# Supplementary material for: The circadian clock rephases during lateral root organ initiation in Arabidopsis thaliana
Source: Nat Commun. 2015 Jul 6;6:7641. doi: 10.1038/ncomms8641 (PMC4506504; doi:10.1038/ncomms8641)
Supplement: Supplementary Data 1 — Cluster to gene mappings [file ncomms8641-s2.xlsx]

## Sheet: Table 1
Table 1 cluster to gene mappings
cluster number	gene
Cluster 1	AT1G01010
Cluster 1	AT1G01550
Cluster 1	AT1G02220
Cluster 1	AT1G02475
Cluster 1	AT1G03730
Cluster 1	AT1G04240
Cluster 1	AT1G12740
Cluster 1	AT1G12810
Cluster 1	AT1G14780
Cluster 1	AT1G15430
Cluster 1	AT1G16180
Cluster 1	AT1G18860
Cluster 1	AT1G19020
Cluster 1	AT1G19230
Cluster 1	AT1G19715
Cluster 1	AT1G22180
Cluster 1	AT1G22885
Cluster 1	AT1G23560
Cluster 1	AT1G24150
Cluster 1	AT1G25280
Cluster 1	AT1G25530
Cluster 1	AT1G27000
Cluster 1	AT1G28380
Cluster 1	AT1G30370
Cluster 1	AT1G30700
Cluster 1	AT1G31050
Cluster 1	AT1G31060
Cluster 1	AT1G35560
Cluster 1	AT1G35720
Cluster 1	AT1G42990
Cluster 1	AT1G45145
Cluster 1	AT1G47280
Cluster 1	AT1G48690
Cluster 1	AT1G48960
Cluster 1	AT1G49450
Cluster 1	AT1G51860
Cluster 1	AT1G52320
Cluster 1	AT1G59820
Cluster 1	AT1G60730
Cluster 1	AT1G61140
Cluster 1	AT1G63440
Cluster 1	AT1G64290
Cluster 1	AT1G65850
Cluster 1	AT1G66480
Cluster 1	AT1G66880
Cluster 1	AT1G67030
Cluster 1	AT1G67920
Cluster 1	AT1G68150
Cluster 1	AT1G68830
Cluster 1	AT1G69810
Cluster 1	AT1G69935
Cluster 1	AT1G69980
Cluster 1	AT1G70170
Cluster 1	AT1G70690
Cluster 1	AT1G71697
Cluster 1	AT1G73390
Cluster 1	AT1G73500
Cluster 1	AT1G74410
Cluster 1	AT1G75020
Cluster 1	AT1G75440
Cluster 1	AT1G76360
Cluster 1	AT1G77920
Cluster 1	AT1G78120
Cluster 1	AT1G78380
Cluster 1	AT1G78670
Cluster 1	AT2G01660
Cluster 1	AT2G01680
Cluster 1	AT2G01950
Cluster 1	AT2G02390
Cluster 1	AT2G19130
Cluster 1	AT2G20100
Cluster 1	AT2G21120
Cluster 1	AT2G21520
Cluster 1	AT2G24860
Cluster 1	AT2G28890
Cluster 1	AT2G28970
Cluster 1	AT2G28990
Cluster 1	AT2G29480
Cluster 1	AT2G31880
Cluster 1	AT2G31990
Cluster 1	AT2G32340
Cluster 1	AT2G32430
Cluster 1	AT2G34585
Cluster 1	AT2G35000
Cluster 1	AT2G35930
Cluster 1	AT2G36220
Cluster 1	AT2G36430
Cluster 1	AT2G39110
Cluster 1	AT2G40160
Cluster 1	AT2G42350
Cluster 1	AT2G42430
Cluster 1	AT2G43320
Cluster 1	AT2G43900
Cluster 1	AT2G44490
Cluster 1	AT2G46080
Cluster 1	AT2G46735
Cluster 1	AT2G48130
Cluster 1	AT3G01320
Cluster 1	AT3G01350
Cluster 1	AT3G02730
Cluster 1	AT3G10340
Cluster 1	AT3G11080
Cluster 1	AT3G12620
Cluster 1	AT3G13910
Cluster 1	AT3G15210
Cluster 1	AT3G15770
Cluster 1	AT3G17710
Cluster 1	AT3G19370
Cluster 1	AT3G20110
Cluster 1	AT3G20860
Cluster 1	AT3G21250
Cluster 1	AT3G22160
Cluster 1	AT3G22240
Cluster 1	AT3G22850
Cluster 1	AT3G23340
Cluster 1	AT3G25610
Cluster 1	AT3G26440
Cluster 1	AT3G26470
Cluster 1	AT3G27260
Cluster 1	AT3G30390
Cluster 1	AT3G43220
Cluster 1	AT3G47560
Cluster 1	AT3G49940
Cluster 1	AT3G50810
Cluster 1	AT3G50950
Cluster 1	AT3G51890
Cluster 1	AT3G52710
Cluster 1	AT3G53780
Cluster 1	AT3G55960
Cluster 1	AT3G56200
Cluster 1	AT3G56360
Cluster 1	AT3G57530
Cluster 1	AT3G58040
Cluster 1	AT3G58190
Cluster 1	AT3G59290
Cluster 1	AT3G59700
Cluster 1	AT3G60720
Cluster 1	AT4G00670
Cluster 1	AT4G00940
Cluster 1	AT4G02640
Cluster 1	AT4G02880
Cluster 1	AT4G08850
Cluster 1	AT4G10140
Cluster 1	AT4G13270
Cluster 1	AT4G14350
Cluster 1	AT4G15120
Cluster 1	AT4G15470
Cluster 1	AT4G15545
Cluster 1	AT4G17840
Cluster 1	AT4G21230
Cluster 1	AT4G24480
Cluster 1	AT4G25434
Cluster 1	AT4G29800
Cluster 1	AT4G30600
Cluster 1	AT4G31670
Cluster 1	AT4G32650
Cluster 1	AT4G33050
Cluster 1	AT4G34230
Cluster 1	AT4G34500
Cluster 1	AT4G35300
Cluster 1	AT4G35510
Cluster 1	AT4G35550
Cluster 1	AT4G35985
Cluster 1	AT4G37150
Cluster 1	AT4G38620
Cluster 1	AT5G01850
Cluster 1	AT5G04720
Cluster 1	AT5G05160
Cluster 1	AT5G05860
Cluster 1	AT5G05870
Cluster 1	AT5G07250
Cluster 1	AT5G12340
Cluster 1	AT5G13200
Cluster 1	AT5G16720
Cluster 1	AT5G17650
Cluster 1	AT5G20050
Cluster 1	AT5G20900
Cluster 1	AT5G23840
Cluster 1	AT5G25930
Cluster 1	AT5G38210
Cluster 1	AT5G41790
Cluster 1	AT5G44290
Cluster 1	AT5G44350
Cluster 1	AT5G44510
Cluster 1	AT5G47960
Cluster 1	AT5G52450
Cluster 1	AT5G53110
Cluster 1	AT5G53320
Cluster 1	AT5G53350
Cluster 1	AT5G57040
Cluster 1	AT5G58740
Cluster 1	AT5G60360
Cluster 1	AT5G61340
Cluster 1	AT5G61670
Cluster 1	AT5G62150
Cluster 1	AT5G62570
Cluster 1	AT5G63590
Cluster 1	AT5G63710
Cluster 1	AT5G65790
Cluster 1	AT5G65870
Cluster 1	AT5G66440
Cluster 1	AT5G66950
Cluster 10	AT1G01340
Cluster 10	AT1G02120
Cluster 10	AT1G02260
Cluster 10	AT1G02500
Cluster 10	AT1G03970
Cluster 10	AT1G04400
Cluster 10	AT1G04440
Cluster 10	AT1G05890
Cluster 10	AT1G07040
Cluster 10	AT1G08570
Cluster 10	AT1G10720
Cluster 10	AT1G11020
Cluster 10	AT1G12010
Cluster 10	AT1G13640
Cluster 10	AT1G13990
Cluster 10	AT1G15740
Cluster 10	AT1G15890
Cluster 10	AT1G16240
Cluster 10	AT1G18570
Cluster 10	AT1G21000
Cluster 10	AT1G21450
Cluster 10	AT1G21760
Cluster 10	AT1G24600
Cluster 10	AT1G25560
Cluster 10	AT1G28320
Cluster 10	AT1G29970
Cluster 10	AT1G30810
Cluster 10	AT1G31120
Cluster 10	AT1G31170
Cluster 10	AT1G32230
Cluster 10	AT1G32700
Cluster 10	AT1G34300
Cluster 10	AT1G36980
Cluster 10	AT1G43700
Cluster 10	AT1G44770
Cluster 10	AT1G52590
Cluster 10	AT1G52870
Cluster 10	AT1G54210
Cluster 10	AT1G54520
Cluster 10	AT1G55000
Cluster 10	AT1G55510
Cluster 10	AT1G58110
Cluster 10	AT1G59580
Cluster 10	AT1G59590
Cluster 10	AT1G62040
Cluster 10	AT1G63720
Cluster 10	AT1G67280
Cluster 10	AT1G67470
Cluster 10	AT1G67810
Cluster 10	AT1G68070
Cluster 10	AT1G69360
Cluster 10	AT1G70100
Cluster 10	AT1G70530
Cluster 10	AT1G71010
Cluster 10	AT1G71980
Cluster 10	AT1G73980
Cluster 10	AT1G75540
Cluster 10	AT1G76560
Cluster 10	AT1G76990
Cluster 10	AT1G77000
Cluster 10	AT1G78110
Cluster 10	AT1G79670
Cluster 10	AT2G01410
Cluster 10	AT2G01735
Cluster 10	AT2G01860
Cluster 10	AT2G01930
Cluster 10	AT2G02180
Cluster 10	AT2G04240
Cluster 10	AT2G04800
Cluster 10	AT2G05450
Cluster 10	AT2G14680
Cluster 10	AT2G15570
Cluster 10	AT2G15695
Cluster 10	AT2G15900
Cluster 10	AT2G16400
Cluster 10	AT2G16790
Cluster 10	AT2G18250
Cluster 10	AT2G18915
Cluster 10	AT2G19110
Cluster 10	AT2G20230
Cluster 10	AT2G20740
Cluster 10	AT2G21560
Cluster 10	AT2G21870
Cluster 10	AT2G22570
Cluster 10	AT2G23200
Cluster 10	AT2G23450
Cluster 10	AT2G24550
Cluster 10	AT2G25590
Cluster 10	AT2G25735
Cluster 10	AT2G25850
Cluster 10	AT2G26280
Cluster 10	AT2G27150
Cluster 10	AT2G28200
Cluster 10	AT2G31350
Cluster 10	AT2G31510
Cluster 10	AT2G33630
Cluster 10	AT2G35940
Cluster 10	AT2G37678
Cluster 10	AT2G37750
Cluster 10	AT2G38800
Cluster 10	AT2G38820
Cluster 10	AT2G40000
Cluster 10	AT2G40940
Cluster 10	AT2G41370
Cluster 10	AT2G41780
Cluster 10	AT2G42320
Cluster 10	AT2G42780
Cluster 10	AT2G44380
Cluster 10	AT2G44680
Cluster 10	AT2G44730
Cluster 10	AT2G46550
Cluster 10	AT2G46940
Cluster 10	AT3G01400
Cluster 10	AT3G03380
Cluster 10	AT3G04350
Cluster 10	AT3G04640
Cluster 10	AT3G04880
Cluster 10	AT3G05880
Cluster 10	AT3G06170
Cluster 10	AT3G06570
Cluster 10	AT3G07870
Cluster 10	AT3G07930
Cluster 10	AT3G08040
Cluster 10	AT3G10410
Cluster 10	AT3G10500
Cluster 10	AT3G12360
Cluster 10	AT3G13450
Cluster 10	AT3G13550
Cluster 10	AT3G14050
Cluster 10	AT3G14595
Cluster 10	AT3G14680
Cluster 10	AT3G15580
Cluster 10	AT3G17180
Cluster 10	AT3G17770
Cluster 10	AT3G18350
Cluster 10	AT3G19553
Cluster 10	AT3G19580
Cluster 10	AT3G19900
Cluster 10	AT3G23280
Cluster 10	AT3G24740
Cluster 10	AT3G24760
Cluster 10	AT3G28690
Cluster 10	AT3G29035
Cluster 10	AT3G46000
Cluster 10	AT3G49140
Cluster 10	AT3G49490
Cluster 10	AT3G50260
Cluster 10	AT3G50500
Cluster 10	AT3G51040
Cluster 10	AT3G51370
Cluster 10	AT3G51840
Cluster 10	AT3G52060
Cluster 10	AT3G52070
Cluster 10	AT3G54840
Cluster 10	AT3G55250
Cluster 10	AT3G56140
Cluster 10	AT3G60030
Cluster 10	AT3G60340
Cluster 10	AT3G60700
Cluster 10	AT3G61180
Cluster 10	AT3G62930
Cluster 10	AT4G00355
Cluster 10	AT4G01940
Cluster 10	AT4G02480
Cluster 10	AT4G03030
Cluster 10	AT4G03560
Cluster 10	AT4G04320
Cluster 10	AT4G04960
Cluster 10	AT4G09580
Cluster 10	AT4G13100
Cluster 10	AT4G16190
Cluster 10	AT4G16520
Cluster 10	AT4G17500
Cluster 10	AT4G19160
Cluster 10	AT4G19840
Cluster 10	AT4G20110
Cluster 10	AT4G21350
Cluster 10	AT4G21810
Cluster 10	AT4G22750
Cluster 10	AT4G26555
Cluster 10	AT4G28040
Cluster 10	AT4G29820
Cluster 10	AT4G30790
Cluster 10	AT4G31140
Cluster 10	AT4G33150
Cluster 10	AT4G33300
Cluster 10	AT4G33510
Cluster 10	AT4G35560
Cluster 10	AT4G35580
Cluster 10	AT4G35600
Cluster 10	AT4G35750
Cluster 10	AT4G36900
Cluster 10	AT4G38260
Cluster 10	AT4G38540
Cluster 10	AT4G39090
Cluster 10	AT5G01240
Cluster 10	AT5G01560
Cluster 10	AT5G03020
Cluster 10	AT5G03200
Cluster 10	AT5G03240
Cluster 10	AT5G03560
Cluster 10	AT5G05760
Cluster 10	AT5G06300
Cluster 10	AT5G10450
Cluster 10	AT5G11600
Cluster 10	AT5G11720
Cluster 10	AT5G11840
Cluster 10	AT5G12200
Cluster 10	AT5G12390
Cluster 10	AT5G13240
Cluster 10	AT5G14220
Cluster 10	AT5G16550
Cluster 10	AT5G16660
Cluster 10	AT5G17290
Cluster 10	AT5G18640
Cluster 10	AT5G18680
Cluster 10	AT5G18850
Cluster 10	AT5G23230
Cluster 10	AT5G24500
Cluster 10	AT5G25350
Cluster 10	AT5G27320
Cluster 10	AT5G27420
Cluster 10	AT5G35100
Cluster 10	AT5G35200
Cluster 10	AT5G41810
Cluster 10	AT5G43180
Cluster 10	AT5G43580
Cluster 10	AT5G45060
Cluster 10	AT5G46760
Cluster 10	AT5G47720
Cluster 10	AT5G48590
Cluster 10	AT5G49710
Cluster 10	AT5G49940
Cluster 10	AT5G50920
Cluster 10	AT5G51545
Cluster 10	AT5G53360
Cluster 10	AT5G54140
Cluster 10	AT5G57630
Cluster 10	AT5G57900
Cluster 10	AT5G58375
Cluster 10	AT5G58540
Cluster 10	AT5G58787
Cluster 10	AT5G58950
Cluster 10	AT5G60620
Cluster 10	AT5G60750
Cluster 10	AT5G60760
Cluster 10	AT5G61500
Cluster 10	AT5G61600
Cluster 10	AT5G62200
Cluster 10	AT5G64240
Cluster 10	AT5G66930
Cluster 10	AT5G67190
Cluster 10	AT5G67520
Cluster 11	AT1G02180
Cluster 11	AT1G03150
Cluster 11	AT1G03300
Cluster 11	AT1G03330
Cluster 11	AT1G03830
Cluster 11	AT1G03910
Cluster 11	AT1G04880
Cluster 11	AT1G05590
Cluster 11	AT1G05910
Cluster 11	AT1G06180
Cluster 11	AT1G06440
Cluster 11	AT1G06530
Cluster 11	AT1G07140
Cluster 11	AT1G08840
Cluster 11	AT1G09660
Cluster 11	AT1G09900
Cluster 11	AT1G10300
Cluster 11	AT1G10522
Cluster 11	AT1G11430
Cluster 11	AT1G11720
Cluster 11	AT1G11750
Cluster 11	AT1G13020
Cluster 11	AT1G14840
Cluster 11	AT1G14970
Cluster 11	AT1G15870
Cluster 11	AT1G16080
Cluster 11	AT1G16610
Cluster 11	AT1G16790
Cluster 11	AT1G17070
Cluster 11	AT1G17630
Cluster 11	AT1G18630
Cluster 11	AT1G19580
Cluster 11	AT1G20330
Cluster 11	AT1G20950
Cluster 11	AT1G22960
Cluster 11	AT1G22980
Cluster 11	AT1G23820
Cluster 11	AT1G24240
Cluster 11	AT1G24290
Cluster 11	AT1G24575
Cluster 11	AT1G24610
Cluster 11	AT1G25360
Cluster 11	AT1G26340
Cluster 11	AT1G26460
Cluster 11	AT1G26750
Cluster 11	AT1G27410
Cluster 11	AT1G27880
Cluster 11	AT1G28060
Cluster 11	AT1G28510
Cluster 11	AT1G31020
Cluster 11	AT1G31220
Cluster 11	AT1G31430
Cluster 11	AT1G31817
Cluster 11	AT1G32760
Cluster 11	AT1G33500
Cluster 11	AT1G33790
Cluster 11	AT1G34380
Cluster 11	AT1G43190
Cluster 11	AT1G44830
Cluster 11	AT1G45110
Cluster 11	AT1G47230
Cluster 11	AT1G48650
Cluster 11	AT1G49620
Cluster 11	AT1G49630
Cluster 11	AT1G50240
Cluster 11	AT1G52380
Cluster 11	AT1G52640
Cluster 11	AT1G53345
Cluster 11	AT1G53645
Cluster 11	AT1G54610
Cluster 11	AT1G55490
Cluster 11	AT1G56690
Cluster 11	AT1G60230
Cluster 11	AT1G60860
Cluster 11	AT1G63050
Cluster 11	AT1G63850
Cluster 11	AT1G64580
Cluster 11	AT1G64640
Cluster 11	AT1G66520
Cluster 11	AT1G67760
Cluster 11	AT1G67780
Cluster 11	AT1G68120
Cluster 11	AT1G68640
Cluster 11	AT1G68980
Cluster 11	AT1G69350
Cluster 11	AT1G71060
Cluster 11	AT1G71210
Cluster 11	AT1G71230
Cluster 11	AT1G71760
Cluster 11	AT1G71990
Cluster 11	AT1G72560
Cluster 11	AT1G73530
Cluster 11	AT1G73590
Cluster 11	AT1G73840
Cluster 11	AT1G74970
Cluster 11	AT1G76670
Cluster 11	AT1G77030
Cluster 11	AT1G77350
Cluster 11	AT1G77670
Cluster 11	AT1G78630
Cluster 11	AT1G78700
Cluster 11	AT1G79060
Cluster 11	AT1G79080
Cluster 11	AT1G79220
Cluster 11	AT1G79580
Cluster 11	AT1G80100
Cluster 11	AT1G80670
Cluster 11	AT2G01510
Cluster 11	AT2G01630
Cluster 11	AT2G01720
Cluster 11	AT2G02500
Cluster 11	AT2G02880
Cluster 11	AT2G03050
Cluster 11	AT2G03880
Cluster 11	AT2G11000
Cluster 11	AT2G11890
Cluster 11	AT2G14530
Cluster 11	AT2G14660
Cluster 11	AT2G14860
Cluster 11	AT2G14880
Cluster 11	AT2G17410
Cluster 11	AT2G17630
Cluster 11	AT2G17800
Cluster 11	AT2G19380
Cluster 11	AT2G20240
Cluster 11	AT2G20270
Cluster 11	AT2G20480
Cluster 11	AT2G21070
Cluster 11	AT2G21150
Cluster 11	AT2G21160
Cluster 11	AT2G21210
Cluster 11	AT2G22870
Cluster 11	AT2G24050
Cluster 11	AT2G24400
Cluster 11	AT2G24590
Cluster 11	AT2G24630
Cluster 11	AT2G25670
Cluster 11	AT2G25870
Cluster 11	AT2G25970
Cluster 11	AT2G27100
Cluster 11	AT2G27590
Cluster 11	AT2G29050
Cluster 11	AT2G29260
Cluster 11	AT2G30100
Cluster 11	AT2G31170
Cluster 11	AT2G31240
Cluster 11	AT2G32400
Cluster 11	AT2G33430
Cluster 11	AT2G33610
Cluster 11	AT2G33680
Cluster 11	AT2G33760
Cluster 11	AT2G34020
Cluster 11	AT2G35030
Cluster 11	AT2G35190
Cluster 11	AT2G37310
Cluster 11	AT2G37590
Cluster 11	AT2G38650
Cluster 11	AT2G38880
Cluster 11	AT2G39500
Cluster 11	AT2G41070
Cluster 11	AT2G41990
Cluster 11	AT2G42960
Cluster 11	AT2G43630
Cluster 11	AT2G44020
Cluster 11	AT2G44050
Cluster 11	AT2G45070
Cluster 11	AT2G46730
Cluster 11	AT2G47230
Cluster 11	AT2G47300
Cluster 11	AT3G01280
Cluster 11	AT3G01570
Cluster 11	AT3G01800
Cluster 11	AT3G02010
Cluster 11	AT3G02280
Cluster 11	AT3G02330
Cluster 11	AT3G02660
Cluster 11	AT3G02710
Cluster 11	AT3G02900
Cluster 11	AT3G03420
Cluster 11	AT3G04600
Cluster 11	AT3G04620
Cluster 11	AT3G05750
Cluster 11	AT3G06480
Cluster 11	AT3G06600
Cluster 11	AT3G07060
Cluster 11	AT3G07630
Cluster 11	AT3G08000
Cluster 11	AT3G09430
Cluster 11	AT3G10040
Cluster 11	AT3G10050
Cluster 11	AT3G10620
Cluster 11	AT3G11460
Cluster 11	AT3G13000
Cluster 11	AT3G13226
Cluster 11	AT3G13490
Cluster 11	AT3G13880
Cluster 11	AT3G14000
Cluster 11	AT3G14580
Cluster 11	AT3G14730
Cluster 11	AT3G14790
Cluster 11	AT3G14900
Cluster 11	AT3G15010
Cluster 11	AT3G15240
Cluster 11	AT3G16200
Cluster 11	AT3G16260
Cluster 11	AT3G16480
Cluster 11	AT3G16490
Cluster 11	AT3G17170
Cluster 11	AT3G17390
Cluster 11	AT3G17830
Cluster 11	AT3G17910
Cluster 11	AT3G17970
Cluster 11	AT3G18080
Cluster 11	AT3G18160
Cluster 11	AT3G18800
Cluster 11	AT3G18850
Cluster 11	AT3G19300
Cluster 11	AT3G19760
Cluster 11	AT3G20280
Cluster 11	AT3G20440
Cluster 11	AT3G21280
Cluster 11	AT3G21300
Cluster 11	AT3G21470
Cluster 11	AT3G22420
Cluster 11	AT3G22425
Cluster 11	AT3G22450
Cluster 11	AT3G22630
Cluster 11	AT3G22880
Cluster 11	AT3G22990
Cluster 11	AT3G23070
Cluster 11	AT3G23330
Cluster 11	AT3G23580
Cluster 11	AT3G23710
Cluster 11	AT3G24440
Cluster 11	AT3G25040
Cluster 11	AT3G25220
Cluster 11	AT3G25680
Cluster 11	AT3G25970
Cluster 11	AT3G28760
Cluster 11	AT3G28860
Cluster 11	AT3G29300
Cluster 11	AT3G42725
Cluster 11	AT3G46030
Cluster 11	AT3G47840
Cluster 11	AT3G47930
Cluster 11	AT3G51290
Cluster 11	AT3G52610
Cluster 11	AT3G53220
Cluster 11	AT3G53380
Cluster 11	AT3G54320
Cluster 11	AT3G54690
Cluster 11	AT3G54970
Cluster 11	AT3G55350
Cluster 11	AT3G55620
Cluster 11	AT3G56270
Cluster 11	AT3G56330
Cluster 11	AT3G57060
Cluster 11	AT3G57180
Cluster 11	AT3G58510
Cluster 11	AT3G60530
Cluster 11	AT3G61780
Cluster 11	AT3G62890
Cluster 11	AT3G63480
Cluster 11	AT4G00310
Cluster 11	AT4G02750
Cluster 11	AT4G04670
Cluster 11	AT4G05450
Cluster 11	AT4G08210
Cluster 11	AT4G08520
Cluster 11	AT4G08960
Cluster 11	AT4G11690
Cluster 11	AT4G11790
Cluster 11	AT4G12740
Cluster 11	AT4G16442
Cluster 11	AT4G16700
Cluster 11	AT4G16970
Cluster 11	AT4G17460
Cluster 11	AT4G18130
Cluster 11	AT4G18460
Cluster 11	AT4G18590
Cluster 11	AT4G19010
Cluster 11	AT4G19020
Cluster 11	AT4G19191
Cluster 11	AT4G19210
Cluster 11	AT4G19710
Cluster 11	AT4G19985
Cluster 11	AT4G21300
Cluster 11	AT4G22250
Cluster 11	AT4G24175
Cluster 11	AT4G24750
Cluster 11	AT4G24760
Cluster 11	AT4G24940
Cluster 11	AT4G25260
Cluster 11	AT4G25370
Cluster 11	AT4G26210
Cluster 11	AT4G26410
Cluster 11	AT4G26510
Cluster 11	AT4G26900
Cluster 11	AT4G27510
Cluster 11	AT4G28440
Cluster 11	AT4G28470
Cluster 11	AT4G28990
Cluster 11	AT4G29170
Cluster 11	AT4G29690
Cluster 11	AT4G30020
Cluster 11	AT4G30680
Cluster 11	AT4G30700
Cluster 11	AT4G31060
Cluster 11	AT4G32330
Cluster 11	AT4G32430
Cluster 11	AT4G32690
Cluster 11	AT4G33170
Cluster 11	AT4G33680
Cluster 11	AT4G34265
Cluster 11	AT4G34290
Cluster 11	AT4G34360
Cluster 11	AT4G36930
Cluster 11	AT4G37450
Cluster 11	AT4G38680
Cluster 11	AT4G39120
Cluster 11	AT4G39150
Cluster 11	AT4G39160
Cluster 11	AT4G39210
Cluster 11	AT4G39680
Cluster 11	AT4G39880
Cluster 11	AT4G40000
Cluster 11	AT4G40045
Cluster 11	AT5G01590
Cluster 11	AT5G01890
Cluster 11	AT5G02190
Cluster 11	AT5G02220
Cluster 11	AT5G02470
Cluster 11	AT5G03780
Cluster 11	AT5G04280
Cluster 11	AT5G04790
Cluster 11	AT5G06430
Cluster 11	AT5G06540
Cluster 11	AT5G06810
Cluster 11	AT5G06910
Cluster 11	AT5G06940
Cluster 11	AT5G08565
Cluster 11	AT5G09840
Cluster 11	AT5G10070
Cluster 11	AT5G10240
Cluster 11	AT5G10350
Cluster 11	AT5G10620
Cluster 11	AT5G10920
Cluster 11	AT5G11340
Cluster 11	AT5G11430
Cluster 11	AT5G11450
Cluster 11	AT5G11480
Cluster 11	AT5G11900
Cluster 11	AT5G12190
Cluster 11	AT5G13070
Cluster 11	AT5G13280
Cluster 11	AT5G13520
Cluster 11	AT5G13700
Cluster 11	AT5G14030
Cluster 11	AT5G14105
Cluster 11	AT5G14770
Cluster 11	AT5G14850
Cluster 11	AT5G15010
Cluster 11	AT5G15120
Cluster 11	AT5G15460
Cluster 11	AT5G15760
Cluster 11	AT5G16860
Cluster 11	AT5G17460
Cluster 11	AT5G17560
Cluster 11	AT5G17630
Cluster 11	AT5G17870
Cluster 11	AT5G18280
Cluster 11	AT5G18400
Cluster 11	AT5G18420
Cluster 11	AT5G18920
Cluster 11	AT5G18950
Cluster 11	AT5G19020
Cluster 11	AT5G19750
Cluster 11	AT5G20500
Cluster 11	AT5G20570
Cluster 11	AT5G22790
Cluster 11	AT5G23140
Cluster 11	AT5G23710
Cluster 11	AT5G24020
Cluster 11	AT5G24650
Cluster 11	AT5G25080
Cluster 11	AT5G25480
Cluster 11	AT5G25500
Cluster 11	AT5G26210
Cluster 11	AT5G27110
Cluster 11	AT5G27240
Cluster 11	AT5G30510
Cluster 11	AT5G37680
Cluster 11	AT5G38290
Cluster 11	AT5G38880
Cluster 11	AT5G39960
Cluster 11	AT5G39980
Cluster 11	AT5G40610
Cluster 11	AT5G40840
Cluster 11	AT5G42100
Cluster 11	AT5G42240
Cluster 11	AT5G42280
Cluster 11	AT5G42450
Cluster 11	AT5G43310
Cluster 11	AT5G44420
Cluster 11	AT5G45010
Cluster 11	AT5G47455
Cluster 11	AT5G47750
Cluster 11	AT5G49030
Cluster 11	AT5G50000
Cluster 11	AT5G50960
Cluster 11	AT5G51300
Cluster 11	AT5G52950
Cluster 11	AT5G53080
Cluster 11	AT5G53290
Cluster 11	AT5G54260
Cluster 11	AT5G54430
Cluster 11	AT5G54880
Cluster 11	AT5G55220
Cluster 11	AT5G55300
Cluster 11	AT5G56220
Cluster 11	AT5G57080
Cluster 11	AT5G58280
Cluster 11	AT5G58370
Cluster 11	AT5G58470
Cluster 11	AT5G58960
Cluster 11	AT5G59560
Cluster 11	AT5G59750
Cluster 11	AT5G60340
Cluster 11	AT5G60940
Cluster 11	AT5G60980
Cluster 11	AT5G61150
Cluster 11	AT5G61370
Cluster 11	AT5G61780
Cluster 11	AT5G61970
Cluster 11	AT5G62610
Cluster 11	AT5G62960
Cluster 11	AT5G63150
Cluster 11	AT5G63400
Cluster 11	AT5G63540
Cluster 11	AT5G63690
Cluster 11	AT5G64310
Cluster 11	AT5G64710
Cluster 11	AT5G65120
Cluster 11	AT5G65420
Cluster 11	AT5G66960
Cluster 11	AT5G67110
Cluster 12	AT1G01770
Cluster 12	AT1G03160
Cluster 12	AT1G03520
Cluster 12	AT1G03750
Cluster 12	AT1G04140
Cluster 12	AT1G04300
Cluster 12	AT1G04530
Cluster 12	AT1G04830
Cluster 12	AT1G05490
Cluster 12	AT1G05790
Cluster 12	AT1G06570
Cluster 12	AT1G08520
Cluster 12	AT1G08670
Cluster 12	AT1G08720
Cluster 12	AT1G09730
Cluster 12	AT1G09940
Cluster 12	AT1G12360
Cluster 12	AT1G13195
Cluster 12	AT1G13210
Cluster 12	AT1G15350
Cluster 12	AT1G17120
Cluster 12	AT1G20440
Cluster 12	AT1G20900
Cluster 12	AT1G21360
Cluster 12	AT1G22540
Cluster 12	AT1G23205
Cluster 12	AT1G23400
Cluster 12	AT1G25540
Cluster 12	AT1G27510
Cluster 12	AT1G27850
Cluster 12	AT1G28100
Cluster 12	AT1G28540
Cluster 12	AT1G29400
Cluster 12	AT1G30540
Cluster 12	AT1G32340
Cluster 12	AT1G33250
Cluster 12	AT1G33360
Cluster 12	AT1G33980
Cluster 12	AT1G34120
Cluster 12	AT1G35340
Cluster 12	AT1G36380
Cluster 12	AT1G47290
Cluster 12	AT1G49180
Cluster 12	AT1G49390
Cluster 12	AT1G50410
Cluster 12	AT1G50730
Cluster 12	AT1G50940
Cluster 12	AT1G53165
Cluster 12	AT1G53770
Cluster 12	AT1G54090
Cluster 12	AT1G54710
Cluster 12	AT1G55920
Cluster 12	AT1G56230
Cluster 12	AT1G56700
Cluster 12	AT1G58230
Cluster 12	AT1G58340
Cluster 12	AT1G60000
Cluster 12	AT1G60430
Cluster 12	AT1G60990
Cluster 12	AT1G61590
Cluster 12	AT1G61690
Cluster 12	AT1G63800
Cluster 12	AT1G63840
Cluster 12	AT1G64040
Cluster 12	AT1G64280
Cluster 12	AT1G64470
Cluster 12	AT1G65930
Cluster 12	AT1G66900
Cluster 12	AT1G67310
Cluster 12	AT1G67530
Cluster 12	AT1G68500
Cluster 12	AT1G68670
Cluster 12	AT1G68710
Cluster 12	AT1G69080
Cluster 12	AT1G69600
Cluster 12	AT1G70160
Cluster 12	AT1G73200
Cluster 12	AT1G73850
Cluster 12	AT1G74840
Cluster 12	AT1G75220
Cluster 12	AT1G75850
Cluster 12	AT1G76200
Cluster 12	AT1G76460
Cluster 12	AT1G76580
Cluster 12	AT1G79000
Cluster 12	AT1G80510
Cluster 12	AT1G80570
Cluster 12	AT2G01170
Cluster 12	AT2G01620
Cluster 12	AT2G01650
Cluster 12	AT2G01690
Cluster 12	AT2G02040
Cluster 12	AT2G02360
Cluster 12	AT2G14100
Cluster 12	AT2G17030
Cluster 12	AT2G17440
Cluster 12	AT2G17450
Cluster 12	AT2G18170
Cluster 12	AT2G20050
Cluster 12	AT2G21850
Cluster 12	AT2G22740
Cluster 12	AT2G25010
Cluster 12	AT2G27950
Cluster 12	AT2G29070
Cluster 12	AT2G29290
Cluster 12	AT2G29590
Cluster 12	AT2G33150
Cluster 12	AT2G33170
Cluster 12	AT2G33390
Cluster 12	AT2G35170
Cluster 12	AT2G35810
Cluster 12	AT2G36360
Cluster 12	AT2G36810
Cluster 12	AT2G36960
Cluster 12	AT2G37840
Cluster 12	AT2G38410
Cluster 12	AT2G39190
Cluster 12	AT2G39340
Cluster 12	AT2G39550
Cluster 12	AT2G41490
Cluster 12	AT2G41870
Cluster 12	AT2G42270
Cluster 12	AT2G42490
Cluster 12	AT2G43250
Cluster 12	AT3G02040
Cluster 12	AT3G02700
Cluster 12	AT3G02740
Cluster 12	AT3G03720
Cluster 12	AT3G03860
Cluster 12	AT3G05210
Cluster 12	AT3G06580
Cluster 12	AT3G07350
Cluster 12	AT3G08850
Cluster 12	AT3G08930
Cluster 12	AT3G09320
Cluster 12	AT3G10550
Cluster 12	AT3G10740
Cluster 12	AT3G11560
Cluster 12	AT3G11930
Cluster 12	AT3G12250
Cluster 12	AT3G12350
Cluster 12	AT3G14430
Cluster 12	AT3G14460
Cluster 12	AT3G16940
Cluster 12	AT3G17880
Cluster 12	AT3G18370
Cluster 12	AT3G19690
Cluster 12	AT3G19990
Cluster 12	AT3G20650
Cluster 12	AT3G20660
Cluster 12	AT3G23010
Cluster 12	AT3G23605
Cluster 12	AT3G23800
Cluster 12	AT3G24110
Cluster 12	AT3G24180
Cluster 12	AT3G26000
Cluster 12	AT3G26610
Cluster 12	AT3G26630
Cluster 12	AT3G26890
Cluster 12	AT3G27650
Cluster 12	AT3G28430
Cluster 12	AT3G29260
Cluster 12	AT3G33530
Cluster 12	AT3G43790
Cluster 12	AT3G45630
Cluster 12	AT3G46150
Cluster 12	AT3G46590
Cluster 12	AT3G46600
Cluster 12	AT3G46980
Cluster 12	AT3G51440
Cluster 12	AT3G53180
Cluster 12	AT3G54860
Cluster 12	AT3G55070
Cluster 12	AT3G55260
Cluster 12	AT3G56840
Cluster 12	AT3G57480
Cluster 12	AT3G57790
Cluster 12	AT3G59090
Cluster 12	AT3G60860
Cluster 12	AT3G61390
Cluster 12	AT3G61430
Cluster 12	AT3G61600
Cluster 12	AT3G61710
Cluster 12	AT3G61790
Cluster 12	AT3G62770
Cluster 12	AT4G01910
Cluster 12	AT4G02050
Cluster 12	AT4G02350
Cluster 12	AT4G02370
Cluster 12	AT4G03520
Cluster 12	AT4G04040
Cluster 12	AT4G04740
Cluster 12	AT4G04800
Cluster 12	AT4G04955
Cluster 12	AT4G08290
Cluster 12	AT4G08920
Cluster 12	AT4G10730
Cluster 12	AT4G11110
Cluster 12	AT4G11800
Cluster 12	AT4G13700
Cluster 12	AT4G13730
Cluster 12	AT4G14430
Cluster 12	AT4G14890
Cluster 12	AT4G15475
Cluster 12	AT4G15560
Cluster 12	AT4G16150
Cluster 12	AT4G19500
Cluster 12	AT4G19680
Cluster 12	AT4G21560
Cluster 12	AT4G23410
Cluster 12	AT4G24220
Cluster 12	AT4G25520
Cluster 12	AT4G28410
Cluster 12	AT4G29210
Cluster 12	AT4G29380
Cluster 12	AT4G30200
Cluster 12	AT4G30350
Cluster 12	AT4G31420
Cluster 12	AT4G32750
Cluster 12	AT4G32760
Cluster 12	AT4G33770
Cluster 12	AT4G34140
Cluster 12	AT4G34310
Cluster 12	AT4G34370
Cluster 12	AT4G34700
Cluster 12	AT4G36400
Cluster 12	AT4G37480
Cluster 12	AT4G38460
Cluster 12	AT4G39100
Cluster 12	AT4G39675
Cluster 12	AT5G01520
Cluster 12	AT5G01530
Cluster 12	AT5G01920
Cluster 12	AT5G01960
Cluster 12	AT5G02040
Cluster 12	AT5G03540
Cluster 12	AT5G03730
Cluster 12	AT5G03900
Cluster 12	AT5G04170
Cluster 12	AT5G04490
Cluster 12	AT5G05700
Cluster 12	AT5G06130
Cluster 12	AT5G06800
Cluster 12	AT5G06850
Cluster 12	AT5G09470
Cluster 12	AT5G10520
Cluster 12	AT5G11520
Cluster 12	AT5G12170
Cluster 12	AT5G13950
Cluster 12	AT5G14260
Cluster 12	AT5G14780
Cluster 12	AT5G16520
Cluster 12	AT5G16820
Cluster 12	AT5G18190
Cluster 12	AT5G18490
Cluster 12	AT5G19400
Cluster 12	AT5G19430
Cluster 12	AT5G20300
Cluster 12	AT5G22510
Cluster 12	AT5G23050
Cluster 12	AT5G23150
Cluster 12	AT5G23340
Cluster 12	AT5G23390
Cluster 12	AT5G23450
Cluster 12	AT5G24360
Cluster 12	AT5G25270
Cluster 12	AT5G25770
Cluster 12	AT5G26600
Cluster 12	AT5G27410
Cluster 12	AT5G27520
Cluster 12	AT5G27530
Cluster 12	AT5G27950
Cluster 12	AT5G32470
Cluster 12	AT5G33280
Cluster 12	AT5G35410
Cluster 12	AT5G35560
Cluster 12	AT5G35840
Cluster 12	AT5G37480
Cluster 12	AT5G41150
Cluster 12	AT5G42200
Cluster 12	AT5G42250
Cluster 12	AT5G42750
Cluster 12	AT5G42870
Cluster 12	AT5G42940
Cluster 12	AT5G43560
Cluster 12	AT5G43600
Cluster 12	AT5G43745
Cluster 12	AT5G43930
Cluster 12	AT5G44020
Cluster 12	AT5G44090
Cluster 12	AT5G44410
Cluster 12	AT5G45710
Cluster 12	AT5G48640
Cluster 12	AT5G49470
Cluster 12	AT5G49570
Cluster 12	AT5G50230
Cluster 12	AT5G50380
Cluster 12	AT5G52310
Cluster 12	AT5G52530
Cluster 12	AT5G53010
Cluster 12	AT5G54980
Cluster 12	AT5G56290
Cluster 12	AT5G56520
Cluster 12	AT5G56870
Cluster 12	AT5G57940
Cluster 12	AT5G58550
Cluster 12	AT5G58730
Cluster 12	AT5G58870
Cluster 12	AT5G59080
Cluster 12	AT5G59090
Cluster 12	AT5G60220
Cluster 12	AT5G60460
Cluster 12	AT5G62900
Cluster 12	AT5G63610
Cluster 12	AT5G64390
Cluster 12	AT5G64480
Cluster 12	AT5G64500
Cluster 12	AT5G65110
Cluster 12	AT5G66250
Cluster 12	AT5G66300
Cluster 12	AT5G66810
Cluster 12	AT5G66850
Cluster 12	AT5G67290
Cluster 12	AT5G67580
Cluster 13	AT1G04860
Cluster 13	AT1G05205
Cluster 13	AT1G12100
Cluster 13	AT1G14920
Cluster 13	AT1G15330
Cluster 13	AT1G19640
Cluster 13	AT1G26640
Cluster 13	AT1G30440
Cluster 13	AT1G32900
Cluster 13	AT1G47260
Cluster 13	AT1G59640
Cluster 13	AT1G61900
Cluster 13	AT1G65620
Cluster 13	AT1G68650
Cluster 13	AT1G69526
Cluster 13	AT1G71020
Cluster 13	AT1G72630
Cluster 13	AT1G72840
Cluster 13	AT1G76880
Cluster 13	AT1G79840
Cluster 13	AT2G03690
Cluster 13	AT2G07050
Cluster 13	AT2G33800
Cluster 13	AT2G34150
Cluster 13	AT2G35470
Cluster 13	AT2G35960
Cluster 13	AT2G45060
Cluster 13	AT2G45180
Cluster 13	AT2G47240
Cluster 13	AT3G11945
Cluster 13	AT3G13845
Cluster 13	AT3G17780
Cluster 13	AT3G20130
Cluster 13	AT3G22980
Cluster 13	AT3G43190
Cluster 13	AT3G43960
Cluster 13	AT3G46960
Cluster 13	AT3G53800
Cluster 13	AT3G54770
Cluster 13	AT4G01040
Cluster 13	AT4G03430
Cluster 13	AT4G09510
Cluster 13	AT4G11260
Cluster 13	AT4G17560
Cluster 13	AT4G24820
Cluster 13	AT4G27450
Cluster 13	AT4G30900
Cluster 13	AT4G31320
Cluster 13	AT4G33140
Cluster 13	AT4G34970
Cluster 13	AT4G39690
Cluster 13	AT5G02760
Cluster 13	AT5G03860
Cluster 13	AT5G05890
Cluster 13	AT5G05900
Cluster 13	AT5G06250
Cluster 13	AT5G09300
Cluster 13	AT5G12050
Cluster 13	AT5G13710
Cluster 13	AT5G14080
Cluster 13	AT5G25490
Cluster 13	AT5G27200
Cluster 13	AT5G28020
Cluster 13	AT5G47770
Cluster 13	AT5G48090
Cluster 13	AT5G48110
Cluster 13	AT5G50170
Cluster 13	AT5G53200
Cluster 13	AT5G57090
Cluster 13	AT5G57420
Cluster 13	AT5G62280
Cluster 13	AT5G64760
Cluster 14	AT1G01225
Cluster 14	AT1G05450
Cluster 14	AT1G05470
Cluster 14	AT1G07080
Cluster 14	AT1G08470
Cluster 14	AT1G09850
Cluster 14	AT1G10530
Cluster 14	AT1G14130
Cluster 14	AT1G15730
Cluster 14	AT1G17960
Cluster 14	AT1G19220
Cluster 14	AT1G22160
Cluster 14	AT1G28170
Cluster 14	AT1G28360
Cluster 14	AT1G28570
Cluster 14	AT1G30500
Cluster 14	AT1G31460
Cluster 14	AT1G33490
Cluster 14	AT1G53280
Cluster 14	AT1G55960
Cluster 14	AT1G55990
Cluster 14	AT1G56500
Cluster 14	AT1G61670
Cluster 14	AT1G63020
Cluster 14	AT1G64200
Cluster 14	AT1G65820
Cluster 14	AT1G66800
Cluster 14	AT1G67730
Cluster 14	AT1G68010
Cluster 14	AT1G71480
Cluster 14	AT1G73060
Cluster 14	AT1G73290
Cluster 14	AT1G74300
Cluster 14	AT1G75920
Cluster 14	AT1G77420
Cluster 14	AT1G78180
Cluster 14	AT1G79700
Cluster 14	AT2G02640
Cluster 14	AT2G16760
Cluster 14	AT2G17650
Cluster 14	AT2G22660
Cluster 14	AT2G22920
Cluster 14	AT2G23700
Cluster 14	AT2G24820
Cluster 14	AT2G25710
Cluster 14	AT2G27550
Cluster 14	AT2G29500
Cluster 14	AT2G31400
Cluster 14	AT2G31930
Cluster 14	AT2G32560
Cluster 14	AT2G34590
Cluster 14	AT2G35600
Cluster 14	AT2G35770
Cluster 14	AT2G37760
Cluster 14	AT2G38120
Cluster 14	AT2G45420
Cluster 14	AT3G08840
Cluster 14	AT3G13090
Cluster 14	AT3G26490
Cluster 14	AT3G26650
Cluster 14	AT3G51510
Cluster 14	AT3G52900
Cluster 14	AT3G55090
Cluster 14	AT3G56620
Cluster 14	AT3G56980
Cluster 14	AT3G58640
Cluster 14	AT3G61450
Cluster 14	AT4G04470
Cluster 14	AT4G11960
Cluster 14	AT4G12390
Cluster 14	AT4G15460
Cluster 14	AT4G15500
Cluster 14	AT4G15530
Cluster 14	AT4G16447
Cluster 14	AT4G16640
Cluster 14	AT4G18360
Cluster 14	AT4G19670
Cluster 14	AT4G21600
Cluster 14	AT4G24130
Cluster 14	AT4G28110
Cluster 14	AT4G33160
Cluster 14	AT4G33610
Cluster 14	AT4G36610
Cluster 14	AT4G37200
Cluster 14	AT4G37295
Cluster 14	AT4G39955
Cluster 14	AT5G01730
Cluster 14	AT5G04980
Cluster 14	AT5G09800
Cluster 14	AT5G13900
Cluster 14	AT5G16770
Cluster 14	AT5G16980
Cluster 14	AT5G24080
Cluster 14	AT5G24380
Cluster 14	AT5G25830
Cluster 14	AT5G37670
Cluster 14	AT5G42000
Cluster 14	AT5G42090
Cluster 14	AT5G49170
Cluster 14	AT5G56830
Cluster 14	AT5G57390
Cluster 14	AT5G58330
Cluster 14	AT5G58780
Cluster 14	AT5G58910
Cluster 14	AT5G59050
Cluster 14	AT5G59250
Cluster 14	AT5G60690
Cluster 14	AT5G62000
Cluster 14	AT5G62480
Cluster 14	AT5G65510
Cluster 15	AT1G01070
Cluster 15	AT1G01710
Cluster 15	AT1G02700
Cluster 15	AT1G04390
Cluster 15	AT1G05170
Cluster 15	AT1G05300
Cluster 15	AT1G05500
Cluster 15	AT1G06050
Cluster 15	AT1G06680
Cluster 15	AT1G07380
Cluster 15	AT1G08190
Cluster 15	AT1G08380
Cluster 15	AT1G08590
Cluster 15	AT1G12470
Cluster 15	AT1G12840
Cluster 15	AT1G13750
Cluster 15	AT1G17170
Cluster 15	AT1G17500
Cluster 15	AT1G17745
Cluster 15	AT1G18890
Cluster 15	AT1G20450
Cluster 15	AT1G20980
Cluster 15	AT1G21660
Cluster 15	AT1G21900
Cluster 15	AT1G21980
Cluster 15	AT1G23040
Cluster 15	AT1G23080
Cluster 15	AT1G23480
Cluster 15	AT1G24180
Cluster 15	AT1G26830
Cluster 15	AT1G27430
Cluster 15	AT1G27960
Cluster 15	AT1G28680
Cluster 15	AT1G29050
Cluster 15	AT1G30000
Cluster 15	AT1G30380
Cluster 15	AT1G31330
Cluster 15	AT1G31420
Cluster 15	AT1G32070
Cluster 15	AT1G35350
Cluster 15	AT1G43650
Cluster 15	AT1G45160
Cluster 15	AT1G49150
Cluster 15	AT1G49580
Cluster 15	AT1G51680
Cluster 15	AT1G52220
Cluster 15	AT1G57870
Cluster 15	AT1G59520
Cluster 15	AT1G60440
Cluster 15	AT1G60710
Cluster 15	AT1G60960
Cluster 15	AT1G61520
Cluster 15	AT1G62250
Cluster 15	AT1G63490
Cluster 15	AT1G65430
Cluster 15	AT1G65590
Cluster 15	AT1G65840
Cluster 15	AT1G66400
Cluster 15	AT1G68700
Cluster 15	AT1G69340
Cluster 15	AT1G70985
Cluster 15	AT1G70990
Cluster 15	AT1G71090
Cluster 15	AT1G71695
Cluster 15	AT1G72125
Cluster 15	AT1G72160
Cluster 15	AT1G72280
Cluster 15	AT1G72500
Cluster 15	AT1G73670
Cluster 15	AT1G74360
Cluster 15	AT1G75400
Cluster 15	AT1G75750
Cluster 15	AT1G77130
Cluster 15	AT1G78900
Cluster 15	AT1G80010
Cluster 15	AT1G80320
Cluster 15	AT2G01460
Cluster 15	AT2G01480
Cluster 15	AT2G03450
Cluster 15	AT2G04039
Cluster 15	AT2G04305
Cluster 15	AT2G04430
Cluster 15	AT2G10950
Cluster 15	AT2G13650
Cluster 15	AT2G16970
Cluster 15	AT2G16980
Cluster 15	AT2G17000
Cluster 15	AT2G17130
Cluster 15	AT2G17720
Cluster 15	AT2G17790
Cluster 15	AT2G19760
Cluster 15	AT2G20260
Cluster 15	AT2G21550
Cluster 15	AT2G22560
Cluster 15	AT2G23780
Cluster 15	AT2G24100
Cluster 15	AT2G25610
Cluster 15	AT2G25680
Cluster 15	AT2G26540
Cluster 15	AT2G26660
Cluster 15	AT2G26820
Cluster 15	AT2G27360
Cluster 15	AT2G27690
Cluster 15	AT2G28810
Cluster 15	AT2G29900
Cluster 15	AT2G30570
Cluster 15	AT2G30630
Cluster 15	AT2G30870
Cluster 15	AT2G31370
Cluster 15	AT2G31900
Cluster 15	AT2G32270
Cluster 15	AT2G32450
Cluster 15	AT2G33040
Cluster 15	AT2G33220
Cluster 15	AT2G33700
Cluster 15	AT2G37570
Cluster 15	AT2G38180
Cluster 15	AT2G38300
Cluster 15	AT2G38490
Cluster 15	AT2G38640
Cluster 15	AT2G40100
Cluster 15	AT2G41140
Cluster 15	AT2G41705
Cluster 15	AT2G41960
Cluster 15	AT2G42010
Cluster 15	AT2G42880
Cluster 15	AT2G43070
Cluster 15	AT2G43150
Cluster 15	AT2G44090
Cluster 15	AT2G44300
Cluster 15	AT2G45670
Cluster 15	AT2G47710
Cluster 15	AT3G01190
Cluster 15	AT3G01390
Cluster 15	AT3G01720
Cluster 15	AT3G02360
Cluster 15	AT3G03120
Cluster 15	AT3G03810
Cluster 15	AT3G06670
Cluster 15	AT3G09240
Cluster 15	AT3G09410
Cluster 15	AT3G10060
Cluster 15	AT3G10380
Cluster 15	AT3G10420
Cluster 15	AT3G10960
Cluster 15	AT3G11440
Cluster 15	AT3G12090
Cluster 15	AT3G13110
Cluster 15	AT3G13330
Cluster 15	AT3G13730
Cluster 15	AT3G15730
Cluster 15	AT3G16270
Cluster 15	AT3G16330
Cluster 15	AT3G16785
Cluster 15	AT3G18060
Cluster 15	AT3G18170
Cluster 15	AT3G18180
Cluster 15	AT3G18295
Cluster 15	AT3G20310
Cluster 15	AT3G21200
Cluster 15	AT3G21230
Cluster 15	AT3G21720
Cluster 15	AT3G21770
Cluster 15	AT3G22104
Cluster 15	AT3G22570
Cluster 15	AT3G25250
Cluster 15	AT3G25800
Cluster 15	AT3G26730
Cluster 15	AT3G26810
Cluster 15	AT3G27470
Cluster 15	AT3G27890
Cluster 15	AT3G28920
Cluster 15	AT3G28950
Cluster 15	AT3G44280
Cluster 15	AT3G44510
Cluster 15	AT3G47670
Cluster 15	AT3G49350
Cluster 15	AT3G49880
Cluster 15	AT3G50280
Cluster 15	AT3G51360
Cluster 15	AT3G52340
Cluster 15	AT3G52470
Cluster 15	AT3G52500
Cluster 15	AT3G53390
Cluster 15	AT3G53930
Cluster 15	AT3G55420
Cluster 15	AT3G58730
Cluster 15	AT3G59690
Cluster 15	AT3G59870
Cluster 15	AT3G59910
Cluster 15	AT3G60550
Cluster 15	AT3G60680
Cluster 15	AT3G61380
Cluster 15	AT3G63260
Cluster 15	AT4G00550
Cluster 15	AT4G01690
Cluster 15	AT4G02770
Cluster 15	AT4G02810
Cluster 15	AT4G03080
Cluster 15	AT4G07990
Cluster 15	AT4G08180
Cluster 15	AT4G09100
Cluster 15	AT4G10120
Cluster 15	AT4G12120
Cluster 15	AT4G13020
Cluster 15	AT4G14650
Cluster 15	AT4G16490
Cluster 15	AT4G17100
Cluster 15	AT4G17570
Cluster 15	AT4G19040
Cluster 15	AT4G19045
Cluster 15	AT4G19450
Cluster 15	AT4G20460
Cluster 15	AT4G22310
Cluster 15	AT4G22530
Cluster 15	AT4G23710
Cluster 15	AT4G23850
Cluster 15	AT4G26570
Cluster 15	AT4G26940
Cluster 15	AT4G26970
Cluster 15	AT4G28370
Cluster 15	AT4G28600
Cluster 15	AT4G28890
Cluster 15	AT4G30010
Cluster 15	AT4G30160
Cluster 15	AT4G30420
Cluster 15	AT4G30960
Cluster 15	AT4G32530
Cluster 15	AT4G32600
Cluster 15	AT4G34050
Cluster 15	AT4G35030
Cluster 15	AT4G35040
Cluster 15	AT4G36380
Cluster 15	AT4G37270
Cluster 15	AT4G37930
Cluster 15	AT4G38250
Cluster 15	AT4G38920
Cluster 15	AT4G38950
Cluster 15	AT4G39080
Cluster 15	AT4G39350
Cluster 15	AT4G40050
Cluster 15	AT5G01810
Cluster 15	AT5G02310
Cluster 15	AT5G03630
Cluster 15	AT5G04200
Cluster 15	AT5G05790
Cluster 15	AT5G06260
Cluster 15	AT5G07110
Cluster 15	AT5G08200
Cluster 15	AT5G09760
Cluster 15	AT5G09850
Cluster 15	AT5G10740
Cluster 15	AT5G11850
Cluster 15	AT5G12430
Cluster 15	AT5G13160
Cluster 15	AT5G14330
Cluster 15	AT5G14980
Cluster 15	AT5G15020
Cluster 15	AT5G15400
Cluster 15	AT5G15470
Cluster 15	AT5G15790
Cluster 15	AT5G17380
Cluster 15	AT5G17910
Cluster 15	AT5G19730
Cluster 15	AT5G20090
Cluster 15	AT5G20935
Cluster 15	AT5G23810
Cluster 15	AT5G23890
Cluster 15	AT5G24430
Cluster 15	AT5G25520
Cluster 15	AT5G27150
Cluster 15	AT5G34850
Cluster 15	AT5G35700
Cluster 15	AT5G35980
Cluster 15	AT5G36160
Cluster 15	AT5G36940
Cluster 15	AT5G37600
Cluster 15	AT5G38790
Cluster 15	AT5G39050
Cluster 15	AT5G40760
Cluster 15	AT5G42740
Cluster 15	AT5G43060
Cluster 15	AT5G44160
Cluster 15	AT5G44240
Cluster 15	AT5G44530
Cluster 15	AT5G46470
Cluster 15	AT5G47730
Cluster 15	AT5G47890
Cluster 15	AT5G48930
Cluster 15	AT5G49060
Cluster 15	AT5G49810
Cluster 15	AT5G49830
Cluster 15	AT5G50400
Cluster 15	AT5G50850
Cluster 15	AT5G51050
Cluster 15	AT5G51060
Cluster 15	AT5G51290
Cluster 15	AT5G51310
Cluster 15	AT5G51420
Cluster 15	AT5G53550
Cluster 15	AT5G54160
Cluster 15	AT5G54650
Cluster 15	AT5G54860
Cluster 15	AT5G55290
Cluster 15	AT5G55860
Cluster 15	AT5G56340
Cluster 15	AT5G56610
Cluster 15	AT5G57070
Cluster 15	AT5G57150
Cluster 15	AT5G57190
Cluster 15	AT5G57920
Cluster 15	AT5G59710
Cluster 15	AT5G60450
Cluster 15	AT5G61510
Cluster 15	AT5G63130
Cluster 15	AT5G63410
Cluster 15	AT5G63570
Cluster 15	AT5G63790
Cluster 15	AT5G63930
Cluster 15	AT5G64230
Cluster 15	AT5G64300
Cluster 15	AT5G65240
Cluster 15	AT5G66120
Cluster 15	AT5G67090
Cluster 15	AT5G67420
Cluster 15	AT5G67590
Cluster 16	AT1G02305
Cluster 16	AT1G02360
Cluster 16	AT1G02900
Cluster 16	AT1G03290
Cluster 16	AT1G03370
Cluster 16	AT1G03550
Cluster 16	AT1G03950
Cluster 16	AT1G04100
Cluster 16	AT1G04960
Cluster 16	AT1G04990
Cluster 16	AT1G05030
Cluster 16	AT1G05140
Cluster 16	AT1G05320
Cluster 16	AT1G05850
Cluster 16	AT1G06400
Cluster 16	AT1G07000
Cluster 16	AT1G07250
Cluster 16	AT1G07310
Cluster 16	AT1G07890
Cluster 16	AT1G08050
Cluster 16	AT1G08315
Cluster 16	AT1G08320
Cluster 16	AT1G08490
Cluster 16	AT1G08800
Cluster 16	AT1G09430
Cluster 16	AT1G09960
Cluster 16	AT1G10090
Cluster 16	AT1G10830
Cluster 16	AT1G11100
Cluster 16	AT1G11910
Cluster 16	AT1G13930
Cluster 16	AT1G13960
Cluster 16	AT1G14040
Cluster 16	AT1G15130
Cluster 16	AT1G16310
Cluster 16	AT1G16540
Cluster 16	AT1G16670
Cluster 16	AT1G17080
Cluster 16	AT1G17440
Cluster 16	AT1G20110
Cluster 16	AT1G20880
Cluster 16	AT1G21390
Cluster 16	AT1G21640
Cluster 16	AT1G21780
Cluster 16	AT1G22020
Cluster 16	AT1G22750
Cluster 16	AT1G22930
Cluster 16	AT1G23050
Cluster 16	AT1G23440
Cluster 16	AT1G24560
Cluster 16	AT1G25550
Cluster 16	AT1G26690
Cluster 16	AT1G27040
Cluster 16	AT1G27150
Cluster 16	AT1G27320
Cluster 16	AT1G27620
Cluster 16	AT1G28240
Cluster 16	AT1G28480
Cluster 16	AT1G28600
Cluster 16	AT1G29120
Cluster 16	AT1G30360
Cluster 16	AT1G31480
Cluster 16	AT1G32400
Cluster 16	AT1G32410
Cluster 16	AT1G32790
Cluster 16	AT1G34260
Cluster 16	AT1G34420
Cluster 16	AT1G34760
Cluster 16	AT1G35210
Cluster 16	AT1G45474
Cluster 16	AT1G47128
Cluster 16	AT1G48320
Cluster 16	AT1G49660
Cluster 16	AT1G50020
Cluster 16	AT1G50320
Cluster 16	AT1G50440
Cluster 16	AT1G50560
Cluster 16	AT1G50630
Cluster 16	AT1G51420
Cluster 16	AT1G51950
Cluster 16	AT1G53210
Cluster 16	AT1G53570
Cluster 16	AT1G53590
Cluster 16	AT1G53790
Cluster 16	AT1G54320
Cluster 16	AT1G55530
Cluster 16	AT1G56010
Cluster 16	AT1G56080
Cluster 16	AT1G56560
Cluster 16	AT1G56660
Cluster 16	AT1G59700
Cluster 16	AT1G59910
Cluster 16	AT1G60750
Cluster 16	AT1G60940
Cluster 16	AT1G61820
Cluster 16	AT1G62200
Cluster 16	AT1G62320
Cluster 16	AT1G62660
Cluster 16	AT1G62990
Cluster 16	AT1G63430
Cluster 16	AT1G64060
Cluster 16	AT1G64380
Cluster 16	AT1G64400
Cluster 16	AT1G64430
Cluster 16	AT1G64950
Cluster 16	AT1G67080
Cluster 16	AT1G69760
Cluster 16	AT1G70140
Cluster 16	AT1G71190
Cluster 16	AT1G72200
Cluster 16	AT1G73170
Cluster 16	AT1G73280
Cluster 16	AT1G74020
Cluster 16	AT1G74950
Cluster 16	AT1G75810
Cluster 16	AT1G76070
Cluster 16	AT1G76180
Cluster 16	AT1G76250
Cluster 16	AT1G76900
Cluster 16	AT1G76950
Cluster 16	AT1G77330
Cluster 16	AT1G78090
Cluster 16	AT1G78100
Cluster 16	AT1G78140
Cluster 16	AT1G79270
Cluster 16	AT1G79600
Cluster 16	AT1G80360
Cluster 16	AT2G01260
Cluster 16	AT2G01880
Cluster 16	AT2G01980
Cluster 16	AT2G02800
Cluster 16	AT2G02970
Cluster 16	AT2G04230
Cluster 16	AT2G13820
Cluster 16	AT2G15390
Cluster 16	AT2G15480
Cluster 16	AT2G17710
Cluster 16	AT2G17840
Cluster 16	AT2G18090
Cluster 16	AT2G18210
Cluster 16	AT2G18350
Cluster 16	AT2G19710
Cluster 16	AT2G20010
Cluster 16	AT2G20630
Cluster 16	AT2G20900
Cluster 16	AT2G20950
Cluster 16	AT2G20960
Cluster 16	AT2G22010
Cluster 16	AT2G22800
Cluster 16	AT2G25430
Cluster 16	AT2G26530
Cluster 16	AT2G26570
Cluster 16	AT2G26890
Cluster 16	AT2G27310
Cluster 16	AT2G27500
Cluster 16	AT2G27600
Cluster 16	AT2G28110
Cluster 16	AT2G28210
Cluster 16	AT2G29420
Cluster 16	AT2G29490
Cluster 16	AT2G31090
Cluster 16	AT2G31130
Cluster 16	AT2G31260
Cluster 16	AT2G31570
Cluster 16	AT2G32020
Cluster 16	AT2G32090
Cluster 16	AT2G33710
Cluster 16	AT2G35680
Cluster 16	AT2G37130
Cluster 16	AT2G37150
Cluster 16	AT2G38470
Cluster 16	AT2G39200
Cluster 16	AT2G39360
Cluster 16	AT2G39420
Cluster 16	AT2G39950
Cluster 16	AT2G40110
Cluster 16	AT2G40140
Cluster 16	AT2G40880
Cluster 16	AT2G41310
Cluster 16	AT2G42890
Cluster 16	AT2G43060
Cluster 16	AT2G43430
Cluster 16	AT2G43820
Cluster 16	AT2G45500
Cluster 16	AT2G47850
Cluster 16	AT2G47890
Cluster 16	AT2G48060
Cluster 16	AT3G01100
Cluster 16	AT3G01170
Cluster 16	AT3G01200
Cluster 16	AT3G02460
Cluster 16	AT3G02800
Cluster 16	AT3G03440
Cluster 16	AT3G03610
Cluster 16	AT3G04460
Cluster 16	AT3G04730
Cluster 16	AT3G05010
Cluster 16	AT3G05200
Cluster 16	AT3G05320
Cluster 16	AT3G05670
Cluster 16	AT3G05990
Cluster 16	AT3G06420
Cluster 16	AT3G07570
Cluster 16	AT3G07670
Cluster 16	AT3G07700
Cluster 16	AT3G08710
Cluster 16	AT3G09085
Cluster 16	AT3G09270
Cluster 16	AT3G10250
Cluster 16	AT3G10800
Cluster 16	AT3G11340
Cluster 16	AT3G11530
Cluster 16	AT3G11660
Cluster 16	AT3G12400
Cluster 16	AT3G12630
Cluster 16	AT3G12740
Cluster 16	AT3G13410
Cluster 16	AT3G13720
Cluster 16	AT3G14075
Cluster 16	AT3G14090
Cluster 16	AT3G14205
Cluster 16	AT3G14270
Cluster 16	AT3G14280
Cluster 16	AT3G14650
Cluster 16	AT3G14660
Cluster 16	AT3G14690
Cluster 16	AT3G14750
Cluster 16	AT3G14990
Cluster 16	AT3G16340
Cluster 16	AT3G17000
Cluster 16	AT3G17410
Cluster 16	AT3G17800
Cluster 16	AT3G17810
Cluster 16	AT3G17920
Cluster 16	AT3G19010
Cluster 16	AT3G19190
Cluster 16	AT3G19640
Cluster 16	AT3G19770
Cluster 16	AT3G20250
Cluster 16	AT3G20830
Cluster 16	AT3G21270
Cluster 16	AT3G21510
Cluster 16	AT3G22200
Cluster 16	AT3G22530
Cluster 16	AT3G22600
Cluster 16	AT3G22750
Cluster 16	AT3G23090
Cluster 16	AT3G23200
Cluster 16	AT3G23400
Cluster 16	AT3G23540
Cluster 16	AT3G23560
Cluster 16	AT3G23610
Cluster 16	AT3G25930
Cluster 16	AT3G26100
Cluster 16	AT3G26300
Cluster 16	AT3G26690
Cluster 16	AT3G27110
Cluster 16	AT3G27390
Cluster 16	AT3G27560
Cluster 16	AT3G28450
Cluster 16	AT3G28740
Cluster 16	AT3G29350
Cluster 16	AT3G29400
Cluster 16	AT3G44820
Cluster 16	AT3G45330
[truncated: 11,624 more rows]
