# Supplementary material for: The circadian clock rephases during lateral root organ initiation in Arabidopsis thaliana
Source: Nat Commun. 2015 Jul 6;6:7641. doi: 10.1038/ncomms8641 (PMC4506504; doi:10.1038/ncomms8641)
Supplement: Supplementary Data 2 — Circadian analysis of lateral root transcriptome [file ncomms8641-s3.xlsx]

## Sheet: Table 2
Table 2 circadian analysis of lateral root transcriptome
Probe	BH.Q	ADJ.P	PER	LAG	AMP	Q-test < 0.01 and AMP passes 1.5 test	Num Crc	Genename	Aliases	Short_description	Curator_summary	Comp_desc	0	6	9	12	15	18	21	24	27	30	33	36	39	42	45	48	51	54		FB	CCA1	LHY	APRR1	APRR3	ELF4	ELF3	APRR7	APRR5	Num Core Crc Correl	filter_type	ar_method	period_number	period	amplitude	phase	mean	R_square
AT3G47500	1.5689e-18	1.09212e-22	24	18	1.60919	1	3	CDF3	CYCLING DOF FACTOR 3	CDF3 (CYCLING DOF FACTOR 3); DNA binding / protein binding / transcription factor	Dof-type zinc finger domain-containing protein, identical to H-protein promoter binding factor-2a GI:3386546 from (Arabidopsis thaliana). Interacts with LKP2 and FKF1, but its overexpression does not change flowering time under short or long day conditions.	CYCLING DOF FACTOR 3 (CDF3); FUNCTIONS IN: protein binding, transcription factor activity, DNA binding; INVOLVED IN: regulation of timing of transition from vegetative to reproductive phase, regulation of transcription; EXPRESSED IN: 24 plant structures; EXPRESSED DURING: 13 growth stages; CONTAINS InterPro DOMAIN/s: Zinc finger, Dof-type (InterPro:IPR003851); BEST Arabidopsis thaliana protein ma…	5.62474	5.43814	4.94253	4.71807	5.22151	6.49433	7.26993	7.91327	7.49221	5.88692	4.80917	4.78348	5.41643	6.27929	6.98109	6.82284	6.78049	6.24195		0.873163	0.469543	0.318593	-0.463015	0.124593	-0.743589	-0.765799	0.920242	-0.31322	2	1	burg	1	23.5748	1.24806	23.4297	6.08775	0.805227
AT1G22770	1.5689e-18	1.84969e-22	24	19.5	1.44224	1	3	FB	GI;GIGANTEA	GI (GIGANTEA)	Together with CONSTANTS (CO) and FLOWERING LOCUS T (FT), GIGANTEA promotes flowering under long days in a circadian clock-controlled flowering pathway. GI acts earlier than CO and FT in the pathway by increasing CO and FT mRNA abundance. Located in the nucleus. Regulates several developmental processes, including photoperiod-mediated flowering, phytochrome B signaling, circadian clock, carbohydra…	GIGANTEA (GI); INVOLVED IN: in 10 processes; LOCATED IN: nucleoplasm, nucleus; EXPRESSED IN: 23 plant structures; EXPRESSED DURING: 13 growth stages; Has 189 Blast hits to 188 proteins in 27 species: Archae - 0; Bacteria - 0; Metazoa - 0; Fungi - 0; Plants - 189; Viruses - 0; Other Eukaryotes - 0 (source: NCBI BLink).	6.44641	6.43894	5.40329	4.61006	5.05517	5.8778	6.88211	7.85352	7.78535	6.49495	5.41169	4.61739	4.81474	5.53767	6.62824	6.92921	7.01148	6.2973		1	0.0199226	-0.124843	-0.00101948	0.566162	-0.373478	-0.498065	0.854403	0.122965	2	1	mle	1	23.2093	1.3373	1.96166	6.097	0.857646
AT2G46830	1.5689e-18	2.20207e-22	24	13.5	2.12564	1	3	CCA1	CIRCADIAN CLOCK ASSOCIATED 1	CCA1 (CIRCADIAN CLOCK ASSOCIATED 1); DNA binding / transcription activator/ transcription factor/ transcription repressor	Encodes a transcriptional repressor that performs overlapping functions with LHY in a regulatory feedback loop that is closely associated with the circadian oscillator of Arabidopsis. Binds to the evening element in the promoter of TOC1 and represses TOC1 transcription. CCA1 and LHY colocalize in the nucleus and form heterodimers in vivo. CCA1 and LHY function synergistically in regulating circad…	CIRCADIAN CLOCK ASSOCIATED 1 (CCA1); FUNCTIONS IN: transcription repressor activity, transcription factor activity, transcription activator activity, DNA binding; INVOLVED IN: in 11 processes; LOCATED IN: nucleus; EXPRESSED IN: 25 plant structures; EXPRESSED DURING: 13 growth stages; CONTAINS InterPro DOMAIN/s: SANT, DNA-binding (InterPro:IPR001005), Homeodomain-like (InterPro:IPR009057), Myb, DN…	3.2545	3.21885	3.25327	4.76436	6.81008	7.34959	7.59817	6.71708	4.92275	3.43018	3.62427	5.32865	6.46997	6.83672	6.51958	5.50605	4.75499	4.09558		0.0199226	1	0.952846	-0.925184	-0.722356	-0.801086	-0.563493	0.346493	-0.841616	5	0	burg	1	23.952	1.91525	19.0729	5.36471	0.913205
AT1G01060	6.46864e-17	1.21056e-20	24	13.5	1.41712	1	3	LHY	LATE ELONGATED HYPOCOTYL:LHY1;LATE ELONGATED HYPOCOTYL 1	LHY (LATE ELONGATED HYPOCOTYL); DNA binding / transcription factor	LHY encodes a myb-related putative transcription factor involved in circadian rhythm along with another myb transcription factor CCA1	LATE ELONGATED HYPOCOTYL (LHY); FUNCTIONS IN: transcription factor activity, DNA binding; INVOLVED IN: in 11 processes; EXPRESSED IN: 22 plant structures; EXPRESSED DURING: 13 growth stages; CONTAINS InterPro DOMAIN/s: SANT, DNA-binding (InterPro:IPR001005), Myb, DNA-binding (InterPro:IPR014778), Homeodomain-like (InterPro:IPR009057), Myb-like DNA-binding region, SHAQKYF class (InterPro:IPR006447…	5.43805	5.30847	6.01124	7.59111	8.63845	8.83941	8.81004	7.96939	6.5118	4.73059	5.1699	6.89828	7.9454	8.15269	7.72184	6.94595	6.48159	5.7658		-0.124843	0.952846	1	-0.879923	-0.767134	-0.661756	-0.451624	0.195136	-0.833722	4	0	mle	1	24.7438	1.67133	18.3563	7.02894	0.888125
AT3G54500	1.56712e-16	3.66594e-20	24	15	1.19842	1	3			0	0	FUNCTIONS IN: molecular_function unknown; INVOLVED IN: biological_process unknown; LOCATED IN: cellular_component unknown; EXPRESSED IN: 22 plant structures; EXPRESSED DURING: 13 growth stages; BEST Arabidopsis thaliana protein match is: dentin sialophosphoprotein-related (TAIR:AT5G64170.2); Has 108 Blast hits to 102 proteins in 33 species: Archae - 0; Bacteria - 4; Metazoa - 36; Fungi - 7; Plant…	4.00928	3.94091	4.13724	4.4608	5.60219	6.29101	6.40076	6.04521	5.12971	3.96713	3.82116	4.40409	5.0979	5.82148	5.5875	5.17973	4.86065	4.50581		0.265942	0.949508	0.900754	-0.883054	-0.549014	-0.832562	-0.661053	0.520791	-0.811458	5	0	yule-walker	2	22.0147058824,27.2181818182	0.732483892018,0.576218406372	19.4279494754,21.3327277662	5.0149	0.925033
AT2G15960	1.11034e-15	3.11688e-19	24	3	1.31297	1	3			unknown protein	0	unknown protein; FUNCTIONS IN: molecular_function unknown; INVOLVED IN: biological_process unknown; LOCATED IN: cellular_component unknown; EXPRESSED IN: 22 plant structures; EXPRESSED DURING: 13 growth stages; Has 4 Blast hits to 4 proteins in 1 species: Archae - 0; Bacteria - 0; Metazoa - 0; Fungi - 0; Plants - 4; Viruses - 0; Other Eukaryotes - 0 (source: NCBI BLink).	7.08286	7.09588	6.45286	6.14685	5.19741	4.4006	3.769	4.38339	4.91715	6.5552	6.55975	5.53497	4.6516	4.15466	4.07623	4.50128	5.00121	5.20059		-0.261544	-0.89396	-0.79518	0.947697	0.585573	0.948263	0.829935	-0.559608	0.795715	4	1	burg	1	24.95	1.1438	7.22652	5.21168	0.835821
AT5G64170	1.28193e-15	4.19832e-19	24	16.5	1.39796	1	3			dentin sialophosphoprotein-related	0	dentin sialophosphoprotein-related; FUNCTIONS IN: molecular_function unknown; INVOLVED IN: biological_process unknown; LOCATED IN: cellular_component unknown; EXPRESSED IN: 17 plant structures; EXPRESSED DURING: 9 growth stages; BEST Arabidopsis thaliana protein match is: unknown protein (TAIR:AT3G54500.2); Has 100 Blast hits to 93 proteins in 27 species: Archae - 2; Bacteria - 14; Metazoa - 12; …	5.22688	5.20824	4.3832	4.63486	5.4987	6.48715	7.02683	7.09598	6.53608	5.28733	4.86238	4.98073	5.64797	6.36247	6.45596	6.41864	6.12858	5.80249		0.689206	0.709348	0.550815	-0.678887	-0.165064	-0.868082	-0.810165	0.802881	-0.551789	3	1	burg	1	22.855	0.989408	22.305	5.8128	0.805437
AT2G40080	1.30088e-15	4.86901e-19	27	1.5	1.22472	1	3	ELF4	EARLY FLOWERING 4	ELF4 (EARLY FLOWERING 4)	Encodes a novel nuclear 111 amino-acid phytochrome-regulated component of a negative feedback loop involving the circadian clock central oscillator components CCA1 and LHY. ELF4 is necessary for light-induced expression of both CCA1 and LHY, and conversely, CCA1 and LHY act negatively on light-induced ELF4 expression. ELF4 promotes clock accuracy and is required for sustained rhythms in the absen…	EARLY FLOWERING 4 (ELF4); FUNCTIONS IN: molecular_function unknown; INVOLVED IN: in 6 processes; LOCATED IN: nucleus; EXPRESSED IN: 22 plant structures; EXPRESSED DURING: 12 growth stages; CONTAINS InterPro DOMAIN/s: Protein of unknown function DUF1313 (InterPro:IPR009741); BEST Arabidopsis thaliana protein match is: ELF4-L1 (ELF4-Like 1) (TAIR:AT2G29950.1); Has 68 Blast hits to 67 proteins in 12…	9.86465	9.88187	9.93313	9.31639	8.7753	7.95315	7.32499	7.62743	8.5171	9.17775	9.46359	9.16586	8.19652	7.2278	6.86524	7.37172	8.09234	8.39661		-0.373478	-0.801086	-0.661756	0.877796	0.503543	1	0.909172	-0.6079	0.764764	4	1	yule-walker	2	27.9813084112,21.6956521739	0.479256784622,0.712620834734	5.09381116374,10.7560375495	8.42863	0.94632
AT2G47460	1.79863e-15	7.57354e-19	27	4.5	1.23609	1	3	ATMYB12	MYB DOMAIN PROTEIN 12:MYB12;MYB DOMAIN PROTEIN 12:PFG1;RODUCTION OF FLAVONOL GLYCOSIDES 1	MYB12 (MYB DOMAIN PROTEIN 12); DNA binding / transcription activator/ transcription factor	MYB12 belongs to subgroup 7 of the R2R3-MYB family. It strongly activates the promoters of chalcone synthase (CHS), flavanone 3-hydroxylase (F3H), flavonol synthase (FLS) and - to a lesser extent - chalcone flavanone isomerase (CHI), but cannot activate the promoters of flavonoid-3'hydroxylase (F3'H) and dihydroflavonol 4-reductase (DF). The activation requires a functional MYB recognition elemen…	MYB DOMAIN PROTEIN 12 (MYB12); FUNCTIONS IN: transcription factor activity, transcription activator activity, DNA binding; INVOLVED IN: regulation of transcription, DNA-dependent, flavonoid biosynthetic process; EXPRESSED IN: 13 plant structures; EXPRESSED DURING: 6 growth stages; CONTAINS InterPro DOMAIN/s: SANT, DNA-binding (InterPro:IPR001005), Homeodomain-like (InterPro:IPR009057), Myb, DNA-b…	8.92425	8.7518	8.73047	8.38132	7.71092	7.20525	6.64699	6.12754	6.42575	6.97924	7.72481	8.08726	7.63759	7.25787	6.40205	6.11568	6.65561	6.76405		-0.641632	-0.508512	-0.312237	0.579929	0.0888704	0.826306	0.795509	-0.841371	0.368579	2	0	default	1	24	0.799575	11.1561	7.27083	0.67455
AT5G28080	2.50731e-15	1.17306e-18	27	3	1.10341	1	3	WNK9		WNK9; kinase/ protein kinase	Encodes a member of the WNK family (9 members in all) of protein kinases, the structural design of which is clearly distinct from those of other known protein kinases, such as receptor-like kinases and mitogen-activated protein kinases.	WNK9; FUNCTIONS IN: protein kinase activity, kinase activity; INVOLVED IN: protein amino acid phosphorylation; LOCATED IN: cellular_component unknown; EXPRESSED IN: flower, root; EXPRESSED DURING: petal differentiation and expansion stage; CONTAINS InterPro DOMAIN/s: Protein kinase, core (InterPro:IPR000719), Serine/threonine protein kinase (InterPro:IPR002290), Tyrosine protein kinase (InterPro:…	7.68181	7.72462	7.17579	6.92971	6.23988	5.48168	5.1845	5.17863	5.70986	6.55566	6.41034	6.34761	5.89076	5.53365	5.26624	4.9279	5.22962	5.63075		-0.40019	-0.714674	-0.560669	0.822327	0.39494	0.919401	0.857483	-0.66428	0.623267	3	1	mle	1	26.4956	0.723389	7.22485	5.96572	0.759444
AT1G69830	3.04432e-15	1.56674e-18	24	21	0.840687	1	3	AMY3	ALPHA-AMYLASE-LIKE 3:ATAMY3;ALPHA-AMYLASE-LIKE 3	AMY3 (ALPHA-AMYLASE-LIKE 3); alpha-amylase	Encodes a plastid-localized &#945;-amylase. Expression is reduced in the SEX4 mutant. Loss of function mutations show normal diurnal pattern of starch accumulation/degradation. Expression follows circadian rhythms.	ALPHA-AMYLASE-LIKE 3 (AMY3); FUNCTIONS IN: alpha-amylase activity; INVOLVED IN: circadian rhythm, starch catabolic process; LOCATED IN: chloroplast stroma, chloroplast; EXPRESSED IN: 24 plant structures; EXPRESSED DURING: 13 growth stages; CONTAINS InterPro DOMAIN/s: Glycoside hydrolase, catalytic core (InterPro:IPR017853), Glycoside hydrolase, subgroup, catalytic core (InterPro:IPR013781), Glyco…	7.03468	7.02374	6.46657	5.82938	5.82031	6.38266	6.97914	7.70725	7.68241	6.98539	6.52348	5.93637	5.9922	6.14052	6.79885	6.91497	6.93648	6.72772		0.95751	-0.17924	-0.315174	0.219596	0.736531	-0.151281	-0.282291	0.771764	0.356318	1	1	mle	1	24.95	0.714986	0.918543	6.63809	0.799227
AT1G49720	1.15426e-14	6.48034e-18	27	22.5	1.18959	1	3	ABF1	ABSCISIC ACID RESPONSIVE ELEMENT-BINDING FACTOR 1	ABF1 (ABSCISIC ACID RESPONSIVE ELEMENT-BINDING FACTOR 1); DNA binding / protein binding / transcription activator/ transcription factor	Identified as a protein that binds to abscisic acid response elements. May mediate transcriptional regulation of ABA responses.	ABSCISIC ACID RESPONSIVE ELEMENT-BINDING FACTOR 1 (ABF1); FUNCTIONS IN: protein binding, transcription factor activity, transcription activator activity, DNA binding; INVOLVED IN: abscisic acid mediated signaling, regulation of transcription, DNA-dependent, response to stress; LOCATED IN: nucleus; EXPRESSED IN: 23 plant structures; EXPRESSED DURING: 12 growth stages; CONTAINS InterPro DOMAIN/s: B…	6.51864	6.30168	6.25092	5.57972	5.0436	4.94136	5.53966	6.97094	7.28948	7.23951	6.80009	6.11768	5.57855	5.36264	6.2192	6.86312	6.99715	6.97138		0.616248	-0.600845	-0.733983	0.508751	0.784656	0.150518	-0.0505547	0.450099	0.694349	0	0	yule-walker	2	27.2181818182,20.6482758621	0.6505974689,0.466641010283	1.96453780139,7.16490694029	6.23922	0.938764
AT3G12320	1.61728e-14	9.83654e-18	24	16.5	0.889101	1	3			unknown protein	0	unknown protein; FUNCTIONS IN: molecular_function unknown; INVOLVED IN: biological_process unknown; LOCATED IN: cellular_component unknown; EXPRESSED IN: 23 plant structures; EXPRESSED DURING: 14 growth stages; BEST Arabidopsis thaliana protein match is: unknown protein (TAIR:AT5G06980.1); Has 49 Blast hits to 49 proteins in 10 species: Archae - 0; Bacteria - 0; Metazoa - 0; Fungi - 0; Plants - 4…	3.59731	3.58393	3.55573	3.65131	3.96847	4.67579	5.17763	5.54131	4.49038	3.63155	3.324	3.45532	3.68127	4.43358	4.44843	4.24416	4.16465	3.70375		0.628039	0.730133	0.649546	-0.654156	-0.148578	-0.756586	-0.653842	0.800262	-0.511767	1	1	burg	1	23.2093	0.770242	22.1536	4.10184	0.765951
AT4G11360	1.84727e-14	1.29639e-17	27	1.5	0.80336	1	3	RHA1B		RHA1B; protein binding / zinc ion binding	Encodes a putative RING-H2 finger protein RHA1b.	RHA1B; FUNCTIONS IN: protein binding, zinc ion binding; INVOLVED IN: response to cadmium ion, response to chitin; EXPRESSED IN: 23 plant structures; EXPRESSED DURING: 13 growth stages; CONTAINS InterPro DOMAIN/s: Zinc finger, RING-type (InterPro:IPR001841), Zinc finger, RING/FYVE/PHD-type (InterPro:IPR013083); BEST Arabidopsis thaliana protein match is: RHA1A; protein binding / zinc ion binding (…	10.2407	10.2796	10.0641	10.0006	9.4562	8.98374	8.73071	8.68139	9.3098	10.1165	10.1566	9.84891	9.20646	8.65956	8.32885	8.44244	9.05652	9.44363		-0.402262	-0.799274	-0.688539	0.870761	0.461118	0.979484	0.911255	-0.614189	0.748854	3	1	yule-walker	2	27.9813084112,21.8540145985	0.404910474344,0.453352712193	4.22993421782,11.3950774165	9.33916	0.938826
AT3G07650	1.84727e-14	1.29639e-17	27	0	0.763882	1	3	COL9	CONSTANS-LIKE 9	COL9 (CONSTANS-LIKE 9); transcription factor/ zinc ion binding	This gene belongs to the CO (CONSTANS) gene family. This gene family is divided in three subgroups: groups III, to which COL9 belongs, is characterised by one B-box (supposed to regulate protein-protein interactions) and a second diverged zinc finger. COL9 downregulates expression of CO (CONSTANS) as well as FT and SOC1 which are known regulatory targets of CO.	CONSTANS-LIKE 9 (COL9); FUNCTIONS IN: transcription factor activity, zinc ion binding; INVOLVED IN: negative regulation of long-day photoperiodism, flowering, circadian rhythm, regulation of transcription; LOCATED IN: nucleus; EXPRESSED IN: 25 plant structures; EXPRESSED DURING: 14 growth stages; CONTAINS InterPro DOMAIN/s: CCT domain (InterPro:IPR010402), Zinc finger, B-box (InterPro:IPR000315);…	7.665	7.54339	7.29474	7.11204	6.59945	5.83066	5.59564	6.1931	6.69155	7.39398	7.38426	7.08314	6.19967	5.27882	5.46527	6.1447	6.44545	6.46323		-0.200097	-0.865561	-0.774522	0.941496	0.645555	0.955325	0.848469	-0.446652	0.886221	5	0	mle	2	27.4678899083,20.7916666667	0.493985758273,0.492312512498	4.60454737611,10.8310244147	6.51289	0.932296
AT2G43140	2.61192e-14	1.95521e-17	27	18	1.7802	1	3			DNA binding / transcription factor	0	DNA binding / transcription factor; FUNCTIONS IN: transcription factor activity, DNA binding; INVOLVED IN: regulation of transcription; LOCATED IN: nucleus; EXPRESSED IN: root; CONTAINS InterPro DOMAIN/s: Basic helix-loop-helix dimerisation region bHLH (InterPro:IPR001092), Helix-loop-helix DNA-binding (InterPro:IPR011598); BEST Arabidopsis thaliana protein match is: basic helix-loop-helix (bHLH)…	3.55312	3.52064	3.5188	3.36129	4.37123	5.67733	6.31215	6.52294	5.96862	4.98087	4.6083	3.94176	4.42059	5.12351	5.69475	5.65922	5.69622	5.01477		0.708064	0.592846	0.400809	-0.612535	-0.048542	-0.818834	-0.75434	0.878464	-0.416266	2	0	burg	1	24.541	1.0636	22.7073	4.96429	0.70378
AT5G57660	3.22618e-14	2.56597e-17	24	16.5	1.04984	1	3			zinc finger (B-box type) family protein	0	zinc finger (B-box type) family protein; FUNCTIONS IN: transcription factor activity, zinc ion binding; INVOLVED IN: regulation of transcription; LOCATED IN: intracellular; EXPRESSED IN: 22 plant structures; EXPRESSED DURING: 13 growth stages; CONTAINS InterPro DOMAIN/s: CCT domain (InterPro:IPR010402), Zinc finger, B-box (InterPro:IPR000315); BEST Arabidopsis thaliana protein match is: zinc fing…	6.83302	6.78412	6.1327	6.47368	7.46978	8.02737	8.5062	8.54667	7.96217	7.07569	6.16204	6.55837	7.02128	7.72541	7.90335	7.26076	7.02351	6.18098		0.555474	0.773365	0.667175	-0.610494	-0.167164	-0.723475	-0.527765	0.737823	-0.517938	0	0	burg	1	23.0308	1.00284	21.7182	7.22436	0.832394
AT5G61440	4.94696e-14	4.39751e-17	24	3	1.21157	1	3	ACHT5	ATYPICAL CYS HIS RICH THIOREDOXIN 5	ACHT5 (ATYPICAL CYS HIS RICH THIOREDOXIN 5)	Encodes a member of the thioredoxin family protein. Located in the chloroplast.	ATYPICAL CYS HIS RICH THIOREDOXIN 5 (ACHT5); INVOLVED IN: cell redox homeostasis; LOCATED IN: chloroplast; EXPRESSED IN: 22 plant structures; EXPRESSED DURING: 13 growth stages; CONTAINS InterPro DOMAIN/s: Thioredoxin fold (InterPro:IPR012335), Thioredoxin-like subdomain (InterPro:IPR006662), Thioredoxin, core (InterPro:IPR015467), Thioredoxin-like (InterPro:IPR017936), Thioredoxin domain (InterP…	9.28486	9.29648	9.36975	8.71339	7.62974	6.96742	6.89339	7.03164	7.56567	8.49751	8.67158	8.36776	7.3714	6.85044	6.71229	7.08587	7.67813	7.81935		-0.313375	-0.878408	-0.740219	0.900028	0.545561	0.967495	0.825675	-0.591757	0.77657	4	0	yule-walker	1	23.7619	0.981566	8.44569	7.7954	0.89034
AT2G31380	4.94696e-14	4.39751e-17	24	12	1.0764	1	3	STH		STH; protein domain specific binding / transcription factor/ zinc ion binding	a B-box zinc finger protein that interacts with COP1. contains a novel 11 amino acid motif at the C-terminus (also found at the N-terminus of HY5) that is involved in the COP1 interaction.	STH; FUNCTIONS IN: transcription factor activity, zinc ion binding, protein domain specific binding; INVOLVED IN: regulation of transcription; LOCATED IN: endomembrane system, intracellular; EXPRESSED IN: 21 plant structures; EXPRESSED DURING: 12 growth stages; CONTAINS InterPro DOMAIN/s: Zinc finger, B-box (InterPro:IPR000315); BEST Arabidopsis thaliana protein match is: STO (SALT TOLERANCE); DN…	5.55946	5.53117	5.34449	5.7293	6.86541	7.03182	6.95775	5.93679	4.9655	4.73365	5.2046	6.01326	6.67622	7.03524	6.47119	5.29974	4.87894	4.49103		-0.325735	0.81777	0.84967	-0.678809	-0.728215	-0.442943	-0.163214	-0.106172	-0.74891	2	0	burg	1	23.3906	1.10091	18.2076	5.8333	0.959105
AT5G42900	6.13723e-14	5.7427e-17	24	3	0.287925	0	3			unknown protein	0	unknown protein; FUNCTIONS IN: molecular_function unknown; INVOLVED IN: biological_process unknown; LOCATED IN: cellular_component unknown; EXPRESSED IN: 24 plant structures; EXPRESSED DURING: 15 growth stages; BEST Arabidopsis thaliana protein match is: unknown protein (TAIR:AT4G33980.1); Has 51 Blast hits to 51 proteins in 7 species: Archae - 0; Bacteria - 0; Metazoa - 0; Fungi - 0; Plants - 51…	4.34748	4.0412	3.93951	3.52908	3.31582	3.06811	2.99098	3.22604	3.56479	4.5624	4.24084	3.48904	3.13676	3.09903	3.1535	3.24858	3.46242	3.54643		-0.0205183	-0.902305	-0.903783	0.946489	0.734027	0.806901	0.710926	-0.303907	0.848226	5	1	burg	1	25.8103	0.522449	5.45124	3.50674	0.753672
AT2G34610	7.27422e-14	7.48727e-17	24	7.5	1.02149	1	3			unknown protein	0	unknown protein; FUNCTIONS IN: molecular_function unknown; INVOLVED IN: biological_process unknown; LOCATED IN: cellular_component unknown; BEST Arabidopsis thaliana protein match is: unknown protein (TAIR:AT1G30190.1); Has 310 Blast hits to 247 proteins in 66 species: Archae - 0; Bacteria - 3; Metazoa - 72; Fungi - 16; Plants - 29; Viruses - 0; Other Eukaryotes - 190 (source: NCBI BLink).	6.58017	6.41556	7.40342	7.55082	7.41195	6.68933	6.02628	5.55781	5.684	6.93469	7.57631	7.60761	7.0286	6.79467	6.40639	5.53879	5.93985	5.94109		-0.903209	-0.185165	-0.0567047	0.224005	-0.291424	0.551803	0.727225	-0.775985	0.120628	1	1	default	1	24	0.860618	12.4985	6.61807	0.773163
AT1G06040	7.27422e-14	7.48727e-17	24	16.5	0.988417	1	3	STO	SALT TOLERANCE	STO (SALT TOLERANCE); DNA binding / protein binding / transcription factor/ zinc ion binding	Encodes salt tolerance protein (STO) which confers salt tolerance to yeast cells. Fully complements calcineurin deficient yeast but does not encode a phosphoprotein phosphatase. Sequence has similarities to CONSTANS. STO co-localizes with COP1 and plays a role in light signaling.	SALT TOLERANCE (STO); FUNCTIONS IN: protein binding, transcription factor activity, DNA binding, zinc ion binding; INVOLVED IN: response to salt stress, response to light stimulus, photomorphogenesis; LOCATED IN: nucleus; EXPRESSED IN: 23 plant structures; EXPRESSED DURING: 13 growth stages; CONTAINS InterPro DOMAIN/s: Zinc finger, B-box (InterPro:IPR000315); BEST Arabidopsis thaliana protein mat…	8.73987	8.8092	8.04249	8.15508	9.32745	10.1009	10.4051	10.4052	9.9846	8.83083	8.55678	8.64686	9.28767	9.77396	9.90835	9.55831	9.65214	9.28163		0.632153	0.754379	0.59693	-0.700774	-0.207858	-0.846243	-0.761422	0.753617	-0.584569	1	0	burg	1	22.855	0.851	21.9721	9.33685	0.75009
AT5G06980	7.94005e-14	8.54408e-17	24	16.5	0.970405	1	3			unknown protein	0	unknown protein; FUNCTIONS IN: molecular_function unknown; INVOLVED IN: biological_process unknown; LOCATED IN: cellular_component unknown; EXPRESSED IN: 21 plant structures; EXPRESSED DURING: 11 growth stages; BEST Arabidopsis thaliana protein match is: unknown protein (TAIR:AT3G12320.1); Has 22 Blast hits to 21 proteins in 7 species: Archae - 0; Bacteria - 0; Metazoa - 2; Fungi - 0; Plants - 16…	4.60734	4.49461	4.1617	4.4678	4.82945	5.6155	6.08937	6.09169	5.61344	4.54499	4.20812	4.23057	4.72662	5.40173	5.50247	5.31921	4.96672	4.57132		0.646298	0.748367	0.644654	-0.673744	-0.167591	-0.811751	-0.704511	0.806477	-0.551944	2	1	burg	1	23.3906	0.820978	21.9922	4.99031	0.845354
AT5G61380	9.89701e-14	1.1113e-16	27	0	0.555709	1	3	APRR1	PRR1;PSEUDO-RESPONSE REGULATOR 1:TOC1;TIMING OF CAB EXPRESSION 1	TOC1 (TIMING OF CAB EXPRESSION 1); transcription regulator/ two-component response regulator	Pseudo response regulator involved in the generation of circadian rhythms. TOC1 appears to shorten the period of circumnutation speed. TOC1 contributes to the plant fitness (carbon fixation, biomass) by influencing the circadian clock period. PRR3 may increase the stability of TOC1 by preventing interactions between TOC1 and the F-box protein ZTL. Expression of TOC1 is correlated with rhythmic ch…	TIMING OF CAB EXPRESSION 1 (TOC1); FUNCTIONS IN: transcription regulator activity, two-component response regulator activity; INVOLVED IN: circumnutation, regulation of transcription, DNA-dependent, circadian rhythm; LOCATED IN: nucleus; EXPRESSED IN: 22 plant structures; EXPRESSED DURING: 13 growth stages; CONTAINS InterPro DOMAIN/s: CheY-like (InterPro:IPR011006), Signal transduction response r…	8.6743	8.63628	8.31832	7.98451	7.70321	7.44304	7.19814	7.71245	8.07423	8.61354	8.2485	7.90307	7.61363	7.32885	7.38173	7.68001	7.78346	7.92454		-0.00101948	-0.925184	-0.879923	1	0.776828	0.877796	0.735652	-0.321877	0.893218	5	0	burg	1	24.7438	0.505763	6.27735	7.85574	0.877962
AT1G26665	1.23382e-13	1.44313e-16	24	3	0.245035	0	3			0	0	FUNCTIONS IN: molecular_function unknown; INVOLVED IN: biological_process unknown; LOCATED IN: cellular_component unknown; EXPRESSED IN: 24 plant structures; EXPRESSED DURING: 15 growth stages; BEST Arabidopsis thaliana protein match is: RNA polymerase II mediator complex protein-related (TAIR:AT5G41910.1); Has 223 Blast hits to 223 proteins in 105 species: Archae - 0; Bacteria - 0; Metazoa - 112…	8.60534	8.61092	8.58347	8.46776	8.37083	8.21933	7.93217	8.17717	8.4513	8.99039	9.08046	8.74402	8.30002	8.12994	7.99383	8.34938	8.62642	8.73265		-0.21346	-0.827443	-0.847825	0.783295	0.521284	0.746333	0.635095	-0.387933	0.76432	2	1	burg	1	24.3415	0.399468	7.7427	8.45647	0.82695
AT5G64180	1.3011e-13	1.64358e-16	27	19.5	0.774532	1	3			unknown protein	0	unknown protein; FUNCTIONS IN: molecular_function unknown; INVOLVED IN: biological_process unknown; LOCATED IN: cellular_component unknown; EXPRESSED IN: 21 plant structures; EXPRESSED DURING: 13 growth stages; Has 181 Blast hits to 181 proteins in 61 species: Archae - 0; Bacteria - 5; Metazoa - 125; Fungi - 11; Plants - 24; Viruses - 0; Other Eukaryotes - 16 (source: NCBI BLink).	6.53581	6.42529	6.00283	5.56655	6.16601	6.89822	7.16667	7.44962	7.31741	6.95101	6.59325	6.24983	6.08885	6.41473	6.69923	6.80222	7.00199	6.60108		0.887446	0.225381	0.0113433	-0.170622	0.402972	-0.471432	-0.465183	0.86068	-0.00871923	2	1	mle	1	24.541	0.545021	24.4954	6.61146	0.641401
AT4G30470	1.3011e-13	1.64358e-16	27	6	0.577694	1	3			cinnamoyl-CoA reductase-related	0	cinnamoyl-CoA reductase-related; FUNCTIONS IN: coenzyme binding, binding, cinnamoyl-CoA reductase activity, catalytic activity; INVOLVED IN: lignin biosynthetic process, cellular metabolic process, metabolic process; LOCATED IN: cellular_component unknown; EXPRESSED IN: 23 plant structures; EXPRESSED DURING: 13 growth stages; CONTAINS InterPro DOMAIN/s: NAD-dependent epimerase/dehydratase (InterP…	9.8984	9.69964	10.0001	9.93002	9.81601	9.50828	9.43942	8.95089	8.75487	8.9409	9.36955	9.88946	9.88529	9.81031	9.39841	8.87176	8.92238	9.00099		-0.792845	0.0166821	0.208411	0.0494279	-0.41607	0.396	0.499844	-0.790813	-0.125695	0	1	burg	1	24.541	0.455006	13.8242	9.42284	0.727185
AT5G11100	1.62546e-13	2.12935e-16	24	13.5	0.616594	1	3	ATSYTD	NTMC2T2.2;:NTMC2TYPE2.2;:SYTD	SYTD	0	SYTD; FUNCTIONS IN: molecular_function unknown; INVOLVED IN: biological_process unknown; LOCATED IN: endomembrane system; EXPRESSED IN: 18 plant structures; EXPRESSED DURING: 4 anthesis, C globular stage, petal differentiation and expansion stage, D bilateral stage, E expanded cotyledon stage; CONTAINS InterPro DOMAIN/s: C2 membrane targeting protein (InterPro:IPR018029), C2 calcium/lipid-binding…	6.93279	6.72807	6.81968	6.76664	7.41686	7.76503	7.79056	7.35863	6.99437	6.67878	6.96944	7.34173	7.76634	7.72029	7.43062	6.89799	6.82776	6.69701		-0.16167	0.887465	0.833893	-0.779441	-0.676365	-0.600458	-0.319567	0.106648	-0.739828	2	1	yule-walker	1	21.3857	0.55642	19.4377	7.17469	0.956387
AT4G23496	1.7853e-13	2.42228e-16	27	4.5	0.63692	1	3	SP1L5	SPIRAL1-LIKE5	SP1L5 (SPIRAL1-LIKE5)	Belongs to a six-member gene family in Arabidopsis; all members share high sequence similarity in amino- and carboxy-terminal regions. Regulates cortical microtubule organization. Mutant plants exhibit altered patterns of root, leaf and petal growth as a result of defective anisotropic cell expansion.	SPIRAL1-LIKE5 (SP1L5); FUNCTIONS IN: molecular_function unknown; INVOLVED IN: biological_process unknown; LOCATED IN: cellular_component unknown; EXPRESSED IN: 14 plant structures; EXPRESSED DURING: 4 anthesis, C globular stage, 4 leaf senescence stage, petal differentiation and expansion stage; BEST Arabidopsis thaliana protein match is: SP1L2 (SPIRAL1-LIKE2) (TAIR:AT1G69230.2); Has 104 Blast hi…	6.5809	5.94921	6.05843	6.08544	5.86363	5.5251	5.21242	4.5713	4.98246	5.4629	6.22411	6.71547	6.39913	6.16622	5.66301	4.88854	5.25616	5.50046		-0.816056	-0.279716	-0.176778	0.284257	-0.244602	0.538194	0.599786	-0.874127	0.139613	2	0	burg	1	25.1597	0.696804	11.6723	5.67788	0.767868
AT5G48250	1.96245e-13	2.75444e-16	27	0	0.561718	1	3			zinc finger (B-box type) family protein	0	zinc finger (B-box type) family protein; FUNCTIONS IN: transcription factor activity, zinc ion binding; LOCATED IN: plasma membrane; EXPRESSED IN: 22 plant structures; EXPRESSED DURING: 13 growth stages; CONTAINS InterPro DOMAIN/s: CCT domain (InterPro:IPR010402), Zinc finger, B-box (InterPro:IPR000315); BEST Arabidopsis thaliana protein match is: COL9 (CONSTANS-LIKE 9); transcription factor/ zin…	6.84466	6.78125	6.72303	6.37409	6.07125	5.78781	5.74511	6.07519	6.3815	6.88069	6.82018	6.65815	6.12506	5.98698	5.93672	6.21058	6.3658	6.37371		-0.133425	-0.943825	-0.92046	0.94011	0.693671	0.854809	0.721702	-0.392264	0.901319	5	1	burg	1	26.2632	0.46236	5.6162	6.31159	0.858605
AT4G25640	3.06443e-13	4.58789e-16	27	6	0.908828	1	3			MATE efflux family protein	0	MATE efflux family protein; FUNCTIONS IN: antiporter activity, drug transporter activity; INVOLVED IN: multidrug transport; LOCATED IN: plasma membrane, membrane; EXPRESSED IN: 23 plant structures; EXPRESSED DURING: 13 growth stages; CONTAINS InterPro DOMAIN/s: Multi antimicrobial extrusion protein MatE (InterPro:IPR002528); BEST Arabidopsis thaliana protein match is: MATE efflux family protein (…	10.3557	10.247	10.7577	10.5761	10.3524	9.95274	9.68179	9.16336	9.12238	8.90436	9.85308	10.3111	10.289	9.96106	9.52124	8.9396	8.99165	8.92264		-0.745866	-0.0508471	0.169303	0.140982	-0.278167	0.508857	0.605445	-0.74969	-0.00300193	0	0	mle	1	26.973	0.585976	12.155	9.73808	0.763132
AT1G58170	3.06443e-13	4.58789e-16	24	10.5	0.531426	1	3			disease resistance-responsive protein-related / dirigent protein-related	0	disease resistance-responsive protein-related / dirigent protein-related; FUNCTIONS IN: molecular_function unknown; INVOLVED IN: N-terminal protein myristoylation, lignan biosynthetic process, defense response; LOCATED IN: endomembrane system; EXPRESSED IN: 17 plant structures; EXPRESSED DURING: 6 growth stages; CONTAINS InterPro DOMAIN/s: Plant disease resistance response protein (InterPro:IPR00…	6.44397	6.59197	7.01694	7.26077	7.66266	7.66146	7.41581	6.84658	6.59231	6.00447	6.70749	7.46771	7.71965	7.4475	6.99711	6.19185	6.05816	5.90138		-0.572744	0.660069	0.761688	-0.526664	-0.686949	-0.158638	0.131757	-0.276812	-0.536968	0	0	mle	1	23.2093	0.723042	16.9918	6.91434	0.913219
AT2G23910	3.71386e-13	5.9077e-16	27	4.5	2.24616	1	3			cinnamoyl-CoA reductase-related	0	cinnamoyl-CoA reductase-related; FUNCTIONS IN: coenzyme binding, binding, cinnamoyl-CoA reductase activity, catalytic activity; INVOLVED IN: lignin biosynthetic process, cellular metabolic process, metabolic process; LOCATED IN: cellular_component unknown; EXPRESSED IN: 19 plant structures; EXPRESSED DURING: 13 growth stages; CONTAINS InterPro DOMAIN/s: NAD-dependent epimerase/dehydratase (InterP…	11.3859	11.3692	11.4896	11.0456	10.1539	8.995	7.91857	6.91263	7.27361	7.54553	8.27686	9.2208	9.25718	8.77283	7.76362	6.75217	6.81076	7.20165		-0.596719	-0.318158	-0.0868217	0.427633	-0.0225571	0.688295	0.68811	-0.758568	0.189274	0	1	mle	1	24.7438	1.13496	12.0496	8.63291	0.564374
AT1G13670	3.71386e-13	5.9077e-16	27	1.5	0.770735	1	3			unknown protein	0	unknown protein; FUNCTIONS IN: molecular_function unknown; INVOLVED IN: biological_process unknown; LOCATED IN: cellular_component unknown; EXPRESSED IN: petal, inflorescence meristem, hypocotyl, flower, root; EXPRESSED DURING: 4 anthesis, petal differentiation and expansion stage; Has 10 Blast hits to 10 proteins in 2 species: Archae - 0; Bacteria - 0; Metazoa - 0; Fungi - 0; Plants - 10; Viruse…	8.2726	8.27704	7.53342	6.92389	6.89243	6.35338	6.22775	6.27145	6.81387	7.43373	7.50477	7.47891	6.628	6.01687	5.92172	5.88563	6.36162	6.59422		-0.257134	-0.766054	-0.684252	0.889649	0.557882	0.94315	0.878708	-0.555287	0.761385	3	0	burg	1	26.4956	0.725117	5.92616	6.77169	0.84224
AT3G15450	5.25689e-13	8.60818e-16	24	3	1.28552	1	3			unknown protein	0	unknown protein; FUNCTIONS IN: molecular_function unknown; EXPRESSED IN: 24 plant structures; EXPRESSED DURING: 13 growth stages; BEST Arabidopsis thaliana protein match is: unknown protein (TAIR:AT4G27450.1); Has 270 Blast hits to 270 proteins in 60 species: Archae - 0; Bacteria - 23; Metazoa - 2; Fungi - 2; Plants - 227; Viruses - 0; Other Eukaryotes - 16 (source: NCBI BLink).	12.5761	12.7076	12.6667	12.5573	11.7301	10.5945	9.6702	10.3838	11.6378	12.8825	12.781	11.9976	9.97887	8.51179	8.69169	10.8575	11.5116	11.9604		-0.170562	-0.828274	-0.729231	0.865333	0.59623	0.905727	0.762285	-0.394782	0.806087	4	1	yule-walker	2	20.7916666667,25.3728813559	1.19531069024,0.817845767354	11.9013593769,4.49133738758	11.2424	0.960983
AT5G60100	5.63342e-13	9.75187e-16	27	24	1.11276	1	3	APRR3	ARABIDOPSIS PSEUDO-RESPONSE REGULATOR 3:PRR3;PSEUDO-RESPONSE REGULATOR 3	APRR3 (ARABIDOPSIS PSEUDO-RESPONSE REGULATOR 3); transcription regulator/ two-component response regulator	Encodes pseudo-response regulator 3 (APRR3/PRR3). PRR3 transcript levels vary in a circadian pattern with peak expression at dusk under long and short day conditions. PRR3 affects the period of the circadian clock and seedlings with reduced levels of PRR3 have shorter periods, based on transcriptional assays of clock-regulated genes. PRR3 is expressed in the vasculature of cotyledons and leaves w…	ARABIDOPSIS PSEUDO-RESPONSE REGULATOR 3 (APRR3); FUNCTIONS IN: transcription regulator activity, two-component response regulator activity; INVOLVED IN: negative regulation of protein binding, regulation of circadian rhythm, circadian rhythm, phosphorylation; EXPRESSED IN: 24 plant structures; EXPRESSED DURING: 13 growth stages; CONTAINS InterPro DOMAIN/s: CheY-like (InterPro:IPR011006), Signal t…	6.69082	6.69547	6.44985	5.21622	5.10444	5.20521	5.37451	6.31191	6.9647	6.71896	6.28275	5.42442	5.05279	4.90916	5.3573	5.89116	6.1991	5.59152		0.566162	-0.722356	-0.767134	0.776828	1	0.503543	0.342757	0.274549	0.827249	2	1	yule-walker	2	27.9813084112,20.7916666667	0.568807212001,0.490261719116	1.51588644845,6.62828500299	5.80879	0.934334
AT2G16365	5.63342e-13	9.75187e-16	24	3	0.696278	1	3			F-box family protein	0	F-box family protein; FUNCTIONS IN: molecular_function unknown; INVOLVED IN: biological_process unknown; LOCATED IN: cellular_component unknown; EXPRESSED IN: 22 plant structures; EXPRESSED DURING: 13 growth stages; CONTAINS InterPro DOMAIN/s: Cyclin-like F-box (InterPro:IPR001810); BEST Arabidopsis thaliana protein match is: F-box family protein (TAIR:AT2G16300.1); Has 77 Blast hits to 74 protei…	6.9398	6.96713	6.80509	6.5418	6.09327	5.42192	5.31212	5.73723	6.08441	6.73014	6.50029	6.084	5.6682	5.36647	5.20736	6.00128	6.18795	6.22217		-0.120601	-0.924218	-0.816738	0.95038	0.670181	0.912282	0.723915	-0.434821	0.838927	5	0	mle	1	22.5113	0.654035	8.65461	6.05476	0.922782
AT4G33980	9.00136e-13	1.60032e-15	27	25.5	0.954276	1	3			unknown protein	0	unknown protein; FUNCTIONS IN: molecular_function unknown; INVOLVED IN: biological_process unknown; LOCATED IN: cellular_component unknown; EXPRESSED IN: 24 plant structures; EXPRESSED DURING: 15 growth stages; BEST Arabidopsis thaliana protein match is: unknown protein (TAIR:AT5G42900.3); Has 38 Blast hits to 34 proteins in 9 species: Archae - 0; Bacteria - 0; Metazoa - 2; Fungi - 6; Plants - 29…	6.47831	6.43388	6.31828	5.80606	5.03684	4.36892	4.36172	5.60879	6.1634	6.90092	6.49634	5.62054	4.77836	4.67409	4.67516	5.46291	5.67894	5.45938		0.113118	-0.915115	-0.897566	0.943508	0.843217	0.77862	0.642832	-0.12318	0.952635	5	1	burg	2	26.7321428571,20.7916666667	0.605350334637,0.544636229244	4.8709379143,8.54337284715	5.52027	0.929694
AT3G15630	1.09307e-12	2.0456e-15	24	3	1.10464	1	3			unknown protein	0	unknown protein; FUNCTIONS IN: molecular_function unknown; INVOLVED IN: biological_process unknown; LOCATED IN: chloroplast; EXPRESSED IN: 23 plant structures; EXPRESSED DURING: 15 growth stages; BEST Arabidopsis thaliana protein match is: unknown protein (TAIR:AT1G52720.1); Has 35 Blast hits to 35 proteins in 7 species: Archae - 0; Bacteria - 0; Metazoa - 0; Fungi - 0; Plants - 35; Viruses - 0; …	11.463	11.4045	11.4573	11.2969	10.4255	9.57252	9.41946	10.2265	10.7966	11.4817	11.4414	10.9964	9.63853	8.53325	8.81725	9.50209	10.2097	10.3898		-0.151488	-0.819907	-0.720275	0.898323	0.653284	0.937731	0.840648	-0.345989	0.883701	5	1	yule-walker	2	27.9813084112,20.5068493151	0.689252653503,0.675311879231	2.97121979764,11.5297943384	10.33	0.968966
AT4G23670	1.09307e-12	2.0456e-15	27	15	0.511734	1	2			major latex protein-related / MLP-related	0	major latex protein-related / MLP-related; FUNCTIONS IN: copper ion binding; INVOLVED IN: response to cadmium ion, response to salt stress, defense response to bacterium; LOCATED IN: vacuole; EXPRESSED IN: 24 plant structures; EXPRESSED DURING: 14 growth stages; CONTAINS InterPro DOMAIN/s: Bet v I allergen (InterPro:IPR000916); BEST Arabidopsis thaliana protein match is: major latex protein-relat…	8.25723	8.07896	10.0687	10.908	11.3546	11.6819	11.6796	11.4439	11.4553	10.8316	10.6079	11.0596	11.1735	11.3201	11.4141	11.3593	11.2357	11.125		0.0512494	0.710222	0.62602	-0.785627	-0.534832	-0.722471	-0.55499	0.487918	-0.572541	0	0	default	1	24	0.638251	18.9018	10.9881	0.393484
AT1G64500	1.20503e-12	2.31151e-15	27	6	0.989662	1	3			glutaredoxin family protein	0	glutaredoxin family protein; FUNCTIONS IN: electron carrier activity, protein disulfide oxidoreductase activity; INVOLVED IN: N-terminal protein myristoylation, cell redox homeostasis; LOCATED IN: cellular_component unknown; EXPRESSED IN: 22 plant structures; EXPRESSED DURING: 13 growth stages; CONTAINS InterPro DOMAIN/s: Thioredoxin fold (InterPro:IPR012335), Glutaredoxin (InterPro:IPR002109), T…	6.25245	6.41453	6.50523	6.67698	6.89692	6.25997	5.5846	4.35856	4.10536	4.87644	5.76577	6.58739	6.2504	5.73919	4.65323	3.96247	3.9995	4.22015		-0.793112	-0.012638	0.169365	0.158417	-0.323191	0.531957	0.687877	-0.780963	-0.0304387	0	1	burg	1	23.0308	1.01505	14.443	5.46216	0.801382
AT4G04630	1.50044e-12	2.94836e-15	27	25.5	0.395103	0	3			unknown protein	0	unknown protein; FUNCTIONS IN: molecular_function unknown; INVOLVED IN: biological_process unknown; LOCATED IN: cellular_component unknown; EXPRESSED IN: 16 plant structures; EXPRESSED DURING: 8 growth stages; CONTAINS InterPro DOMAIN/s: Protein of unknown function DUF584 (InterPro:IPR007608); BEST Arabidopsis thaliana protein match is: unknown protein (TAIR:AT4G21970.1); Has 212 Blast hits to 21…	5.06301	5.07584	4.94944	4.56612	4.40583	4.31771	4.3532	4.64112	4.85021	5.2305	5.10343	4.88861	4.32055	4.1274	4.24227	4.46404	4.69361	4.9336		0.105816	-0.895636	-0.912525	0.914007	0.800453	0.791553	0.636133	-0.17001	0.915652	5	0	mle	1	26.0348	0.450915	4.55026	4.65667	0.94314
AT1G60270	1.65429e-12	3.32807e-15	27	4.5	0.439981	1	3	BGLU6	BETA GLUCOSIDASE 6	0	0	pseudogene, glycosyl hydrolase family 1, contains Pfam PF00232 : Glycosyl hydrolase family 1 domain; TIGRFAM TIGR01233: 6-phospho-beta-galactosidase; similar to hydroxyisourate hydrolase (GI:19569603) (Glycine max); blastp match of 57% identity and 2.8e-127 P-value to GP|12746303|gb|AAK07429.1|AF321287_1|AF321287 beta-glucosidase {Musa acuminata}	6.37572	6.14237	6.10496	6.08165	5.83206	5.65764	5.5503	5.03584	5.32253	5.20987	6.2751	6.50283	6.19886	5.87546	5.60397	5.05232	5.14403	5.30136		-0.753044	-0.235633	-0.103792	0.28612	-0.168286	0.586949	0.6688	-0.807947	0.186891	1	0	default	1	24	0.484148	12.7265	5.69948	0.619959
AT4G37430	2.05775e-12	4.23603e-15	24	15	0.681684	1	3	CYP81F1	CYTOCHROME P450 MONOOXYGENASE 81F1:CYP91A2;CYTOCHROME P450 MONOOXYGENASE 91A2	CYP91A2 (CYTOCHROME P450 MONOOXYGENASE 91A2); electron carrier/ heme binding / iron ion binding / monooxygenase/ oxygen binding	Encodes a member of the CYP81F cytochrome P450 monooxygenase subfamily.	CYTOCHROME P450 MONOOXYGENASE 91A2 (CYP91A2); FUNCTIONS IN: electron carrier activity, monooxygenase activity, iron ion binding, oxygen binding, heme binding; LOCATED IN: endoplasmic reticulum; EXPRESSED IN: 16 plant structures; EXPRESSED DURING: 6 growth stages; CONTAINS InterPro DOMAIN/s: Cytochrome P450 (InterPro:IPR001128), Cytochrome P450, E-class, group I (InterPro:IPR002401), Cytochrome P4…	6.44815	6.02634	6.8167	7.27365	7.71006	8.1332	8.11746	8.1991	7.78662	7.29509	7.25905	7.26838	7.90965	8.15983	8.25886	7.91302	7.55252	7.25587		0.189923	0.863807	0.753094	-0.878813	-0.550339	-0.890738	-0.681964	0.579543	-0.699711	3	0	default	1	24	0.631256	19.6507	7.58444	0.747576
AT5G02810	2.26875e-12	4.77655e-15	27	18	1.07466	1	3	APRR7	PRR7;PSEUDO-RESPONSE REGULATOR 7	PRR7 (PSEUDO-RESPONSE REGULATOR 7); transcription regulator/ two-component response regulator	PRR7 and PRR9 are partially redundant essential components of a temperature-sensitive circadian system. CCA1 and LHY had a positive effect on PRR7 expression levels.	PSEUDO-RESPONSE REGULATOR 7 (PRR7); FUNCTIONS IN: transcription regulator activity, two-component response regulator activity; INVOLVED IN: red or far red light signaling pathway, response to temperature stimulus, circadian rhythm; LOCATED IN: mitochondrion, nucleus; EXPRESSED IN: 24 plant structures; EXPRESSED DURING: 13 growth stages; CONTAINS InterPro DOMAIN/s: CheY-like (InterPro:IPR011006), …	3.62146	3.60794	3.59527	3.69301	3.59308	4.34245	5.38913	6.30578	6.21163	4.89864	3.77343	3.60219	3.59007	4.28715	5.05888	5.10103	4.87006	4.12545		0.854403	0.346493	0.195136	-0.321877	0.274549	-0.6079	-0.575416	1	-0.0788656	2	1	mle	1	23.952	1.04076	0.0998843	4.47325	0.674941
AT5G14760	2.70158e-12	6.06698e-15	24	13.5	1.02207	1	3	AO	L-ASPARTATE OXIDASE	AO (L-ASPARTATE OXIDASE); L-aspartate oxidase/ electron carrier/ oxidoreductase	At5g14760 encodes for L-aspartate oxidase involved in the early steps of NAD biosynthesis. In contrary to the EC 1.4.3.16 (l-aspartate oxidase - deaminating) the enzyme catalyzes the reaction L-aspartate + O2 = iminoaspartate (alpha-iminosuccinate) + H2O2	L-ASPARTATE OXIDASE (AO); FUNCTIONS IN: electron carrier activity, oxidoreductase activity, L-aspartate oxidase activity; INVOLVED IN: NAD biosynthetic process; LOCATED IN: chloroplast; EXPRESSED IN: 24 plant structures; EXPRESSED DURING: 14 growth stages; CONTAINS InterPro DOMAIN/s: Fumarate reductase/succinate dehydrogenase flavoprotein-like, C-terminal (InterPro:IPR015939), Fumarate reductase/…	4.961	5.27376	5.33849	5.23769	6.23957	7.05481	7.04048	6.95382	6.13393	5.09925	5.5144	5.98719	6.48258	6.9017	6.66651	5.90706	5.75048	5.53544		0.167497	0.94295	0.852849	-0.885817	-0.566962	-0.814625	-0.596927	0.457693	-0.773511	4	0	mle	1	22.3433	0.864593	20.2144	6.06572	0.889843
AT3G03870	2.70158e-12	6.06698e-15	24	3	0.629529	1	3			unknown protein	0	unknown protein; FUNCTIONS IN: molecular_function unknown; INVOLVED IN: biological_process unknown; LOCATED IN: cellular_component unknown; EXPRESSED IN: 14 plant structures; EXPRESSED DURING: 7 growth stages; BEST Arabidopsis thaliana protein match is: unknown protein (TAIR:AT5G18130.2); Has 26 Blast hits to 26 proteins in 6 species: Archae - 0; Bacteria - 0; Metazoa - 2; Fungi - 0; Plants - 24;…	5.8663	5.81757	5.78833	5.74207	5.2197	4.78972	4.56358	4.53979	5.0004	6.66049	6.21792	5.73083	4.87835	4.49445	4.56071	5.08065	5.44336	5.63297		-0.27203	-0.869756	-0.837414	0.856658	0.511867	0.832335	0.730468	-0.473546	0.753899	4	1	burg	1	24.3415	0.762498	7.80179	5.30358	0.778719
AT1G73655	2.70158e-12	6.06698e-15	24	3	0.522083	1	3			FK506 binding / peptidyl-prolyl cis-trans isomerase	0	FK506 binding / peptidyl-prolyl cis-trans isomerase; FUNCTIONS IN: FK506 binding, peptidyl-prolyl cis-trans isomerase activity; INVOLVED IN: protein folding; LOCATED IN: chloroplast; EXPRESSED IN: 24 plant structures; EXPRESSED DURING: 13 growth stages; CONTAINS InterPro DOMAIN/s: Peptidyl-prolyl cis-trans isomerase, FKBP-type (InterPro:IPR001179); BEST Arabidopsis thaliana protein match is: immu…	6.72316	6.68264	6.71511	6.43515	6.0032	5.65401	5.59054	5.8353	6.13898	6.84234	6.57108	6.31552	5.73934	5.51274	5.68907	5.72202	6.00524	6.22603		-0.166655	-0.918966	-0.841557	0.954349	0.660477	0.925241	0.803599	-0.418343	0.864312	6	1	yule-walker	2	27.4678899083,21.5395683453	0.259003484807,0.325589091556	4.99981025218,9.51319164702	6.09872	0.93281
AT3G20810	3.35677e-12	7.69541e-15	24	3	0.777887	1	3			transcription factor jumonji (jmjC) domain-containing protein	0	transcription factor jumonji (jmjC) domain-containing protein; FUNCTIONS IN: transcription factor activity; INVOLVED IN: biological_process unknown; LOCATED IN: cellular_component unknown; EXPRESSED IN: 22 plant structures; EXPRESSED DURING: 13 growth stages; CONTAINS InterPro DOMAIN/s: Transcription factor jumonji/aspartyl beta-hydroxylase (InterPro:IPR003347), Cupin 4 (InterPro:IPR013109); BEST…	7.45349	7.40524	7.32429	7.10739	6.68648	5.77172	5.58496	6.02077	7.1616	7.8974	8.04458	7.69011	7.04497	6.48139	6.40458	7.25031	7.43226	7.68269		-0.226096	-0.854248	-0.864852	0.745168	0.472784	0.660859	0.492018	-0.414334	0.747575	2	0	burg	1	23.2093	0.897323	8.89372	6.99946	0.861196
AT5G05390	3.63039e-12	8.6624e-15	24	10.5	0.658633	1	3	LAC12	laccase 12	LAC12 (laccase 12); laccase	putative laccase, a member of laccase family of genes (17 members in Arabidopsis).	laccase 12 (LAC12); FUNCTIONS IN: laccase activity; INVOLVED IN: oxidation reduction, lignin catabolic process; LOCATED IN: endomembrane system, apoplast; EXPRESSED IN: 7 plant structures; EXPRESSED DURING: petal differentiation and expansion stage; CONTAINS InterPro DOMAIN/s: Multicopper oxidase, type 3 (InterPro:IPR011707), Laccase (InterPro:IPR017761), Multicopper oxidase, type 2 (InterPro:IPR…	4.69306	4.65799	4.87347	5.60554	6.45221	5.79326	5.48536	5.03618	4.72907	5.08993	5.59284	5.75256	5.61132	5.37943	5.14628	4.68681	4.53965	4.54556		-0.652652	0.544887	0.595275	-0.392617	-0.660727	-0.0483481	0.285788	-0.331942	-0.39186	0	0	burg	1	21.854	0.623044	16.5093	5.23397	0.796719
AT3G29160	3.63039e-12	8.6624e-15	27	0	0.443033	1	3	AKIN11	Arabidopsis SNF1 kinase homolog 11:SnRK1.2;SNF1-RELATED PROTEIN KINASE 1.2	AKIN11 (Arabidopsis SNF1 kinase homolog 11); protein binding / protein kinase	encodes a SNF1-related protein kinase that physically interacts with SCF subunit SKP1/ASK1 and 20S proteosome subunit PAD1. It has also been shown to interact with the WD protein PDL1.	Arabidopsis SNF1 kinase homolog 11 (AKIN11); FUNCTIONS IN: protein binding, protein kinase activity; INVOLVED IN: protein amino acid autophosphorylation, protein amino acid phosphorylation; LOCATED IN: cellular_component unknown; EXPRESSED IN: 24 plant structures; EXPRESSED DURING: 15 growth stages; CONTAINS InterPro DOMAIN/s: Ubiquitin-associated/translation elongation factor EF1B, N-terminal (I…	9.18811	9.167	8.96711	8.84435	8.2864	8.31215	8.37738	8.39237	8.62681	8.99389	9.12835	8.96525	8.42336	8.35185	8.20565	8.38278	8.46991	8.49042		-0.213101	-0.851864	-0.790802	0.894052	0.616685	0.895006	0.817078	-0.451041	0.827071	5	0	mle	1	26.7321	0.376225	5.46674	8.61088	0.817214
AT5G07990	4.79177e-12	1.23303e-14	27	6	2.57158	1	3	CYP75B1	CYTOCHROME P450 75B1:D501;:TT7;TRANSPARENT TESTA 7	TT7 (TRANSPARENT TESTA 7); flavonoid 3'-monooxygenase/ oxygen binding	Required for flavonoid 3' hydroxylase activity.	TRANSPARENT TESTA 7 (TT7); FUNCTIONS IN: flavonoid 3'-monooxygenase activity, oxygen binding; INVOLVED IN: response to UV, response to sucrose stimulus, flavonoid biosynthetic process; EXPRESSED IN: 20 plant structures; EXPRESSED DURING: 13 growth stages; CONTAINS InterPro DOMAIN/s: Cytochrome P450 (InterPro:IPR001128), Cytochrome P450, C-terminal region (InterPro:IPR017973), Cytochrome P450, E-c…	10.0064	9.72865	10.2767	9.75749	8.90436	7.86164	7.18754	5.85239	5.8453	5.95241	7.06713	8.28759	8.08867	7.3403	6.64314	5.58414	5.80476	6.01053		-0.619383	-0.254831	-0.0167419	0.353991	-0.0834667	0.650864	0.656894	-0.759716	0.137513	0	0	default	1	24	1.10081	12.8719	7.42311	0.53463
AT1G07500	4.79177e-12	1.23303e-14	24	13.5	1.66119	1	3			unknown protein	0	unknown protein; FUNCTIONS IN: molecular_function unknown; INVOLVED IN: biological_process unknown; LOCATED IN: cellular_component unknown; EXPRESSED IN: stem, inflorescence meristem; Has 2 Blast hits to 2 proteins in 2 species: Archae - 0; Bacteria - 0; Metazoa - 0; Fungi - 0; Plants - 2; Viruses - 0; Other Eukaryotes - 0 (source: NCBI BLink).	4.88824	4.37263	4.54538	5.54977	6.4812	7.53793	7.79923	7.2913	6.09382	5.37221	5.50698	6.26035	6.75655	6.79437	6.27188	5.32687	4.92417	4.51823		0.0196952	0.906838	0.836347	-0.751556	-0.546762	-0.624414	-0.300266	0.382675	-0.626792	2	1	yule-walker	1	21.3857	1.29398	19.7397	5.96488	0.798414
AT5G65530	4.79177e-12	1.23303e-14	27	1.5	1.29972	1	3			protein kinase, putative	0	protein kinase, putative; FUNCTIONS IN: protein serine/threonine kinase activity, protein tyrosine kinase activity, protein kinase activity, kinase activity, ATP binding; INVOLVED IN: protein amino acid phosphorylation; LOCATED IN: cellular_component unknown; EXPRESSED IN: 16 plant structures; EXPRESSED DURING: 8 growth stages; CONTAINS InterPro DOMAIN/s: Protein kinase, ATP binding site (InterPr…	10.6126	11.2583	9.42819	7.62589	5.33277	4.84256	5.08764	5.32907	5.81479	6.97298	7.61295	7.78766	6.57056	6.17724	5.84377	6.04788	6.77463	6.77739		-0.203141	-0.810184	-0.699285	0.806281	0.503106	0.797127	0.606482	-0.578745	0.634144	2	0	default	1	24	1.52368	7.87619	6.78143	0.531054
AT1G12710	4.79177e-12	1.23303e-14	27	0	0.321103	0	3	AtPP2-A12	Phloem protein 2-A12	AtPP2-A12 (Phloem protein 2-A12); carbohydrate binding	This gene is predicted to encode a protein with a PP2 domain. This domain in present in lectins found in squash and cucumber, suggesting that this protein could potentially have carbohydrate binding capabilities.	Phloem protein 2-A12 (AtPP2-A12); FUNCTIONS IN: carbohydrate binding; INVOLVED IN: biological_process unknown; LOCATED IN: cellular_component unknown; EXPRESSED IN: 23 plant structures; EXPRESSED DURING: 13 growth stages; CONTAINS InterPro DOMAIN/s: Cyclin-like F-box (InterPro:IPR001810); BEST Arabidopsis thaliana protein match is: AtPP2-A11 (Phloem protein 2-A11); carbohydrate binding (TAIR:AT1G…	6.38881	6.08435	6.05341	5.79598	5.30623	5.18488	5.15052	5.62823	5.76765	5.77983	6.06533	5.89901	5.61336	5.1206	5.19142	5.37972	5.46925	5.54127		-0.120448	-0.840133	-0.760657	0.900511	0.680395	0.882924	0.762314	-0.382167	0.899373	4	0	mle	1	26.7321	0.396216	5.21911	5.59006	0.832733
AT1G56300	5.2904e-12	1.38609e-14	24	0	0.809851	1	3			DNAJ heat shock N-terminal domain-containing protein	0	DNAJ heat shock N-terminal domain-containing protein; FUNCTIONS IN: heat shock protein binding; INVOLVED IN: protein folding, response to cyclopentenone; LOCATED IN: cellular_component unknown; EXPRESSED IN: 23 plant structures; EXPRESSED DURING: 15 growth stages; CONTAINS InterPro DOMAIN/s: Molecular chaperone, heat shock protein, Hsp40, DnaJ (InterPro:IPR015609), Heat shock protein DnaJ, N-term…	7.41928	7.45334	7.13413	6.50276	5.66979	5.0335	5.4615	6.9201	7.16176	6.9078	6.33189	5.49953	4.96418	4.70779	5.29603	6.44123	6.67242	6.16078		0.436527	-0.77114	-0.714072	0.812237	0.903685	0.610188	0.385765	0.128489	0.831096	3	0	burg	1	22.855	1.06648	5.87797	6.13638	0.939603
AT2G44480	5.84083e-12	1.55763e-14	27	0	0.80286	1	3	BGLU17	BETA GLUCOSIDASE 17	BGLU17 (BETA GLUCOSIDASE 17); catalytic/ cation binding / hydrolase, hydrolyzing O-glycosyl compounds	0	BETA GLUCOSIDASE 17 (BGLU17); FUNCTIONS IN: cation binding, hydrolase activity, hydrolyzing O-glycosyl compounds, catalytic activity; INVOLVED IN: carbohydrate metabolic process; LOCATED IN: endomembrane system; EXPRESSED IN: stem, male gametophyte, sepal, hypocotyl, root; EXPRESSED DURING: 4 anthesis; CONTAINS InterPro DOMAIN/s: Glycoside hydrolase, family 1 (InterPro:IPR001360), Glycoside hydro…	6.77012	7.40141	6.07961	4.54062	3.70229	3.4827	3.51994	3.81841	4.08612	5.23674	4.87417	4.43587	3.85792	3.96583	3.67561	3.88569	4.17706	4.30618		-0.0529177	-0.827948	-0.743091	0.875669	0.636816	0.804032	0.63031	-0.456296	0.677991	3	0	burg	1	25.3729	0.970823	5.9996	4.41448	0.606947
AT2G34180	7.72984e-12	2.20605e-14	27	0	1.46579	1	3	ATWL2	WPL4-LIKE 2:CIPK13;CBL-INTERACTING PROTEIN KINASE 13:SnRK3.7;SNF1-RELATED PROTEIN KINASE 3.7:WL2;WPL4-LIKE 2	CIPK13 (CBL-INTERACTING PROTEIN KINASE 13); ATP binding / kinase/ protein kinase/ protein serine/threonine kinase	Encodes CBL-interacting protein kinase 13 (CIPK13).	CBL-INTERACTING PROTEIN KINASE 13 (CIPK13); FUNCTIONS IN: protein serine/threonine kinase activity, protein kinase activity, kinase activity, ATP binding; INVOLVED IN: signal transduction, protein amino acid phosphorylation; EXPRESSED IN: root, pollen tube; CONTAINS InterPro DOMAIN/s: Protein kinase, ATP binding site (InterPro:IPR017441), Serine/threonine protein kinase (InterPro:IPR002290), NAF/…	8.25936	8.30646	7.47335	7.09157	5.74011	4.62777	4.66499	5.4604	6.37189	7.91998	8.28564	7.33291	5.1003	4.40927	4.36692	5.17921	5.97165	6.12039		-0.174775	-0.894806	-0.831585	0.942854	0.664498	0.932602	0.826946	-0.427876	0.893084	6	0	yule-walker	2	27.7222222222,20.7916666667	1.15607001349,0.778785354803	4.37953812577,10.5378709799	6.14252	0.932254
AT1G68620	7.72984e-12	2.20605e-14	24	7.5	0.76495	1	3			hydrolase	0	hydrolase; FUNCTIONS IN: hydrolase activity; INVOLVED IN: metabolic process; LOCATED IN: cellular_component unknown; EXPRESSED IN: 11 plant structures; EXPRESSED DURING: LP.06 six leaves visible, 4 anthesis, LP.04 four leaves visible, C globular stage, petal differentiation and expansion stage; CONTAINS InterPro DOMAIN/s: Lipase, GDXG, active site (InterPro:IPR002168), Alpha/beta hydrolase fold-3…	7.96201	7.59333	8.21966	9.10994	8.73684	8.12284	7.66393	7.2423	7.18263	8.86031	9.04883	9.14544	8.32458	7.6916	7.21665	6.75586	7.07553	7.27103		-0.788401	-0.177201	-0.086973	0.288826	-0.191808	0.58036	0.799827	-0.620035	0.238202	0	1	mle	1	22.1778	0.875873	13.5686	7.95655	0.708544
AT1G75190	7.72984e-12	2.20605e-14	24	1.5	0.61246	1	3			unknown protein	0	unknown protein; FUNCTIONS IN: molecular_function unknown; INVOLVED IN: biological_process unknown; EXPRESSED IN: 22 plant structures; EXPRESSED DURING: 13 growth stages; Has 9739 Blast hits to 4019 proteins in 241 species: Archae - 15; Bacteria - 128; Metazoa - 5787; Fungi - 540; Plants - 188; Viruses - 208; Other Eukaryotes - 2873 (source: NCBI BLink).	5.21997	5.59649	5.12039	4.78694	4.5216	3.95389	3.89537	4.04051	4.4263	5.21936	5.08731	4.83159	4.35093	4.24726	4.53761	4.91549	5.27393	5.69249		-0.0633487	-0.884286	-0.860854	0.739572	0.48398	0.615538	0.314847	-0.427582	0.609939	2	0	yule-walker	1	22.855	0.65266	8.29094	4.73514	0.802049
AT2G36870	7.72984e-12	2.20605e-14	24	12	0.363391	0	3			xyloglucan:xyloglucosyl transferase, putative / xyloglucan endotransglycosylase, putative / endo-xyloglucan transferase, putative	0	xyloglucan:xyloglucosyl transferase, putative / xyloglucan endotransglycosylase, putative / endo-xyloglucan transferase, putative; FUNCTIONS IN: hydrolase activity, acting on glycosyl bonds, hydrolase activity, hydrolyzing O-glycosyl compounds, xyloglucan:xyloglucosyl transferase activity; INVOLVED IN: carbohydrate metabolic process, cellular glucan metabolic process; LOCATED IN: endomembrane sys…	7.60264	7.51236	7.90326	8.08941	8.37382	8.49792	8.46777	7.94942	7.88333	6.83674	7.4245	8.17435	8.35667	8.34223	8.06421	7.17685	7.1127	6.96754		-0.36526	0.721575	0.821021	-0.58643	-0.617519	-0.26555	-0.00476137	-0.0881281	-0.563107	1	0	mle	1	22.5113	0.62303	18.3293	7.83136	0.847242
AT1G30820	8.53503e-12	2.47577e-14	24	3	0.833164	1	3			CTP synthase, putative / UTP--ammonia ligase, putative	0	CTP synthase, putative / UTP--ammonia ligase, putative; FUNCTIONS IN: CTP synthase activity, catalytic activity; INVOLVED IN: pyrimidine ribonucleotide metabolic process, pyrimidine nucleotide biosynthetic process; EXPRESSED IN: 21 plant structures; EXPRESSED DURING: 13 growth stages; CONTAINS InterPro DOMAIN/s: Glutamine amidotransferase class-I, C-terminal (InterPro:IPR000991), CTP synthase (In…	9.69038	9.92365	9.95244	10.1548	9.0901	8.45042	8.15334	8.70344	9.30436	10.1535	10.15	9.66756	8.79523	8.41491	8.42415	8.98816	9.22241	9.26132		-0.292127	-0.886917	-0.792073	0.881528	0.552537	0.893718	0.786016	-0.451037	0.834958	4	0	yule-walker	2	20.2297297297,27.4678899083	0.578225662482,0.454399244561	10.8938056888,5.83401592913	9.2241	0.949501
AT1G11260	9.42345e-12	2.77757e-14	24	1.5	0.880306	1	3	ATSTP1	SUGAR TRANSPORTER 1:STP1;SUGAR TRANSPORTER 1	STP1 (SUGAR TRANSPORTER 1); carbohydrate transmembrane transporter/ sugar:hydrogen symporter	Encodes a H+/hexose cotransporter.	SUGAR TRANSPORTER 1 (STP1); FUNCTIONS IN: carbohydrate transmembrane transporter activity, sugar:hydrogen symporter activity; INVOLVED IN: transport, transmembrane transport; LOCATED IN: nucleus, plasma membrane, vacuole, membrane; EXPRESSED IN: 24 plant structures; EXPRESSED DURING: 13 growth stages; CONTAINS InterPro DOMAIN/s: Sugar transporter, conserved site (InterPro:IPR005829), General subs…	8.62687	8.77876	8.49235	8.54944	7.4882	7.1141	6.89422	7.52011	8.07503	9.12707	8.81541	8.28115	7.63293	7.26964	7.31165	8.03924	8.45516	8.56444		-0.0870565	-0.954988	-0.925118	0.890622	0.64311	0.774005	0.574799	-0.335272	0.835687	4	0	burg	1	23.2093	0.86879	8.08882	8.02405	0.915133
AT5G48880	1.00883e-11	3.11513e-14	27	7.5	1.74719	1	3	KAT5	3-KETO-ACYL-COENZYME A THIOLASE 5:PKT1;PEROXISOMAL-3-KETO-ACYL-COA THIOLASE 1:PKT2;PEROXISOMAL 3-KETO-ACYL-COA THIOLASE 2	PKT2 (PEROXISOMAL 3-KETO-ACYL-COA THIOLASE 2); acetyl-CoA C-acyltransferase/ catalytic	Encodes a peroxisomal 3-keto-acyl-CoA thiolase 2 precursor. EC2.3.1.16 thiolases. AT5G48880.1 is named PKT1 and AT5G48880.2 is named PKT2.	PEROXISOMAL-3-KETO-ACYL-COA THIOLASE 1 (PKT1); FUNCTIONS IN: catalytic activity, acetyl-CoA C-acyltransferase activity; INVOLVED IN: fatty acid oxidation; LOCATED IN: peroxisome; EXPRESSED IN: 22 plant structures; EXPRESSED DURING: 13 growth stages; CONTAINS InterPro DOMAIN/s: Thiolase (InterPro:IPR002155), Thiolase-like (InterPro:IPR016039), Thiolase-like, subgroup (InterPro:IPR016038); BEST Ara…	11.156	10.9287	11.2593	10.8874	10.4886	9.65423	8.99581	7.42655	7.12789	6.82985	7.99097	9.44708	10.0565	10.0019	9.39444	8.01341	7.54642	7.37252		-0.601814	-0.00757501	0.215474	0.0801763	-0.305371	0.361729	0.39175	-0.702069	-0.155212	0	1	yule-walker	1	24.7438	1.21101	14.537	9.0248	0.525226
AT1G13740	1.00883e-11	3.11513e-14	21	13.5	0.539511	1	3	AFP2	ABI FIVE BINDING PROTEIN 2	AFP2 (ABI FIVE BINDING PROTEIN 2)	Encodes a member of a small plant-specific gene family whose members interact with ABI5 and appear to be involved in mediating stress responses. AFP2 mutants affect a number of ABA mediated processes such as germination and response to osmotic and sugar stress. AFP2 nuclear localization is stress dependent.	ABI FIVE BINDING PROTEIN 2 (AFP2); FUNCTIONS IN: molecular_function unknown; INVOLVED IN: response to abscisic acid stimulus, response to stress; LOCATED IN: nucleus; EXPRESSED IN: 22 plant structures; EXPRESSED DURING: 13 growth stages; CONTAINS InterPro DOMAIN/s: Protein of unknown function DUF1675 (InterPro:IPR012463); BEST Arabidopsis thaliana protein match is: AFP1 (ABI FIVE BINDING PROTEIN)…	7.07397	7.04675	7.07826	7.06121	7.69011	7.9779	7.95258	7.62073	7.43631	7.00356	7.4374	7.88923	7.93468	7.89777	7.64019	7.23184	7.16889	7.06198		-0.194112	0.860148	0.783835	-0.7653	-0.653128	-0.564141	-0.266694	0.120855	-0.660626	1	1	yule-walker	1	20.9371	0.478949	19.3393	7.4782	0.884906
AT1G65060	1.00883e-11	3.11513e-14	27	6	2.51956	1	2	4CL3		4CL3; 4-coumarate-CoA ligase	encodes an isoform of 4-coumarate:CoA ligase (4CL), which is involved in the last step of the general phenylpropanoid pathway. mRNA levels are not induced in response to wounding or to fungal infection by P. parasitica. mRNA is expressed in flowers, to a lesser degree in mature leaves and siliques and marginally in seedling roots and bolting stems of mature plants. The catalytic efficiency was in…	4CL3; FUNCTIONS IN: 4-coumarate-CoA ligase activity; INVOLVED IN: phenylpropanoid metabolic process, response to UV, defense response to fungus, response to wounding, pollen exine formation; LOCATED IN: cellular_component unknown; EXPRESSED IN: 16 plant structures; EXPRESSED DURING: 11 growth stages; CONTAINS InterPro DOMAIN/s: AMP-dependent synthetase and ligase (InterPro:IPR000873); BEST Arabid…	9.9619	9.83159	9.75633	9.17032	8.42802	7.57494	6.9357	5.68359	5.7797	5.58727	7.04049	8.16153	8.2715	7.95475	7.39185	6.17299	6.29365	6.24955		-0.60174	-0.241839	-0.021446	0.298587	-0.128426	0.557775	0.53149	-0.782593	0.06352	0	0	default	1	24	0.982779	13.2456	7.42846	0.382656
AT3G55120	1.0978e-11	3.49258e-14	27	6	1.47125	1	3	A11	CFI;CHALCONE FLAVANONE ISOMERASE:TT5;TRANSPARENT TESTA 5	TT5 (TRANSPARENT TESTA 5); chalcone isomerase	Catalyzes the conversion of chalcones into flavanones. Required for the accumulation of purple anthocyanins in leaves and stems.	TRANSPARENT TESTA 5 (TT5); FUNCTIONS IN: chalcone isomerase activity; INVOLVED IN: response to UV, response to UV-B, response to sucrose stimulus, flavonoid biosynthetic process; LOCATED IN: plant-type vacuole membrane, extrinsic to endoplasmic reticulum membrane, endoplasmic reticulum, nucleus; EXPRESSED IN: 24 plant structures; EXPRESSED DURING: 13 growth stages; CONTAINS InterPro DOMAIN/s: Cha…	12.018	11.8622	12.0302	11.8344	11.3333	10.7808	10.1012	8.50125	8.41345	8.61201	10.0072	11.0294	10.9884	10.7985	10.3635	9.5925	9.52856	9.66433		-0.691944	-0.141117	0.0802917	0.159034	-0.302128	0.461834	0.439991	-0.837618	-0.0930453	1	1	yule-walker	1	24.7438	0.995606	13.3872	10.3201	0.49074
AT2G40460	1.0978e-11	3.49258e-14	27	6	0.837388	1	3			proton-dependent oligopeptide transport (POT) family protein	0	proton-dependent oligopeptide transport (POT) family protein; FUNCTIONS IN: transporter activity; INVOLVED IN: oligopeptide transport, response to nematode; LOCATED IN: membrane; EXPRESSED IN: 22 plant structures; EXPRESSED DURING: 13 growth stages; CONTAINS InterPro DOMAIN/s: TGF-beta receptor, type I/II extracellular region (InterPro:IPR000109), Major facilitator superfamily, general substrate …	6.92826	6.52148	7.01668	6.98261	6.91521	6.42048	5.9263	5.49405	5.63055	5.60203	6.21991	6.8454	6.69447	6.45192	6.35082	5.83305	5.82732	5.97743		-0.812228	-0.101625	0.117617	0.131795	-0.369701	0.475512	0.514866	-0.85384	-0.0542513	2	0	burg	1	24.95	0.540493	13.1033	6.27704	0.701909
AT1G28330	1.21258e-11	3.91449e-14	24	3	0.903106	1	3	DRM1	DORMANCY-ASSOCIATED PROTEIN 1:DYL1;DORMANCY-ASSOCIATED PROTEIN-LIKE 1	DYL1 (DORMANCY-ASSOCIATED PROTEIN-LIKE 1)	dormancy-associated protein (DRM1)	DORMANCY-ASSOCIATED PROTEIN-LIKE 1 (DYL1); FUNCTIONS IN: molecular_function unknown; INVOLVED IN: response to fructose stimulus, response to sucrose stimulus, response to glucose stimulus; LOCATED IN: cellular_component unknown; EXPRESSED IN: 21 plant structures; EXPRESSED DURING: 13 growth stages; CONTAINS InterPro DOMAIN/s: Dormancyauxin associated (InterPro:IPR008406); BEST Arabidopsis thalian…	8.88008	8.95365	9.07048	8.9953	8.23604	7.21534	6.85932	7.77352	8.77705	10.1734	9.63471	8.98852	7.3131	6.48801	6.44128	7.98146	8.7381	9.03991		-0.0919642	-0.854354	-0.818563	0.85456	0.641177	0.815616	0.68046	-0.264375	0.858378	5	1	yule-walker	2	27.7222222222,20.2297297297	0.838734445623,0.947772403451	2.85249467005,11.74305957	8.27525	0.976286
AT1G31230	1.32036e-11	4.38595e-14	27	16.5	0.976835	1	3	AK-HSDH	ASPARTATE KINASE-HOMOSERINE DEHYDROGENASE:AK-HSDH I;ASPARTATE KINASE-HOMOSERINE DEHYDROGENASE I	AK-HSDH I (ASPARTATE KINASE-HOMOSERINE DEHYDROGENASE I); aspartate kinase/ homoserine dehydrogenase	Encodes a bifunctional aspartate kinase/homoserine dehydrogenase. These two activities catalyze the first and the third steps toward the synthesis of the essential amino acids threonine, isoleucine and methionine.	ASPARTATE KINASE-HOMOSERINE DEHYDROGENASE I (AK-HSDH I); FUNCTIONS IN: homoserine dehydrogenase activity, aspartate kinase activity; INVOLVED IN: aspartate family amino acid biosynthetic process; LOCATED IN: chloroplast stroma, chloroplast; EXPRESSED IN: 22 plant structures; EXPRESSED DURING: 13 growth stages; CONTAINS InterPro DOMAIN/s: Aspartate/glutamate/uridylate kinase (InterPro:IPR001048), …	6.28416	6.25838	6.66419	6.73405	7.25933	7.92724	8.24027	8.29467	8.07304	7.19464	7.31204	7.24786	7.5869	7.74287	8.00609	7.92822	7.87079	7.72698		0.469494	0.711799	0.543779	-0.777987	-0.300498	-0.877396	-0.784409	0.752749	-0.540206	1	1	burg	1	24.95	0.533299	21.4051	7.53339	0.623106
AT5G24490	1.32036e-11	4.38595e-14	24	3	0.879069	1	3			30S ribosomal protein, putative	0	30S ribosomal protein, putative; FUNCTIONS IN: structural constituent of ribosome, binding; INVOLVED IN: translation, primary metabolic process; LOCATED IN: ribosome, chloroplast; EXPRESSED IN: 22 plant structures; EXPRESSED DURING: 13 growth stages; CONTAINS InterPro DOMAIN/s: Ribosomal protein S30Ae/sigma 54 modulation protein (InterPro:IPR003489); Has 1567 Blast hits to 1567 proteins in 629 sp…	9.01021	8.96815	9.05864	9.04127	8.42631	7.65993	7.11516	7.52838	8.49651	9.72748	9.38562	8.84142	7.77683	7.49067	7.579	8.55487	8.87444	9.19666		-0.188241	-0.903421	-0.858366	0.838392	0.544033	0.781984	0.604849	-0.403911	0.769327	3	0	yule-walker	2	20.2297297297,24.1451612903	0.581720195751,0.529897075501	11.1909631558,7.8264525686	8.4542	0.949647
AT5G44610	1.43838e-11	4.91261e-14	24	3	0.913135	1	3	MAP18	Microtubule-associated Protein 18	MAP18 (Microtubule-associated Protein 18); microtubule binding	Encodes a protein of unknown function with seven repeated VEEKK motifs. RNAi and overexpression experiments suggest that the gene is not involved in cell division but might be consequential for cell shape of epidermal and cortical cells. The protein encoded by this gene binds to cortical microtubules and inhibits tubulin polymerization.	Microtubule-associated Protein 18 (MAP18); FUNCTIONS IN: microtubule binding; INVOLVED IN: cortical microtubule organization, negative regulation of microtubule polymerization, cell morphogenesis, cell division; LOCATED IN: cortical microtubule, plasma membrane; EXPRESSED IN: 11 plant structures; EXPRESSED DURING: L mature pollen stage, M germinated pollen stage, 4 anthesis; CONTAINS InterPro DOM…	10.6089	10.5019	9.83811	8.87863	7.61825	6.76291	6.74089	6.95317	7.261	8.58031	8.44214	7.85584	7.17466	6.7706	7.13206	7.19105	7.47168	7.60772		-0.187333	-0.829819	-0.691484	0.877912	0.558503	0.874765	0.714244	-0.548956	0.687964	3	1	burg	1	23.952	1.03716	7.68473	7.81064	0.691979
AT1G75800	1.43838e-11	4.91261e-14	27	0	0.322942	0	3			pathogenesis-related thaumatin family protein	0	pathogenesis-related thaumatin family protein; FUNCTIONS IN: molecular_function unknown; INVOLVED IN: response to other organism; LOCATED IN: endomembrane system; EXPRESSED IN: 22 plant structures; EXPRESSED DURING: 13 growth stages; CONTAINS InterPro DOMAIN/s: Thaumatin, conserved site (InterPro:IPR017949), Thaumatin, pathogenesis-related (InterPro:IPR001938); BEST Arabidopsis thaliana protein m…	9.75184	9.9348	9.73405	9.56356	9.34374	9.15533	9.1375	9.34328	9.63464	9.7814	9.72641	9.51431	9.05289	8.84197	8.81107	8.86776	9.1854	9.24138		-0.06999	-0.762536	-0.681468	0.891424	0.70084	0.916816	0.858634	-0.280143	0.849451	4	1	mle	1	27.2182	0.378922	3.75414	9.34526	0.926291
AT2G30600	1.70918e-11	6.15732e-14	24	1.5	0.83926	1	3			BTB/POZ domain-containing protein	0	BTB/POZ domain-containing protein; FUNCTIONS IN: protein binding; INVOLVED IN: cell adhesion; LOCATED IN: cellular_component unknown; EXPRESSED IN: 23 plant structures; EXPRESSED DURING: 13 growth stages; CONTAINS InterPro DOMAIN/s: BTB/POZ fold (InterPro:IPR011333), Coagulation factor 5/8 type, C-terminal (InterPro:IPR000421), BTB/POZ (InterPro:IPR013069), BTB/Kelch-associated (InterPro:IPR01170…	8.34701	8.48168	8.31347	7.83975	7.19436	6.76599	6.79446	7.40949	7.74265	8.25951	7.95564	7.36465	6.69171	6.37024	6.90692	7.22458	7.42124	7.4433		0.0902881	-0.906347	-0.827886	0.952575	0.813641	0.849514	0.68029	-0.212693	0.890669	6	0	mle	1	23.5748	0.713743	6.70283	7.42233	0.939717
AT3G23080	1.70918e-11	6.15732e-14	24	1.5	0.54947	1	3			0	0	FUNCTIONS IN: molecular_function unknown; INVOLVED IN: biological_process unknown; EXPRESSED IN: 23 plant structures; EXPRESSED DURING: 13 growth stages; CONTAINS InterPro DOMAIN/s: Lipid-binding START (InterPro:IPR002913); BEST Arabidopsis thaliana protein match is: unknown protein (TAIR:AT4G14500.1); Has 247 Blast hits to 246 proteins in 61 species: Archae - 0; Bacteria - 0; Metazoa - 162; Fung…	6.91028	7.11766	6.58161	6.19771	5.88643	5.70002	5.53695	5.72108	5.97953	6.80098	6.65163	6.16224	5.52083	5.32526	5.4395	6.21861	6.83963	7.1248		0.0704575	-0.897789	-0.869851	0.818445	0.637775	0.704994	0.410603	-0.323363	0.696908	3	1	yule-walker	1	23.0308	0.73825	7.71654	6.16497	0.862826
AT5G04000	1.70918e-11	6.15732e-14	27	4.5	0.470991	1	3			unknown protein	0	unknown protein; FUNCTIONS IN: molecular_function unknown; INVOLVED IN: biological_process unknown; LOCATED IN: cellular_component unknown; EXPRESSED IN: inflorescence meristem, hypocotyl; Has 41 Blast hits to 41 proteins in 7 species: Archae - 0; Bacteria - 0; Metazoa - 0; Fungi - 0; Plants - 41; Viruses - 0; Other Eukaryotes - 0 (source: NCBI BLink).	6.59812	6.38328	6.56869	6.63176	6.44452	6.30013	5.98595	5.38341	5.52303	5.96451	6.41748	6.56187	6.27994	5.96577	5.7068	5.73509	5.66336	5.76492		-0.811699	-0.29607	-0.110364	0.368192	-0.166143	0.702119	0.768565	-0.884163	0.169712	2	0	default	1	24	0.408252	12.421	6.07533	0.738298
AT4G34710	1.70918e-11	6.15732e-14	24	13.5	0.29243	0	3	ADC2	ARGININE DECARBOXYLASE 2:SPE2	ADC2 (ARGININE DECARBOXYLASE 2); arginine decarboxylase	encodes a arginine decarboxylase (ADC), a rate-limiting enzyme that catalyzes the first step of polyamine (PA) biosynthesis via ADC pathway in Arabidopsis thaliana. Arabidopsis genome has two ADC paralogs, ADC1 and ADC2. ADC2 is stress-inducible (osmotic stress). Double mutant analysis showed that ADC genes are essential for the production of PA, and are required for normal seed development. Over…	ARGININE DECARBOXYLASE 2 (ADC2); FUNCTIONS IN: arginine decarboxylase activity; INVOLVED IN: in 11 processes; LOCATED IN: cellular_component unknown; EXPRESSED IN: 29 plant structures; EXPRESSED DURING: 16 growth stages; CONTAINS InterPro DOMAIN/s: Orn/DAP/Arg decarboxylase 2 (InterPro:IPR000183), Arginine decarboxylase (InterPro:IPR002985); BEST Arabidopsis thaliana protein match is: ADC1 (ARGIN…	10.3982	10.4282	10.489	10.6878	10.8915	11.0762	11.12	10.8454	10.7145	10.2573	10.3429	10.6112	11.2209	11.0849	11.151	10.7699	10.5234	10.545		-0.056509	0.921663	0.908402	-0.890139	-0.742663	-0.770272	-0.582752	0.226857	-0.854833	4	1	yule-walker	2	26.972972973,20.9370629371	0.196947863579,0.24247118611	16.9542096425,20.5580819807	10.7505	0.916146
AT5G13930	2.11207e-11	7.70758e-14	27	7.5	0.721207	1	3	ATCHS	CHS;CHALCONE SYNTHASE:TT4;TRANSPARENT TESTA 4	TT4 (TRANSPARENT TESTA 4); naringenin-chalcone synthase	Encodes chalcone synthase (CHS), a key enzyme involved in the biosynthesis of flavonoids. Required for the accumulation of purple anthocyanins in leaves and stems. Also involved in the regulation of auxin transport and the modulation of root gravitropism.	TRANSPARENT TESTA 4 (TT4); FUNCTIONS IN: naringenin-chalcone synthase activity; INVOLVED IN: in 11 processes; LOCATED IN: plant-type vacuole membrane, endoplasmic reticulum, nucleus; EXPRESSED IN: 22 plant structures; EXPRESSED DURING: 13 growth stages; CONTAINS InterPro DOMAIN/s: Thiolase-like (InterPro:IPR016039), Chalcone/stilbene synthase, N-terminal (InterPro:IPR001099), Polyketide synthase,…	13.0371	13.0673	13.2847	13.2689	13.1413	12.7161	12.2169	10.2598	9.57316	9.64945	11.1897	12.3436	12.5813	12.3243	11.7867	10.9429	10.5172	10.682		-0.67779	0.0953729	0.310611	-0.0397444	-0.446515	0.303325	0.350281	-0.743495	-0.271127	0	1	yule-walker	1	24.3415	1.12	14.8632	11.738	0.568767
AT5G14130	2.33203e-11	8.61936e-14	24	9	0.969827	1	3			peroxidase, putative	0	peroxidase, putative; FUNCTIONS IN: electron carrier activity, peroxidase activity, heme binding; INVOLVED IN: response to oxidative stress; LOCATED IN: endomembrane system; EXPRESSED IN: embryo, hypocotyl, fruit, root; EXPRESSED DURING: C globular stage; CONTAINS InterPro DOMAIN/s: Haem peroxidase (InterPro:IPR010255), Plant peroxidase (InterPro:IPR000823), Haem peroxidase, plant/fungal/bacteria…	5.396	6.52236	8.65494	9.31823	9.53434	8.83762	8.41113	7.88182	7.45788	8.07438	8.5658	9.13403	8.91767	8.90264	8.67708	8.01632	8.1342	7.82541		-0.562585	0.527847	0.572586	-0.597767	-0.719322	-0.309699	-0.0920114	-0.124935	-0.51736	0	1	yule-walker	1	24.1452	0.858627	15.1068	8.40387	0.70695
AT4G38960	2.5117e-11	9.63596e-14	24	15	0.432949	1	3			zinc finger (B-box type) family protein	0	zinc finger (B-box type) family protein; FUNCTIONS IN: transcription factor activity, zinc ion binding; INVOLVED IN: regulation of transcription; LOCATED IN: endomembrane system, intracellular; EXPRESSED IN: 18 plant structures; EXPRESSED DURING: 8 growth stages; CONTAINS InterPro DOMAIN/s: Zinc finger, B-box (InterPro:IPR000315); BEST Arabidopsis thaliana protein match is: zinc finger (B-box typ…	6.36028	6.67723	6.00744	6.16993	6.52928	6.99215	7.12289	6.89521	6.35178	6.13561	5.93547	6.31206	6.66734	7.07597	6.8386	6.47086	6.45505	6.46823		0.281782	0.793502	0.716133	-0.718958	-0.484995	-0.74307	-0.639136	0.352539	-0.779853	0	1	mle	1	20.5068	0.455101	0.779241	6.53559	0.808763
AT5G24470	2.5117e-11	9.63596e-14	27	25.5	0.40953	0	3	APRR5	ARABIDOPSIS PSEUDO-RESPONSE REGULATOR 5:PRR5;PSEUDO-RESPONSE REGULATOR 5	APRR5 (ARABIDOPSIS PSEUDO-RESPONSE REGULATOR 5); transcription regulator/ two-component response regulator	Encodes a pseudo-response regulator whose mutation affects various circadian-associated biological events such as flowering time in the long-day photoperiod conditions, red light sensitivity of seedlings during early photomorphogenesis, and the period of free-running rhythms of certain clock-controlled genes including CCA1 and APRR1/TOC1 in constant white light.	ARABIDOPSIS PSEUDO-RESPONSE REGULATOR 5 (APRR5); FUNCTIONS IN: transcription regulator activity, two-component response regulator activity; INVOLVED IN: response to red light, response to far red light, photomorphogenesis, circadian rhythm; LOCATED IN: cellular_component unknown; EXPRESSED IN: 22 plant structures; EXPRESSED DURING: 13 growth stages; CONTAINS InterPro DOMAIN/s: CheY-like (InterPro…	6.17635	5.93332	5.92606	5.5786	5.27067	4.64559	4.96234	5.72027	6.09916	6.11696	6.1467	5.78832	5.25672	4.80532	4.98816	5.37095	5.45238	5.52964		0.122965	-0.841616	-0.833722	0.893218	0.827249	0.764764	0.649211	-0.0788656	1	5	0	mle	1	27.2182	0.597024	3.5605	5.50536	0.823284
AT2G47490	2.5117e-11	9.63596e-14	21	15	0.266182	0	3			mitochondrial substrate carrier family protein	0	mitochondrial substrate carrier family protein; FUNCTIONS IN: transporter activity, binding; INVOLVED IN: transport, mitochondrial transport; LOCATED IN: endomembrane system, mitochondrial inner membrane, membrane; EXPRESSED IN: 24 plant structures; EXPRESSED DURING: 15 growth stages; CONTAINS InterPro DOMAIN/s: Mitochondrial carrier protein (InterPro:IPR002067), Mitochondrial substrate carrier (…	8.18485	8.14899	8.07808	8.08107	8.5353	8.64129	8.74447	8.58115	8.30887	8.03145	8.1429	8.36852	8.60213	8.6427	8.53872	8.09129	8.03064	7.85918		-0.0300442	0.869345	0.822471	-0.69757	-0.535132	-0.561079	-0.257723	0.226033	-0.641627	2	0	mle	1	21.854	0.358783	19.8737	8.31922	0.934308
AT2G48080	2.74022e-11	1.07691e-13	21	16.5	1.16269	1	3			oxidoreductase, 2OG-Fe(II) oxygenase family protein	0	oxidoreductase, 2OG-Fe(II) oxygenase family protein; FUNCTIONS IN: oxidoreductase activity; INVOLVED IN: biological_process unknown; LOCATED IN: cellular_component unknown; EXPRESSED IN: cotyledon, root; CONTAINS InterPro DOMAIN/s: 2OG-Fe(II) oxygenase (InterPro:IPR005123); BEST Arabidopsis thaliana protein match is: oxidoreductase, 2OG-Fe(II) oxygenase family protein (TAIR:AT4G02940.1); Has 101 …	6.46088	6.48712	5.68332	5.85805	6.14256	7.13264	7.6966	7.67995	6.73135	5.70172	6.01961	6.59058	7.29095	7.63123	7.64049	6.83254	6.44816	5.97801		0.334905	0.784335	0.668813	-0.727985	-0.381995	-0.796418	-0.642924	0.489714	-0.630121	0	0	mle	1	20.9371	0.955355	0.656147	6.67911	0.953616
AT5G47240	2.74022e-11	1.07691e-13	24	3	1.14397	1	3	atnudt8	Arabidopsis thaliana Nudix hydrolase homolog 8	atnudt8 (Arabidopsis thaliana Nudix hydrolase homolog 8); hydrolase	0	Arabidopsis thaliana Nudix hydrolase homolog 8 (atnudt8); FUNCTIONS IN: hydrolase activity; INVOLVED IN: response to wounding; LOCATED IN: cytosol; EXPRESSED IN: 22 plant structures; EXPRESSED DURING: 13 growth stages; CONTAINS InterPro DOMAIN/s: NUDIX (InterPro:IPR015797), Anti-sense to fibroblast growth factor protein GFG (InterPro:IPR003293), NUDIX hydrolase, core (InterPro:IPR000086); BEST Ar…	7.6025	7.5828	7.60718	7.61159	6.11909	5.51131	5.54619	6.55938	7.20496	7.83253	7.68222	6.92226	6.0182	5.36165	5.54474	6.18658	6.57335	7.08556		-0.0542314	-0.917768	-0.844705	0.92708	0.715996	0.866999	0.711126	-0.262704	0.92854	5	1	yule-walker	2	27.2181818182,21.0845070423	0.617571875788,0.617792799748	4.21426990248,9.80701533989	6.64409	0.953165
AT5G54960	3.37915e-11	1.34382e-13	27	3	0.597161	1	3	PDC2	pyruvate decarboxylase-2	PDC2 (pyruvate decarboxylase-2); carboxy-lyase/ catalytic/ magnesium ion binding / pyruvate decarboxylase/ thiamin pyrophosphate binding	pyruvate decarboxylase-2	pyruvate decarboxylase-2 (PDC2); FUNCTIONS IN: pyruvate decarboxylase activity, magnesium ion binding, carboxy-lyase activity, thiamin pyrophosphate binding, catalytic activity; INVOLVED IN: response to hypoxia; LOCATED IN: cellular_component unknown; EXPRESSED IN: 24 plant structures; EXPRESSED DURING: 13 growth stages; CONTAINS InterPro DOMAIN/s: Thiamine pyrophosphate enzyme, central region (I…	9.77257	9.55024	9.78459	9.50052	9.17888	8.69041	8.36879	8.3643	8.87849	8.9494	9.23408	9.18185	8.75749	8.23656	7.92685	7.845	8.21605	8.21051		-0.453849	-0.577635	-0.396374	0.722947	0.352307	0.929258	0.937197	-0.606445	0.607514	2	0	burg	1	23.3906	0.483844	10.3386	8.75729	0.837276
AT5G12860	3.72913e-11	1.50044e-13	24	15	0.650132	1	3	DiT1	dicarboxylate transporter 1	DiT1 (dicarboxylate transporter 1); oxoglutarate:malate antiporter	0	dicarboxylate transporter 1 (DiT1); FUNCTIONS IN: oxoglutarate:malate antiporter activity; INVOLVED IN: N-terminal protein myristoylation, malate transport, response to nematode; LOCATED IN: mitochondrion, chloroplast, plastid, membrane, chloroplast envelope; EXPRESSED IN: 24 plant structures; EXPRESSED DURING: 13 growth stages; CONTAINS InterPro DOMAIN/s: Sodium/sulphate symporter (InterPro:IPR0…	8.98565	8.78074	8.92755	8.94836	9.64231	9.99431	10.3096	10.2848	9.92551	8.92837	9.18085	9.42476	9.78938	9.98231	9.94451	9.61588	9.59904	9.29442		0.367602	0.895214	0.779164	-0.857775	-0.424421	-0.862448	-0.693695	0.641847	-0.659002	3	0	yule-walker	1	22.5113	0.561353	20.7897	9.5631	0.765954
AT2G15890	4.11463e-11	1.67481e-13	24	1.5	0.881622	1	3	MEE14	maternal effect embryo arrest 14	MEE14 (maternal effect embryo arrest 14)	0	maternal effect embryo arrest 14 (MEE14); FUNCTIONS IN: molecular_function unknown; INVOLVED IN: embryonic development ending in seed dormancy; LOCATED IN: chloroplast; EXPRESSED IN: 22 plant structures; EXPRESSED DURING: 13 growth stages; Has 30 Blast hits to 30 proteins in 10 species: Archae - 0; Bacteria - 0; Metazoa - 0; Fungi - 0; Plants - 28; Viruses - 0; Other Eukaryotes - 2 (source: NCBI …	9.85806	9.95557	9.96823	9.58261	8.80577	7.98178	7.91092	8.99681	9.60844	10.407	9.9411	9.15498	7.43406	6.62196	7.29591	8.47581	8.99591	9.21		0.0781393	-0.833165	-0.77157	0.886586	0.767913	0.829139	0.688074	-0.142055	0.893253	4	1	yule-walker	2	27.7222222222,20.5068493151	0.761970391873,0.842085043404	1.74420140415,10.8188972491	8.84393	0.97169
AT2G33830	4.48819e-11	1.86885e-13	24	1.5	1.24746	1	3			dormancy/auxin associated family protein	0	dormancy/auxin associated family protein; LOCATED IN: cellular_component unknown; EXPRESSED IN: 22 plant structures; EXPRESSED DURING: 13 growth stages; CONTAINS InterPro DOMAIN/s: Dormancyauxin associated (InterPro:IPR008406); BEST Arabidopsis thaliana protein match is: DYL1 (DORMANCY-ASSOCIATED PROTEIN-LIKE 1) (TAIR:AT1G28330.1); Has 120 Blast hits to 120 proteins in 37 species: Archae - 0; Bac…	10.7278	10.6821	10.5851	10.7006	9.69878	8.21255	7.49759	8.81266	10.054	12.0126	11.1903	9.9885	7.25493	5.59306	6.34501	9.44591	9.98103	10.339		-0.0122299	-0.813669	-0.75548	0.843781	0.665122	0.805931	0.658268	-0.220686	0.827456	4	1	yule-walker	2	20.3673469388,26.972972973	1.63756128834,1.085643306	11.6233866041,2.22720898009	9.31727	0.948524
AT2G34460	4.48819e-11	1.86885e-13	24	10.5	0.275764	0	3			flavin reductase-related	0	flavin reductase-related; FUNCTIONS IN: coenzyme binding, binding, catalytic activity; INVOLVED IN: cellular metabolic process, metabolic process; LOCATED IN: chloroplast thylakoid membrane, chloroplast, plastoglobule, chloroplast envelope; EXPRESSED IN: 21 plant structures; EXPRESSED DURING: 13 growth stages; CONTAINS InterPro DOMAIN/s: NAD-dependent epimerase/dehydratase (InterPro:IPR001509), N…	6.70025	6.53202	6.71772	6.94354	7.05351	7.01235	6.8885	6.60914	6.28554	6.31245	6.7006	6.82443	6.90292	6.86123	6.57439	6.19602	6.20826	6.20981		-0.657167	0.468845	0.605043	-0.310525	-0.60353	0.0728442	0.339471	-0.459537	-0.393091	0	1	burg	1	22.855	0.335887	16.5441	6.6372	0.936504
AT2G16660	4.84341e-11	2.08474e-13	24	16.5	1.49595	1	3			nodulin family protein	0	nodulin family protein; LOCATED IN: endomembrane system; EXPRESSED IN: 23 plant structures; EXPRESSED DURING: 13 growth stages; CONTAINS InterPro DOMAIN/s: Nodulin-like (InterPro:IPR010658), Major facilitator superfamily MFS-1 (InterPro:IPR011701), Major facilitator superfamily, general substrate transporter (InterPro:IPR016196); BEST Arabidopsis thaliana protein match is: nodulin family protein …	6.28968	6.6968	5.9625	6.6042	7.37903	8.4064	8.97635	9.12662	8.89966	7.74141	7.72723	7.58163	8.46637	8.86643	8.94366	8.3759	8.27292	7.74939		0.470062	0.721758	0.514814	-0.732408	-0.283414	-0.884838	-0.737499	0.736395	-0.5274	1	0	mle	1	22.1778	0.929022	21.6625	7.98685	0.718268
AT3G21890	4.84341e-11	2.08474e-13	27	9	0.591647	1	3			zinc finger (B-box type) family protein	0	zinc finger (B-box type) family protein; FUNCTIONS IN: transcription factor activity, zinc ion binding; INVOLVED IN: response to UV-B, regulation of transcription; LOCATED IN: intracellular; EXPRESSED IN: 18 plant structures; EXPRESSED DURING: 7 growth stages; CONTAINS InterPro DOMAIN/s: Zinc finger, B-box (InterPro:IPR000315); BEST Arabidopsis thaliana protein match is: zinc ion binding (TAIR:AT…	6.51291	6.44478	6.49226	6.70485	7.13796	7.05193	6.87218	5.91518	5.07071	4.8852	5.44746	6.65395	6.9255	6.98199	6.20927	5.10462	5.00815	4.89688		-0.56732	0.479612	0.627421	-0.328716	-0.593284	0.0107884	0.216861	-0.459058	-0.472799	0	0	burg	1	22.1778	0.894029	17.7693	6.10605	0.820911
AT1G03610	4.84341e-11	2.08474e-13	27	25.5	0.44955	1	3			unknown protein	0	unknown protein; FUNCTIONS IN: molecular_function unknown; INVOLVED IN: biological_process unknown; LOCATED IN: cellular_component unknown; EXPRESSED IN: 24 plant structures; EXPRESSED DURING: 15 growth stages; CONTAINS InterPro DOMAIN/s: Protein of unknown function DUF789 (InterPro:IPR008507); BEST Arabidopsis thaliana protein match is: unknown protein (TAIR:AT4G03420.1); Has 147 Blast hits to 1…	7.49662	7.6984	7.4717	7.42026	7.09839	7.13068	7.02665	7.43958	7.76515	8.25548	8.03404	7.76269	7.22828	6.80806	6.89252	7.21147	7.60975	7.77825		0.0841995	-0.766727	-0.830637	0.771197	0.688115	0.648496	0.549144	-0.0505573	0.834303	2	0	burg	2	22.8549618321,27.7222222222	0.215564833389,0.453552197855	11.0103195586,1.56706609188	7.4489	0.930842
AT2G37970	5.34319e-11	2.32487e-13	27	4.5	0.722288	1	3	SOUL-1		SOUL-1; binding	0	SOUL-1; FUNCTIONS IN: binding; INVOLVED IN: red or far red light signaling pathway, N-terminal protein myristoylation; LOCATED IN: plasma membrane, vacuole; EXPRESSED IN: 25 plant structures; EXPRESSED DURING: 15 growth stages; CONTAINS InterPro DOMAIN/s: SOUL haem-binding protein (InterPro:IPR006917); BEST Arabidopsis thaliana protein match is: SOUL heme-binding family protein (TAIR:AT3G10130.1)…	11.3129	11.2951	11.302	11.2063	10.9834	10.6568	10.2686	9.61126	9.53347	10.3374	10.659	10.8839	10.4713	10.182	9.78218	9.09666	9.2531	9.39379		-0.648661	-0.279178	-0.0980485	0.43746	-0.0224556	0.721117	0.825776	-0.737152	0.231203	1	0	burg	1	24.541	0.560309	12.0856	10.2892	0.739441
AT3G49780	5.71117e-11	2.59186e-13	27	1.5	1.11509	1	3	ATPSK3 (FORMER SYMBOL)	ATPSK4;PHYTOSULFOKINE 4 PRECURSOR	ATPSK4 (PHYTOSULFOKINE 4 PRECURSOR); growth factor	Phytosulfokine 3 precursor, coding for a unique plant peptide growth factor. Plants overexpressing this gene (under a 35S promoter), develop normal cotyledons and hypocotyls but their growth, in particular that of their roots, was faster than that of wildtype.	PHYTOSULFOKINE 4 PRECURSOR (ATPSK4); FUNCTIONS IN: growth factor activity; INVOLVED IN: cell differentiation, cell proliferation, organ morphogenesis, response to wounding; LOCATED IN: extracellular matrix; EXPRESSED IN: 25 plant structures; EXPRESSED DURING: 10 growth stages; CONTAINS InterPro DOMAIN/s: Phytosulfokine (InterPro:IPR009438); BEST Arabidopsis thaliana protein match is: ATPSK5 (PHYT…	10.6029	10.6515	10.2578	10.2936	9.55369	9.05207	8.46547	8.79555	9.78846	11.034	11.0654	10.7143	9.90047	9.06296	8.53889	9.0038	9.51567	9.82261		-0.410756	-0.818814	-0.773936	0.858517	0.46192	0.900649	0.856007	-0.572479	0.784546	4	1	burg	1	25.5897	1.03344	7.32392	9.73625	0.842146
AT3G50610	5.71117e-11	2.59186e-13	27	13.5	0.867053	1	3			unknown protein	0	unknown protein; FUNCTIONS IN: molecular_function unknown; INVOLVED IN: biological_process unknown; LOCATED IN: cellular_component unknown; EXPRESSED IN: flower; EXPRESSED DURING: petal differentiation and expansion stage; BEST Arabidopsis thaliana protein match is: unknown protein (TAIR:AT5G66816.1); Has 58 Blast hits to 28 proteins in 9 species: Archae - 0; Bacteria - 2; Metazoa - 7; Fungi - 4;…	4.5398	4.12775	4.24459	5.04325	5.6632	5.85361	5.59515	5.14173	4.45395	4.20208	4.15873	4.4397	5.45338	6.13797	6.50787	6.12675	5.65908	5.64919		0.0894652	0.735133	0.694162	-0.84503	-0.702288	-0.864218	-0.844223	0.233301	-0.877457	4	1	burg	1	27.7222	0.94065	17.5007	5.20341	0.918955
AT3G12955	5.71117e-11	2.59186e-13	27	6	0.824113	1	3			auxin-responsive protein-related	0	auxin-responsive protein-related; FUNCTIONS IN: molecular_function unknown; INVOLVED IN: response to auxin stimulus; LOCATED IN: mitochondrion; EXPRESSED IN: 6 plant structures; EXPRESSED DURING: petal differentiation and expansion stage, D bilateral stage; CONTAINS InterPro DOMAIN/s: Auxin responsive SAUR protein (InterPro:IPR003676); BEST Arabidopsis thaliana protein match is: auxin-responsive …	6.81282	6.79397	6.75191	6.74004	6.53543	6.21223	5.63542	5.15431	4.93836	5.39186	6.05254	6.52741	6.51301	6.47483	6.03998	5.50329	5.28499	5.27752		-0.760644	-0.118866	0.068755	0.188353	-0.305834	0.473354	0.544666	-0.842678	-0.0512906	1	0	yule-walker	1	24.3415	0.607033	13.5876	5.98983	0.612629
AT5G08640	5.71117e-11	2.59186e-13	27	6	1.80502	1	2	FLS	FLAVONOL SYNTHASE	FLS (FLAVONOL SYNTHASE); flavonol synthase	Encodes a flavonol synthase that catalyzes formation of flavonols from dihydroflavonols.	FLAVONOL SYNTHASE (FLS); FUNCTIONS IN: flavonol synthase activity; INVOLVED IN: flavonoid biosynthetic process; LOCATED IN: cellular_component unknown; EXPRESSED IN: 18 plant structures; EXPRESSED DURING: 13 growth stages; CONTAINS InterPro DOMAIN/s: 2OG-Fe(II) oxygenase (InterPro:IPR005123); BEST Arabidopsis thaliana protein match is: FLS3 (FLAVONOL SYNTHASE 3); flavonol synthase (TAIR:AT5G63590…	12.2118	12.0578	12.3075	11.9803	11.5665	10.8252	10.2246	8.10732	8.02467	8.2975	9.71811	11.03	11.3014	11.1229	10.4877	9.43149	9.42691	9.79149		-0.691085	-0.0971823	0.119019	0.104261	-0.353794	0.405816	0.379792	-0.831255	-0.154427	1	0	default	1	24	1.14826	13.9591	10.3354	0.438342
AT3G61060	6.23653e-11	2.88863e-13	24	3	1.21959	1	3	AtPP2-A13	Arabidopsis thaliana phloem protein 2-A13	AtPP2-A13 (Arabidopsis thaliana phloem protein 2-A13); carbohydrate binding	0	Arabidopsis thaliana phloem protein 2-A13 (AtPP2-A13); FUNCTIONS IN: carbohydrate binding; INVOLVED IN: N-terminal protein myristoylation, response to wounding; EXPRESSED IN: 24 plant structures; EXPRESSED DURING: 15 growth stages; CONTAINS InterPro DOMAIN/s: Cyclin-like F-box (InterPro:IPR001810); BEST Arabidopsis thaliana protein match is: AtPP2-A12 (Phloem protein 2-A12); carbohydrate binding …	9.37387	9.41378	9.27897	8.77129	7.98404	7.30929	7.19837	7.4427	8.11182	9.60111	9.58956	8.72791	7.26712	6.33242	6.51348	7.41549	8.08795	8.19928		-0.177355	-0.876699	-0.804151	0.922013	0.651142	0.936966	0.826245	-0.420725	0.85747	6	1	yule-walker	2	27.9813084112,20.5068493151	0.760625642081,0.752240710979	3.40144086238,11.4130296398	8.07321	0.951334
AT5G37260	6.23653e-11	2.88863e-13	27	3.75	0.939984	1	3	CIR1	CIRCADIAN 1:RVE2;REVEILLE 2	RVE2 (REVEILLE 2); DNA binding / transcription factor	Encodes a MYB family transcription factor Circadian 1 (CIR1). Involved in circadian regulation in Arabidopsis.	REVEILLE 2 (RVE2); FUNCTIONS IN: transcription factor activity, DNA binding; INVOLVED IN: in 11 processes; EXPRESSED IN: 22 plant structures; EXPRESSED DURING: 13 growth stages; CONTAINS InterPro DOMAIN/s: SANT, DNA-binding (InterPro:IPR001005), Myb, DNA-binding (InterPro:IPR014778), Homeodomain-like (InterPro:IPR009057), Myb-like DNA-binding region, SHAQKYF class (InterPro:IPR006447), Myb-type H…	9.35727	9.54285	9.46009	9.06205	9.14079	8.5104	7.96294	7.02285	7.36316	8.51645	8.9861	9.30483	8.6664	7.83815	7.22157	6.78657	7.14725	7.46651		-0.694927	-0.397784	-0.241337	0.532192	0.0361896	0.815833	0.891262	-0.809372	0.339454	3	1	burg	1	22.0147	0.802093	13.2028	8.23523	0.64437
AT5G20250	7.16084e-11	3.58478e-13	24	3	1.59675	1	3	DIN10	DARK INDUCIBLE 10	DIN10 (DARK INDUCIBLE 10); hydrolase, hydrolyzing O-glycosyl compounds	encodes a member of glycosyl hydrolase family 36. Expression is induced within 3 hours of dark treatment, in senescing leaves and treatment with exogenous photosynthesis inhibitor. Induction of gene expression was suppressed in excised leaves supplied with sugar. The authors suggest that the gene's expression pattern is responding to the level of sugar in the cell.	DARK INDUCIBLE 10 (DIN10); FUNCTIONS IN: hydrolase activity, hydrolyzing O-glycosyl compounds; INVOLVED IN: response to light stimulus, aging, response to sucrose stimulus; LOCATED IN: chloroplast; EXPRESSED IN: 24 plant structures; EXPRESSED DURING: 14 growth stages; CONTAINS InterPro DOMAIN/s: Glycoside hydrolase, catalytic core (InterPro:IPR017853), Raffinose synthase (InterPro:IPR008811); BES…	12.8931	13.0414	12.7871	12.6217	11.3996	10.2463	9.76639	10.4475	11.6366	12.9364	12.5138	11.6805	10.2346	9.2399	9.39794	10.7457	11.2459	11.456		-0.164824	-0.890146	-0.781795	0.938772	0.65187	0.9426	0.803337	-0.416644	0.850814	5	1	yule-walker	2	21.2340425532,26.2631578947	1.03946539649,0.571799039928	10.1277028924,5.46918458361	11.2587	0.963866
AT1G13600	7.16084e-11	3.58478e-13	21	16.5	1.11221	1	3	AtbZIP58	Arabidopsis thaliana basic leucine-zipper 58	AtbZIP58 (Arabidopsis thaliana basic leucine-zipper 58); DNA binding / protein heterodimerization/ protein homodimerization/ transcription factor	0	Arabidopsis thaliana basic leucine-zipper 58 (AtbZIP58); FUNCTIONS IN: transcription factor activity, protein heterodimerization activity, protein homodimerization activity, DNA binding; INVOLVED IN: regulation of transcription, DNA-dependent; LOCATED IN: nucleus; EXPRESSED IN: 16 plant structures; EXPRESSED DURING: 7 growth stages; CONTAINS InterPro DOMAIN/s: Basic-leucine zipper (bZIP) transcri…	4.89458	5.01146	3.85427	3.42804	3.93474	4.94011	5.843	6.3598	5.435	3.97918	3.76612	4.18276	4.44662	4.88473	4.56472	3.81081	3.47269	3.33031		0.521311	0.446419	0.367228	-0.229255	0.139672	-0.322238	-0.171224	0.559156	-0.127851	0	0	mle	1	20.2297	1.0149	2.20614	4.42614	0.764764
AT1G76800	7.16084e-11	3.58478e-13	27	0	1.06481	1	3			nodulin, putative	0	nodulin, putative; FUNCTIONS IN: molecular_function unknown; INVOLVED IN: biological_process unknown; LOCATED IN: cellular_component unknown; EXPRESSED IN: 12 plant structures; EXPRESSED DURING: 7 growth stages; CONTAINS InterPro DOMAIN/s: Protein of unknown function DUF125, transmembrane (InterPro:IPR008217); BEST Arabidopsis thaliana protein match is: nodulin, putative (TAIR:AT3G43660.1); Has 1…	8.42112	8.08774	8.09555	7.6323	7.06908	6.28841	6.28784	6.47976	7.62674	8.92007	8.54626	7.51811	5.78395	5.05393	4.95814	5.53379	6.47952	6.77104		-0.116007	-0.77904	-0.716754	0.885562	0.666224	0.908736	0.862796	-0.30198	0.850036	4	1	burg	1	25.5897	1.26946	5.65246	6.89013	0.81461
AT2G26440	7.16084e-11	3.58478e-13	27	19.5	0.350712	0	3			pectinesterase family protein	0	pectinesterase family protein; FUNCTIONS IN: enzyme inhibitor activity, pectinesterase activity; INVOLVED IN: cell wall modification; LOCATED IN: endomembrane system, cell wall, plant-type cell wall; EXPRESSED IN: 20 plant structures; EXPRESSED DURING: 13 growth stages; CONTAINS InterPro DOMAIN/s: Pectinesterase, active site (InterPro:IPR018040), Pectin lyase fold/virulence factor (InterPro:IPR01…	3.55211	3.70798	3.56427	3.56035	3.47997	3.62158	4.1379	4.63645	4.47243	4.00794	3.88115	3.80766	3.70228	3.93774	4.18537	4.67105	4.96474	4.6025		0.730418	0.0830907	-0.0762796	-0.25146	0.22872	-0.543258	-0.718906	0.731427	-0.0263434	0	0	mle	1	25.1597	0.412492	0.436442	4.05537	0.760765
AT3G01310	7.16084e-11	3.58478e-13	27	22.5	0.338238	0	3			acid phosphatase/ oxidoreductase/ transition metal ion binding	0	acid phosphatase/ oxidoreductase/ transition metal ion binding; FUNCTIONS IN: oxidoreductase activity, transition metal ion binding, acid phosphatase activity; INVOLVED IN: biological_process unknown; LOCATED IN: plasma membrane; EXPRESSED IN: 24 plant structures; EXPRESSED DURING: 13 growth stages; CONTAINS InterPro DOMAIN/s: Histidine acid phosphatase (InterPro:IPR000560), Ferritin/ribonucleoti…	8.03179	8.05514	7.86852	7.7268	7.70265	7.60799	7.86456	8.26767	8.5552	8.51271	8.37353	8.02829	7.72051	7.76897	7.83467	8.09915	8.21781	8.15742		0.583217	-0.524436	-0.688774	0.509507	0.789787	0.194613	0.0968995	0.48596	0.718266	0	1	burg	1	23.952	0.31845	4.6498	8.02127	0.69289
AT5G65380	7.16084e-11	3.58478e-13	24	7.5	0.306607	0	3			ripening-responsive protein, putative	0	ripening-responsive protein, putative; FUNCTIONS IN: antiporter activity, drug transporter activity, transporter activity; INVOLVED IN: multidrug transport, ripening; LOCATED IN: membrane; EXPRESSED IN: 22 plant structures; EXPRESSED DURING: 13 growth stages; CONTAINS InterPro DOMAIN/s: Multi antimicrobial extrusion protein MatE (InterPro:IPR002528); BEST Arabidopsis thaliana protein match is: an…	9.52749	9.4424	10.1663	10.41	10.1519	9.99203	9.85959	9.62253	9.31945	9.62158	10.0416	10.2695	9.9935	9.61175	9.32049	8.74953	8.95228	8.94301		-0.720089	0.131466	0.28066	0.0139027	-0.324281	0.399294	0.658845	-0.477816	0.00617619	0	0	mle	1	22.6818	0.461712	14.7713	9.67455	0.735998
AT4G15480	7.16084e-11	3.58478e-13	27	6	3.32908	1	2	UGT84A1		UGT84A1; UDP-glycosyltransferase/ sinapate 1-glucosyltransferase/ transferase, transferring glycosyl groups	Encodes a protein that might have sinapic acid:UDP-glucose glucosyltransferase activity.	UGT84A1; FUNCTIONS IN: UDP-glycosyltransferase activity, sinapate 1-glucosyltransferase activity, transferase activity, transferring glycosyl groups; INVOLVED IN: response to UV-B; LOCATED IN: cellular_component unknown; EXPRESSED IN: 9 plant structures; EXPRESSED DURING: 6 growth stages; CONTAINS InterPro DOMAIN/s: UDP-glucuronosyl/UDP-glucosyltransferase (InterPro:IPR002213); BEST Arabidopsis t…	10.1476	10.0736	9.97355	9.14843	8.47985	7.61693	6.47061	4.55258	4.43083	4.63479	5.58917	7.54156	7.63214	7.20652	6.05533	4.52364	4.61126	4.57137		-0.577065	-0.182609	0.0411245	0.291474	-0.123004	0.562768	0.575468	-0.73565	0.0396891	0	0	default	1	24	1.30787	13.7054	6.65366	0.433412
AT5G03190	7.16084e-11	3.58478e-13	27	6	1.10337	1	2	CPUORF47	CONSERVED PEPTIDE UPSTREAM OPEN READING FRAME 47	CPUORF47 (CONSERVED PEPTIDE UPSTREAM OPEN READING FRAME 47)	0	CONSERVED PEPTIDE UPSTREAM OPEN READING FRAME 47 (CPUORF47); FUNCTIONS IN: molecular_function unknown; INVOLVED IN: biological_process unknown; EXPRESSED IN: 22 plant structures; EXPRESSED DURING: 13 growth stages; BEST Arabidopsis thaliana protein match is: unknown protein (TAIR:AT3G53400.1); Has 108 Blast hits to 108 proteins in 13 species: Archae - 0; Bacteria - 2; Metazoa - 0; Fungi - 0; Plan…	7.15479	7.13527	7.00258	6.68432	6.32344	6.00843	5.66664	5.15862	5.08752	5.25961	5.65281	6.02195	5.89097	5.81008	5.5785	5.10544	5.07581	5.08031		-0.510115	-0.31178	-0.0929158	0.422741	0.0203366	0.652969	0.641872	-0.714507	0.175678	0	0	default	1	24	0.374805	12.6796	5.79661	0.363903
AT3G15620	8.63384e-11	4.44336e-13	27	3	0.703497	1	3	UVR3	UV REPAIR DEFECTIVE 3	UVR3 (UV REPAIR DEFECTIVE 3); DNA (6-4) photolyase	Required for photorepair of 6-4 photoproducts in Arabidopsis thaliana.	UV REPAIR DEFECTIVE 3 (UVR3); FUNCTIONS IN: DNA (6-4) photolyase activity; INVOLVED IN: response to UV, pyrimidine dimer repair; EXPRESSED IN: 24 plant structures; EXPRESSED DURING: 15 growth stages; CONTAINS InterPro DOMAIN/s: Rossmann-like alpha/beta/alpha sandwich fold (InterPro:IPR014729), DNA photolyase, N-terminal (InterPro:IPR006050), DNA photolyase, FAD-binding/Cryptochrome, C-terminal (I…	6.73442	6.64026	6.91544	6.55372	6.15519	5.73115	5.45841	5.53025	5.72621	6.21343	6.20967	6.2774	6.0161	5.87079	5.73277	5.77272	5.84093	5.99373		-0.516808	-0.751409	-0.566181	0.765597	0.302325	0.892743	0.780557	-0.75802	0.570189	1	0	burg	1	24.1452	0.404083	9.47429	6.03754	0.689527
AT3G27770	8.63384e-11	4.44336e-13	24	3	0.340047	0	3			unknown protein	0	unknown protein; FUNCTIONS IN: molecular_function unknown; INVOLVED IN: biological_process unknown; LOCATED IN: endomembrane system; EXPRESSED IN: 22 plant structures; EXPRESSED DURING: 13 growth stages; BEST Arabidopsis thaliana protein match is: unknown protein (TAIR:AT5G62960.1); Has 94 Blast hits to 93 proteins in 13 species: Archae - 0; Bacteria - 0; Metazoa - 13; Fungi - 0; Plants - 79; Vir…	9.86896	9.69036	9.75059	9.55673	9.26262	9.05203	9.01091	9.05106	9.22258	9.42284	9.43152	9.32716	9.18516	8.99775	9.02945	9.33015	9.49141	9.58715		-0.157745	-0.898835	-0.760573	0.837866	0.53716	0.831341	0.55205	-0.533397	0.692376	3	0	yule-walker	1	21.854	0.298914	9.47064	9.31762	0.844228
AT5G06930	8.63384e-11	4.44336e-13	27	4.5	0.605272	1	2			0	0	LOCATED IN: chloroplast; EXPRESSED IN: 15 plant structures; EXPRESSED DURING: 7 growth stages; BEST Arabidopsis thaliana protein match is: nucleolar protein gar2-related (TAIR:AT2G42320.2); Has 3144 Blast hits to 1363 proteins in 247 species: Archae - 2; Bacteria - 721; Metazoa - 835; Fungi - 297; Plants - 80; Viruses - 10; Other Eukaryotes - 1199 (source: NCBI BLink).	7.28787	7.4789	6.89828	6.75654	6.55277	6.34486	5.98678	5.53419	5.67857	6.1138	6.40627	6.60986	6.30445	6.14269	5.98899	5.71639	5.49666	5.12111		-0.502804	-0.354215	-0.192677	0.508918	0.115742	0.691526	0.752694	-0.686272	0.278061	0	0	default	1	24	0.326037	12.2724	6.18418	0.33355
AT5G66530	9.52147e-11	4.94472e-13	24	19.5	0.235731	0	3			aldose 1-epimerase family protein	0	aldose 1-epimerase family protein; FUNCTIONS IN: carbohydrate binding, isomerase activity, aldose 1-epimerase activity, catalytic activity; INVOLVED IN: galactose metabolic process, carbohydrate metabolic process; LOCATED IN: apoplast, chloroplast, chloroplast stroma; EXPRESSED IN: 24 plant structures; EXPRESSED DURING: 13 growth stages; CONTAINS InterPro DOMAIN/s: Glycoside hydrolase-type carboh…	8.68516	8.61501	8.78119	8.64364	8.41282	8.65907	8.85291	9.17224	9.07209	8.67062	8.51876	8.30203	8.6507	8.9107	8.94506	9.23889	9.08215	9.07536		0.76749	0.127323	0.0468614	-0.28021	0.204718	-0.589089	-0.7895	0.732713	-0.15047	0	0	default	1	24	0.267638	0.657924	8.80019	0.611585
AT2G19800	1.03139e-10	5.50102e-13	27	0	1.78606	1	3	MIOX2	MYO-INOSITOL OXYGENASE 2	MIOX2 (MYO-INOSITOL OXYGENASE 2); inositol oxygenase	Encodes a myo-inositol oxygenase family gene.	MYO-INOSITOL OXYGENASE 2 (MIOX2); FUNCTIONS IN: inositol oxygenase activity; INVOLVED IN: inositol catabolic process; LOCATED IN: cytoplasm; EXPRESSED IN: 23 plant structures; EXPRESSED DURING: 14 growth stages; CONTAINS InterPro DOMAIN/s: Protein of unknown function DUF706 (InterPro:IPR007828); BEST Arabidopsis thaliana protein match is: MIOX4; inositol oxygenase (TAIR:AT4G26260.1); Has 348 Blas…	10.5277	10.4866	9.82766	9.39238	7.92851	6.80857	6.67302	7.21126	8.16254	10.0093	9.66348	8.82743	7.76245	7.0667	7.584	7.6243	8.09322	8.06411		-0.219469	-0.91346	-0.826539	0.947696	0.61687	0.90726	0.786435	-0.506604	0.821126	5	1	burg	1	24.7438	1.33881	7.30111	8.30503	0.793441
AT5G41080	1.03139e-10	5.50102e-13	27	0	1.60991	1	3			glycerophosphoryl diester phosphodiesterase family protein	0	glycerophosphoryl diester phosphodiesterase family protein; FUNCTIONS IN: phosphoric diester hydrolase activity, glycerophosphodiester phosphodiesterase activity; INVOLVED IN: glycerol metabolic process, lipid metabolic process; EXPRESSED IN: 22 plant structures; EXPRESSED DURING: 14 growth stages; CONTAINS InterPro DOMAIN/s: PLC-like phosphodiesterase, TIM beta/alpha-barrel domain (InterPro:IPR0…	10.5777	10.7642	10.2014	9.78867	8.13155	7.42135	7.21544	7.73693	8.27769	9.86319	9.63661	8.74128	7.51204	6.90413	6.77051	7.21286	7.78428	7.83051		-0.215879	-0.84023	-0.717305	0.926719	0.613467	0.952699	0.858817	-0.481586	0.796608	4	0	burg	1	24.1452	1.27968	7.64031	8.34074	0.882519
AT3G10985	1.03139e-10	5.50102e-13	27	0	0.357711	0	3	ATWI-12	ARABIDOPSIS THALIANA WOUND-INDUCED PROTEIN 12:SAG20;SENESCENCE ASSOCIATED GENE 20:WI12;WOUND-INDUCED PROTEIN 12	SAG20 (SENESCENCE ASSOCIATED GENE 20)	A senescence-associated gene whose expression is induced in response to treatment with Nep1, a fungal protein that causes necrosis.	SENESCENCE ASSOCIATED GENE 20 (SAG20); FUNCTIONS IN: molecular_function unknown; INVOLVED IN: aging, response to fungus, response to stress; LOCATED IN: cellular_component unknown; EXPRESSED IN: 22 plant structures; EXPRESSED DURING: 13 growth stages; CONTAINS InterPro DOMAIN/s: Wound-induced protein, Wun1, subgroup (InterPro:IPR016533), Wound-induced protein, Wun1 (InterPro:IPR009798); BEST Arab…	11.2651	11.0515	10.6617	10.6644	10.3846	10.1075	10.1543	10.3503	10.7052	10.8148	10.9103	10.7009	10.3263	9.85587	9.83212	9.99179	10.0391	10.0934		-0.139287	-0.711645	-0.639485	0.878881	0.637061	0.897602	0.881985	-0.35608	0.843513	4	1	burg	1	27.4679	0.40191	4.29509	10.3908	0.85414
AT3G25190	1.39318e-10	7.56101e-13	27	0	0.52784	1	3			nodulin, putative	0	nodulin, putative; FUNCTIONS IN: molecular_function unknown; INVOLVED IN: biological_process unknown; LOCATED IN: cellular_component unknown; EXPRESSED IN: shoot apex, hypocotyl, flower, root, leaf; EXPRESSED DURING: petal differentiation and expansion stage; CONTAINS InterPro DOMAIN/s: Protein of unknown function DUF125, transmembrane (InterPro:IPR008217); BEST Arabidopsis thaliana protein match…	12.3787	12.0904	12.1818	12.0937	11.5631	10.9604	10.9956	11.3602	11.9742	12.5926	12.5665	12.0106	10.7372	10.028	10.0507	10.748	11.1506	11.2271		-0.120182	-0.74809	-0.67605	0.858646	0.655478	0.897454	0.860262	-0.270553	0.869324	4	0	default	1	24	0.810911	7.51005	11.4312	0.770252
AT3G09920	1.39318e-10	7.56101e-13	27	0	0.461851	1	3	PIP5K9	PHOSPHATIDYL INOSITOL MONOPHOSPHATE 5 KINASE	PIP5K9 (PHOSPHATIDYL INOSITOL MONOPHOSPHATE 5 KINASE); 1-phosphatidylinositol-4-phosphate 5-kinase/ ATP binding / phosphatidylinositol phosphate kinase	0	PHOSPHATIDYL INOSITOL MONOPHOSPHATE 5 KINASE (PIP5K9); FUNCTIONS IN: 1-phosphatidylinositol-4-phosphate 5-kinase activity, phosphatidylinositol phosphate kinase activity, ATP binding; INVOLVED IN: amino acid metabolic process, carbohydrate metabolic process; LOCATED IN: cytosol, nucleus, membrane; EXPRESSED IN: 22 plant structures; EXPRESSED DURING: 13 growth stages; CONTAINS InterPro DOMAIN/s: P…	7.63767	7.49027	7.13129	6.88646	6.62035	6.31093	6.39975	6.6918	6.92753	7.40594	7.1953	6.64114	6.31581	5.94465	5.80718	6.09514	6.24982	6.49317		-0.0170415	-0.766969	-0.700718	0.921092	0.720734	0.890423	0.828731	-0.279705	0.848129	4	0	mle	1	27.2182	0.534934	3.59877	6.62391	0.924439
AT5G06570	1.52186e-10	8.40178e-13	24	1.5	0.717555	1	3			hydrolase	0	hydrolase; FUNCTIONS IN: hydrolase activity; INVOLVED IN: metabolic process; LOCATED IN: cellular_component unknown; EXPRESSED IN: 6 plant structures; EXPRESSED DURING: petal differentiation and expansion stage; CONTAINS InterPro DOMAIN/s: Alpha/beta hydrolase fold-3 (InterPro:IPR013094); BEST Arabidopsis thaliana protein match is: AtCXE17 (Arabidopsis thaliana carboxyesterase 17); hydrolase (TAI…	7.20264	6.80255	6.75691	6.54735	5.50928	5.3229	5.71714	6.27084	6.2982	7.4011	6.76852	5.90497	5.01724	4.81479	5.49199	5.87386	5.97105	6.26459		0.199496	-0.853689	-0.822947	0.894866	0.810708	0.735119	0.589973	-0.0616822	0.870808	5	1	yule-walker	2	27.9813084112,20.6482758621	0.477479359203,0.513270438418	1.72770900639,9.40786250168	6.04313	0.892409
AT5G46290	1.52186e-10	8.40178e-13	27	15	0.541023	1	3	KAS I	3-KETOACYL-ACYL CARRIER PROTEIN SYNTHASE I	KAS I (3-KETOACYL-ACYL CARRIER PROTEIN SYNTHASE I); catalytic/ fatty-acid synthase/ transferase, transferring acyl groups other than amino-acyl groups	3-ketoacyl-acyl carrier protein synthase I (KAS I) mRNA,	3-KETOACYL-ACYL CARRIER PROTEIN SYNTHASE I (KAS I); FUNCTIONS IN: transferase activity, transferring acyl groups other than amino-acyl groups, fatty-acid synthase activity, catalytic activity; INVOLVED IN: biosynthetic process, metabolic process, fatty acid biosynthetic process; LOCATED IN: chloroplast, chloroplast stroma, membrane, chloroplast envelope; EXPRESSED IN: 23 plant structures; EXPRESS…	8.19206	8.12224	9.08167	9.75501	10.2686	10.4028	10.4721	10.2226	9.97329	9.51357	9.79296	9.8121	10.1281	10.2431	10.1686	10.3119	10.3383	10.2864		0.0641988	0.739483	0.647728	-0.84284	-0.597083	-0.779241	-0.658147	0.440249	-0.650116	1	0	burg	1	27.4679	0.500873	18.829	9.9349	0.529049
AT2G39570	1.59273e-10	8.86755e-13	27	0	1.08845	1	3			ACT domain-containing protein	0	ACT domain-containing protein; FUNCTIONS IN: amino acid binding; INVOLVED IN: metabolic process; EXPRESSED IN: 24 plant structures; EXPRESSED DURING: 15 growth stages; CONTAINS InterPro DOMAIN/s: Amino acid-binding ACT (InterPro:IPR002912); BEST Arabidopsis thaliana protein match is: ACT domain-containing protein (TAIR:AT2G36840.1); Has 256 Blast hits to 222 proteins in 28 species: Archae - 0; Ba…	10.7471	10.809	10.3561	10.1475	9.25578	8.67694	8.54362	8.78264	9.34655	10.3625	10.2478	9.5819	8.51951	7.90077	7.95476	8.39677	8.70143	8.8005		-0.19566	-0.809423	-0.697877	0.919933	0.625929	0.956044	0.885779	-0.442551	0.812718	5	0	yule-walker	2	26.972972973,20.2297297297	0.662253394262,0.423736860627	4.9973204192,11.1433148548	9.19906	0.940191
AT4G35770	1.64868e-10	9.33332e-13	24	3	2.62348	1	3	ATSEN1	ARABIDOPSIS THALIANA SENESCENCE 1:DIN1;DARK INDUCIBLE 1:SEN1;SENESCENCE 1:SEN1;SENESCENCE ASSOCIATED GENE 1	SEN1 (SENESCENCE 1)	Senescence-associated gene that is strongly induced by phosphate starvation. Transcripts are differentially regulated at the level of mRNA stability at different times of day. mRNAs are targets of the mRNA degradation pathway mediated by the downstream (DST) instability determinant.	SENESCENCE 1 (SEN1); FUNCTIONS IN: molecular_function unknown; INVOLVED IN: in 6 processes; LOCATED IN: chloroplast; EXPRESSED IN: 21 plant structures; EXPRESSED DURING: 13 growth stages; CONTAINS InterPro DOMAIN/s: Rhodanese-like (InterPro:IPR001763); BEST Arabidopsis thaliana protein match is: STR16 (SULFURTRANSFERASE PROTEIN 16) (TAIR:AT5G66040.1); Has 1069 Blast hits to 1069 proteins in 323 s…	8.89303	9.49713	8.706	8.52771	6.6013	5.12658	4.11412	5.55485	7.17431	9.98601	9.51876	7.77119	5.29271	4.01926	3.97246	6.23942	7.07572	7.35079		-0.163309	-0.913315	-0.846294	0.939191	0.656658	0.909163	0.777893	-0.402224	0.864803	5	1	yule-walker	2	20.9370629371,27.9813084112	1.69914815539,1.17475367559	10.4398731346,3.92017042209	6.85461	0.948675
AT1G35670	1.64868e-10	9.33332e-13	27	0	0.741812	1	3	ATCDPK2	CALCIUM-DEPENDENT PROTEIN KINASE 2:CPK11	ATCDPK2 (CALCIUM-DEPENDENT PROTEIN KINASE 2); calmodulin-dependent protein kinase/ kinase	Encodes a Ca(2+)-dependent, calmodulin-independent protein kinase that is rapidly induced by drought and high-salt stress but not by low-temperature stress or heat stress. Positive regulator of ABA signaling. Phosphorylates ABA responsive transcription factors ABF1 and ABF4.	CALCIUM-DEPENDENT PROTEIN KINASE 2 (ATCDPK2); FUNCTIONS IN: calmodulin-dependent protein kinase activity, kinase activity; INVOLVED IN: response to salt stress, response to water deprivation, positive regulation of abscisic acid mediated signaling, protein amino acid phosphorylation; LOCATED IN: plasma membrane; EXPRESSED IN: 24 plant structures; EXPRESSED DURING: 15 growth stages; CONTAINS Inter…	9.2505	9.46413	8.50269	8.11461	7.70267	7.33415	7.37415	7.58234	7.83616	8.80017	8.70387	8.157	7.41393	7.24149	7.39028	7.53155	7.70228	7.86686		-0.0738206	-0.872583	-0.822816	0.949882	0.686235	0.877249	0.755737	-0.426553	0.809481	5	0	burg	1	25.1597	0.682649	6.16748	7.92461	0.791142
AT1G54740	1.78665e-10	1.03651e-12	27	1.5	0.942432	1	3			0	0	FUNCTIONS IN: molecular_function unknown; INVOLVED IN: biological_process unknown; EXPRESSED IN: 21 plant structures; EXPRESSED DURING: 14 growth stages; BEST Arabidopsis thaliana protein match is: structural constituent of ribosome (TAIR:AT1G22110.1); Has 479 Blast hits to 317 proteins in 60 species: Archae - 0; Bacteria - 25; Metazoa - 81; Fungi - 16; Plants - 88; Viruses - 0; Other Eukaryotes …	9.08754	9.11381	8.92412	8.48337	7.68657	7.1704	6.91005	6.9502	7.23996	8.05303	8.31989	7.93813	7.1346	6.70668	6.26872	6.18717	6.7144	7.02298		-0.373117	-0.703539	-0.548283	0.8194	0.44326	0.954671	0.909025	-0.605381	0.668213	3	1	mle	1	25.1597	0.793011	7.83034	7.46024	0.887363
AT4G23493	1.78665e-10	1.03651e-12	27	6	0.35173	0	3			unknown protein	0	unknown protein; FUNCTIONS IN: molecular_function unknown; INVOLVED IN: biological_process unknown; EXPRESSED IN: 11 plant structures; EXPRESSED DURING: 4 anthesis, C globular stage, petal differentiation and expansion stage; Has 5 Blast hits to 5 proteins in 3 species: Archae - 0; Bacteria - 0; Metazoa - 0; Fungi - 0; Plants - 5; Viruses - 0; Other Eukaryotes - 0 (source: NCBI BLink).	6.75142	6.44055	6.9632	6.82042	6.8577	6.63924	6.358	6.07958	6.12119	6.36328	6.89221	7.07559	7.06394	6.73013	6.38415	6.13837	6.18096	6.16231		-0.907333	-0.0459801	0.0907506	0.0991471	-0.377401	0.461035	0.630237	-0.808366	0.00991955	2	0	burg	1	23.7619	0.424076	13.508	6.54534	0.799814
AT1G52240	1.78665e-10	1.03651e-12	24	3	0.331087	0	2	ATROPGEF11	ROPGEF11;RHO GUANYL-NUCLEOTIDE EXCHANGE FACTOR 11	ROPGEF11 (RHO GUANYL-NUCLEOTIDE EXCHANGE FACTOR 11); Rho guanyl-nucleotide exchange factor	Encodes a member of KPP-like gene family, homolog of KPP (kinase partner protein) gene in tomato. Also a member of the RopGEF (guanine nucleotide exchange factor) family, containing the novel PRONE domain (plant-specific Rop nucleotide exchanger), which is exclusively active towards members of the Rop subfamily .	RHO GUANYL-NUCLEOTIDE EXCHANGE FACTOR 11 (ROPGEF11); FUNCTIONS IN: Rho guanyl-nucleotide exchange factor activity; INVOLVED IN: microtubule-based process; LOCATED IN: microtubule associated complex; EXPRESSED IN: 6 plant structures; EXPRESSED DURING: L mature pollen stage, M germinated pollen stage, 4 anthesis, petal differentiation and expansion stage; CONTAINS InterPro DOMAIN/s: Rop nucleotide …	6.40672	6.69197	5.447	4.44693	3.97225	3.85163	3.76175	3.84438	3.93354	4.3715	4.28751	4.07301	3.96358	3.8612	3.83348	4.05278	4.24364	4.34406		-0.023316	-0.730132	-0.617262	0.782134	0.551725	0.731428	0.522691	-0.472519	0.549811	0	0	default	1	24	0.573668	6.50165	4.29295	0.444364
AT5G67480	1.96772e-10	1.15077e-12	24	0	0.746476	1	3	ATBT4	BT4;BTB AND TAZ DOMAIN PROTEIN 4	BT4 (BTB AND TAZ DOMAIN PROTEIN 4); protein binding / transcription regulator	BTB and TAZ domain protein. Located in cytoplasm and expressed in fruit, flower and leaves.	BTB AND TAZ DOMAIN PROTEIN 4 (BT4); FUNCTIONS IN: protein binding, transcription regulator activity; INVOLVED IN: response to auxin stimulus, response to gibberellin stimulus; LOCATED IN: plasma membrane, cytoplasm; EXPRESSED IN: 27 plant structures; EXPRESSED DURING: 15 growth stages; CONTAINS InterPro DOMAIN/s: BTB/POZ (InterPro:IPR013069), Zinc finger, TAZ-type (InterPro:IPR000197), BTB/POZ fo…	7.80198	7.54154	6.95276	6.24932	5.45914	5.42408	5.48326	5.97969	6.33968	6.51548	6.73131	6.51115	6.1887	5.91453	6.26087	6.65218	6.89748	6.94095		0.109163	-0.875269	-0.851119	0.781222	0.65102	0.601169	0.306532	-0.311439	0.694616	2	0	burg	1	23.2093	0.653023	7.04331	6.35542	0.714529
AT5G08050	2.1496e-10	1.27725e-12	27	4.5	1.21642	1	3			0	0	FUNCTIONS IN: molecular_function unknown; INVOLVED IN: biological_process unknown; LOCATED IN: thylakoid, chloroplast thylakoid membrane, chloroplast; EXPRESSED IN: 21 plant structures; EXPRESSED DURING: 13 growth stages; CONTAINS InterPro DOMAIN/s: Protein of unknown function DUF1118 (InterPro:IPR009500), Uncharacterised conserved protein UCP022207 (InterPro:IPR016801); Has 41 Blast hits to 41 p…	8.98928	8.73268	8.87185	8.70559	8.55922	8.00194	7.55577	6.46682	6.32341	6.95832	7.69048	8.24293	7.939	7.52688	6.67896	6.13655	6.39941	6.40622		-0.681844	-0.206169	2.69983e-05	0.34063	-0.122793	0.662167	0.734875	-0.786121	0.125701	0	0	default	1	24	0.778628	13.0772	7.48212	0.714303
AT2G31810	2.1496e-10	1.27725e-12	24	1.5	0.497071	1	3			acetolactate synthase small subunit, putative	0	acetolactate synthase small subunit, putative; FUNCTIONS IN: acetolactate synthase activity, amino acid binding; INVOLVED IN: branched chain family amino acid biosynthetic process; LOCATED IN: chloroplast; EXPRESSED IN: 23 plant structures; EXPRESSED DURING: 13 growth stages; CONTAINS InterPro DOMAIN/s: Acetolactate synthase, small subunit (InterPro:IPR004789), Amino acid-binding ACT (InterPro:IP…	9.61265	9.80998	9.56213	9.33907	8.84729	8.49789	8.43813	8.72984	9.06651	9.52696	9.27353	8.9596	8.71374	8.76158	8.80045	9.09241	9.31464	9.39321		-0.00743699	-0.964786	-0.888479	0.899398	0.667704	0.765385	0.500346	-0.368756	0.759062	3	0	yule-walker	1	22.0147	0.48485	8.42675	9.06629	0.855445
AT3G57520	2.29484e-10	1.41723e-12	27	0	1.3278	1	3	AtSIP2	Arabidopsis thaliana seed imbibition 2	AtSIP2 (Arabidopsis thaliana seed imbibition 2); hydrolase, hydrolyzing O-glycosyl compounds	0	Arabidopsis thaliana seed imbibition 2 (AtSIP2); FUNCTIONS IN: hydrolase activity, hydrolyzing O-glycosyl compounds; LOCATED IN: cellular_component unknown; EXPRESSED IN: 24 plant structures; EXPRESSED DURING: 15 growth stages; CONTAINS InterPro DOMAIN/s: Glycoside hydrolase, catalytic core (InterPro:IPR017853), Raffinose synthase (InterPro:IPR008811); BEST Arabidopsis thaliana protein match is: …	10.0635	10.0679	9.3576	8.88101	7.43162	7.057	6.96714	7.41819	8.19304	9.35963	9.41977	8.54219	7.84445	7.41623	7.70811	8.02219	8.06334	8.38381		-0.14034	-0.947497	-0.882739	0.943931	0.654707	0.857659	0.69198	-0.466201	0.823648	5	1	burg	1	24.3415	1.06242	7.28003	8.24313	0.792793
AT5G66050	2.29484e-10	1.41723e-12	24	3	0.704444	1	3			0	0	LOCATED IN: chloroplast; EXPRESSED IN: 24 plant structures; EXPRESSED DURING: 15 growth stages; CONTAINS InterPro DOMAIN/s: Protein of unknown function DUF151 (InterPro:IPR003729); BEST Arabidopsis thaliana protein match is: wound-responsive family protein (TAIR:AT1G19660.2); Has 338 Blast hits to 338 proteins in 128 species: Archae - 11; Bacteria - 214; Metazoa - 0; Fungi - 0; Plants - 67; Virus…	8.36054	8.46627	8.56059	8.52033	7.80801	7.2909	7.18669	7.31375	7.60368	8.41402	8.34163	8.11728	7.28174	6.81534	6.94654	7.34201	7.59612	7.80702		-0.314601	-0.841072	-0.708411	0.877096	0.52125	0.955839	0.84664	-0.519932	0.78456	4	0	mle	1	22.6818	0.663031	9.4022	7.73011	0.927839
AT1G12780	2.29484e-10	1.41723e-12	27	24	0.503023	1	3	UGE1	UDP-D-glucose/UDP-D-galactose 4-epimerase 1	UGE1 (UDP-D-glucose/UDP-D-galactose 4-epimerase 1); UDP-glucose 4-epimerase/ protein dimerization	Encodes a UDP-glucose epimerase that catalyzes the interconversion of the sugar nucleotides UDP-glucose UDP-galactose via a UDP-4-keto-hexose intermediate. Responsive to stress.	UDP-D-glucose/UDP-D-galactose 4-epimerase 1 (UGE1); FUNCTIONS IN: UDP-glucose 4-epimerase activity, protein dimerization activity; INVOLVED IN: galactose biosynthetic process, response to stress; LOCATED IN: cytosol, plasma membrane; EXPRESSED IN: 31 plant structures; EXPRESSED DURING: 15 growth stages; CONTAINS InterPro DOMAIN/s: NAD-dependent epimerase/dehydratase (InterPro:IPR001509), NAD(P)-b…	8.11078	8.2137	8.037	8.26432	7.83743	7.60506	7.76818	8.33893	8.9238	9.64773	8.94866	8.24456	7.60736	7.2425	7.40503	8.02976	8.35561	8.40135		0.253137	-0.64208	-0.722995	0.677007	0.71166	0.492973	0.44337	0.199485	0.789339	0	0	default	1	24	0.651518	6.02413	8.16888	0.646286
AT3G21560	2.29484e-10	1.41723e-12	27	4.5	1.36236	1	2	UGT84A2		UGT84A2; UDP-glycosyltransferase/ sinapate 1-glucosyltransferase	Encodes a protein with sinapic acid:UDP-glucose glucosyltransferase activity. Mutants defective in this gene are hyper-fluorescent (which accumulate in their trichomes a compound that is likely to be 3',5'-dimethoxynaringenin chalcone or sinapoyltriacetic acid lactone, potential products of the concerted action of 4-coumarate CoA ligase and chalcone synthase on sinapic acid).	UGT84A2; FUNCTIONS IN: UDP-glycosyltransferase activity, sinapate 1-glucosyltransferase activity; INVOLVED IN: metabolic process; LOCATED IN: cytoplasm; EXPRESSED IN: 26 plant structures; EXPRESSED DURING: 14 growth stages; CONTAINS InterPro DOMAIN/s: UDP-glucuronosyl/UDP-glucosyltransferase (InterPro:IPR002213); BEST Arabidopsis thaliana protein match is: UGT84A3; UDP-glycosyltransferase/ sinapa…	9.72428	9.52696	9.48798	9.0447	8.62686	8.02803	7.47633	6.81509	7.11176	7.21836	8.28616	8.62765	8.64823	8.34207	7.89187	7.60438	7.92278	7.99448		-0.628403	-0.429249	-0.222667	0.425159	-0.0494909	0.658284	0.555303	-0.877984	0.183012	1	0	default	1	24	0.664715	11.7874	8.1561	0.429653
AT2G37220	2.29484e-10	1.41723e-12	27	1.5	0.232841	0	2			29 kDa ribonucleoprotein, chloroplast, putative / RNA-binding protein cp29, putative	Encodes a chloroplast RNA binding protein. A substrate of the type III effector HopU1 (mono-ADP-ribosyltransferase). Protein is tyrosine-phosphorylated and its phosphorylation state is modulated in response to ABA in Arabidopsis thaliana seeds.	29 kDa ribonucleoprotein, chloroplast, putative / RNA-binding protein cp29, putative; FUNCTIONS IN: RNA binding, poly(U) binding; INVOLVED IN: response to cold, response to abscisic acid stimulus, innate immune response; LOCATED IN: in 6 components; EXPRESSED IN: 26 plant structures; EXPRESSED DURING: 14 growth stages; CONTAINS InterPro DOMAIN/s: RNA recognition motif, RNP-1 (InterPro:IPR000504),…	9.42485	9.4403	9.47223	9.13522	9.13197	9.02084	8.80723	8.90397	9.14709	9.3068	9.3236	9.34223	9.12769	8.97868	8.76859	8.87525	8.91996	8.99575		-0.400942	-0.741008	-0.642338	0.846388	0.487429	0.946583	0.92078	-0.610815	0.724692	3	1	mle	1	26.0348	0.231337	7.18559	9.09985	0.806843
AT1G56430	2.47073e-10	1.5721e-12	24	13.5	0.862279	1	3			NAS4 (NICOTIANAMINE SYNTHASE 4); nicotianamine synthase	0	NICOTIANAMINE SYNTHASE 4 (NAS4); FUNCTIONS IN: nicotianamine synthase activity; INVOLVED IN: nicotianamine biosynthetic process; LOCATED IN: cellular_component unknown; EXPRESSED IN: 14 plant structures; EXPRESSED DURING: 8 growth stages; CONTAINS InterPro DOMAIN/s: Nicotianamine synthase (InterPro:IPR004298); BEST Arabidopsis thaliana protein match is: NAS3 (NICOTIANAMINE SYNTHASE 3); nicotianam…	7.33291	7.6298	8.42095	8.6246	9.17793	9.39447	9.42779	8.92211	7.43409	6.30226	6.38945	7.57284	8.76466	9.06603	8.99024	7.31693	6.41607	5.94769		-0.186535	0.757669	0.859347	-0.614049	-0.576684	-0.396483	-0.161629	0.0511565	-0.650497	1	1	burg	1	24.1452	1.36316	18.5299	7.98811	0.908186
AT3G48360	2.47073e-10	1.5721e-12	24	4.5	0.691525	1	3	ATBT2	BT2;BTB AND TAZ DOMAIN PROTEIN 2	BT2 (BTB AND TAZ DOMAIN PROTEIN 2); protein binding / transcription factor/ transcription regulator	encodes a protein (BT2) that is an essential component of the TAC1-mediated telomerase activation pathway. Acts redundantly with BT3 and BT1 during female gametophyte development and with BT3 during male gametophyte development.	BTB AND TAZ DOMAIN PROTEIN 2 (BT2); FUNCTIONS IN: protein binding, transcription factor activity, transcription regulator activity; INVOLVED IN: response to auxin stimulus, embryo sac development, positive regulation of telomerase activity, pollen development; LOCATED IN: nucleus, cytoplasm; EXPRESSED IN: 17 plant structures; EXPRESSED DURING: 11 growth stages; CONTAINS InterPro DOMAIN/s: BTB/POZ…	10.4336	10.433	10.6393	10.5752	9.73016	9.0802	8.77249	9.28483	9.86728	10.703	10.7743	10.4644	9.12077	8.05552	8.10497	8.46391	9.15857	9.47674		-0.300522	-0.752211	-0.648042	0.844758	0.536145	0.948965	0.913235	-0.432109	0.821107	4	1	burg	1	22.5113	0.986637	9.86946	9.57086	0.840032
AT1G33260	2.47073e-10	1.5721e-12	21	15	0.638819	1	3			protein kinase family protein	0	protein kinase family protein; FUNCTIONS IN: kinase activity; INVOLVED IN: protein amino acid phosphorylation; LOCATED IN: cellular_component unknown; EXPRESSED IN: 16 plant structures; EXPRESSED DURING: 7 growth stages; CONTAINS InterPro DOMAIN/s: Protein kinase, ATP binding site (InterPro:IPR017441), Protein kinase, core (InterPro:IPR000719), Serine/threonine protein kinase-related (InterPro:IP…	5.80626	6.03309	5.75381	5.74425	6.26181	6.7567	7.00049	6.99281	6.58249	5.71486	6.22216	6.44566	6.74914	6.98947	6.82406	6.1945	6.0124	5.7092		0.190561	0.847894	0.731937	-0.760762	-0.430728	-0.729689	-0.482188	0.462575	-0.604548	1	0	yule-walker	1	20.6483	0.616061	0.446029	6.35217	0.871444
AT5G04770	2.47073e-10	1.5721e-12	27	0	0.42035	1	3	AtCAT6	CATIONIC AMINO ACID TRANSPORTER 6:CAT6	CAT6 (CATIONIC AMINO ACID TRANSPORTER 6); amino acid transmembrane transporter/ basic amino acid transmembrane transporter/ cationic amino acid transmembrane transporter	Encodes a member of the cationic amino acid transporter (CAT) subfamily of amino acid polyamine choline transporters. Does not mediate efficient uptake of basic amino acids in yeast or Xenopus systems but can transport neutral and acidic amino acid analogs. Expressed in sink tissues. Induced during infestation of roots by the plant parasitic root-knot nematode, Meloidogyne incognita. Localized in…	CATIONIC AMINO ACID TRANSPORTER 6 (CAT6); FUNCTIONS IN: basic amino acid transmembrane transporter activity, amino acid transmembrane transporter activity, cationic amino acid transmembrane transporter activity; INVOLVED IN: transport, response to nematode; LOCATED IN: plasma membrane, membrane; EXPRESSED IN: 19 plant structures; EXPRESSED DURING: 4 anthesis, C globular stage, petal differentiati…	8.40386	8.94995	8.54239	8.46954	7.86358	7.68673	7.55211	7.89317	8.15907	8.52331	8.56722	8.38454	7.67672	7.33928	7.13477	7.47611	7.60109	7.68041		-0.222078	-0.753321	-0.654238	0.870513	0.599735	0.932392	0.896293	-0.397458	0.808947	4	1	burg	1	25.8103	0.529188	6.01719	7.97059	0.88331
AT3G14770	2.97206e-10	1.9328e-12	27	3	1.32965	1	3			nodulin MtN3 family protein	0	nodulin MtN3 family protein; FUNCTIONS IN: molecular_function unknown; INVOLVED IN: biological_process unknown; LOCATED IN: endomembrane system, integral to membrane, membrane; EXPRESSED IN: 22 plant structures; EXPRESSED DURING: 13 growth stages; CONTAINS InterPro DOMAIN/s: MtN3 and saliva related transmembrane protein, conserved region (InterPro:IPR018169), RAG1-activating protein 1 homologue (…	8.77149	8.56749	8.4319	8.50452	7.58399	6.79009	6.40286	5.91596	6.07679	7.7141	7.83452	7.48582	6.71396	6.37512	6.16256	5.38819	5.73465	6.18134		-0.535616	-0.576235	-0.408193	0.696855	0.227829	0.875719	0.893802	-0.709243	0.496691	2	0	burg	1	25.3729	0.843754	9.24332	6.93317	0.731577
AT1G11210	2.97206e-10	1.9328e-12	24	4.5	0.687156	1	3			unknown protein	0	unknown protein; FUNCTIONS IN: molecular_function unknown; INVOLVED IN: response to oxidative stress; LOCATED IN: endomembrane system; EXPRESSED IN: 10 plant structures; EXPRESSED DURING: LP.06 six leaves visible, 4 anthesis, LP.04 four leaves visible, petal differentiation and expansion stage; CONTAINS InterPro DOMAIN/s: Protein of unknown function DUF761, plant (InterPro:IPR008480); BEST Arabid…	6.76647	6.76724	7.4868	7.62963	7.43017	6.65975	6.08529	6.14325	7.23836	7.89323	7.68144	7.40543	6.5872	5.76456	5.75164	5.97715	6.33382	6.47343		-0.441861	-0.546109	-0.449163	0.643622	0.321579	0.808097	0.878087	-0.402446	0.637424	2	1	mle	1	21.3857	0.746433	11.702	6.78285	0.725702
AT3G51240	2.97206e-10	1.9328e-12	27	6.75	2.78061	1	2	F3'H	F3H;FLAVANONE 3-HYDROXYLASE:TT6;TRANSPARENT TESTA 6	F3H (FLAVANONE 3-HYDROXYLASE); naringenin 3-dioxygenase	Encodes flavanone 3-hydroxylase that is coordinately expressed with chalcone synthase and chalcone isomerases. Regulates flavonoid biosynthesis.	FLAVANONE 3-HYDROXYLASE (F3H); FUNCTIONS IN: naringenin 3-dioxygenase activity; INVOLVED IN: response to UV-B, response to sucrose stimulus, flavonoid biosynthetic process; LOCATED IN: cellular_component unknown; EXPRESSED IN: 20 plant structures; EXPRESSED DURING: 13 growth stages; CONTAINS InterPro DOMAIN/s: 2OG-Fe(II) oxygenase (InterPro:IPR005123); BEST Arabidopsis thaliana protein match is: …	12.7369	12.5916	12.6578	12.1356	11.2931	10.314	9.60131	8.0711	7.85086	7.99274	9.34695	10.7557	10.9454	10.6959	10.0827	9.17664	9.21772	9.46571		-0.6099	-0.229619	-0.00107436	0.25132	-0.192246	0.510831	0.446197	-0.80575	-0.00535482	1	0	default	1	24	1.06773	13.2647	10.1291	0.337591
AT4G39070	3.2473e-10	2.14218e-12	27	3	1.68083	1	3			zinc finger (B-box type) family protein	0	zinc finger (B-box type) family protein; FUNCTIONS IN: transcription factor activity, zinc ion binding; INVOLVED IN: response to chitin, regulation of transcription; LOCATED IN: intracellular; EXPRESSED IN: 16 plant structures; EXPRESSED DURING: 10 growth stages; CONTAINS InterPro DOMAIN/s: Zinc finger, B-box (InterPro:IPR000315); BEST Arabidopsis thaliana protein match is: STH2 (SALT TOLERANCE H…	10.4494	10.4849	10.2307	9.71262	8.85737	7.7842	7.40829	6.73639	7.1368	8.50059	8.5473	8.5099	7.4988	6.8754	6.60571	5.98196	6.59868	7.02937		-0.447349	-0.586773	-0.400628	0.714166	0.296623	0.893888	0.867456	-0.67053	0.510971	2	1	mle	1	24.3415	1.00252	9.49191	7.91171	0.766869
AT5G43830	3.2473e-10	2.14218e-12	24	3	0.324343	0	3			unknown protein	0	unknown protein; FUNCTIONS IN: molecular_function unknown; INVOLVED IN: biological_process unknown; LOCATED IN: cytosol, nucleus; EXPRESSED IN: 26 plant structures; EXPRESSED DURING: 15 growth stages; BEST Arabidopsis thaliana protein match is: unknown protein (TAIR:AT3G22850.1); Has 497 Blast hits to 497 proteins in 168 species: Archae - 0; Bacteria - 238; Metazoa - 12; Fungi - 0; Plants - 192; …	10.754	10.8062	10.5396	10.5697	10.0611	9.89977	9.86158	9.85096	10.0175	10.5223	10.4918	10.275	9.87759	9.81792	9.78903	10.1283	10.3445	10.6208		-0.164577	-0.918806	-0.819285	0.866209	0.531913	0.842578	0.595641	-0.516667	0.707488	4	1	burg	1	22.855	0.4093	8.65103	10.2043	0.853281
AT5G49360	3.52311e-10	2.37358e-12	24	1.5	1.33156	1	3	ATBXL1	BETA-XYLOSIDASE 1:BXL1;BETA-XYLOSIDASE 1	BXL1 (BETA-XYLOSIDASE 1); hydrolase, hydrolyzing O-glycosyl compounds	Encodes a bifunctional {beta}-D-xylosidase/{alpha}-L-arabinofuranosidase required for pectic arabinan modification. Located in the extracellular matrix. Gene is expressed specifically in tissues undergoing secondary wall thickening. This is a member of glycosyl hydrolase family 3 and has six other closely related members.	BETA-XYLOSIDASE 1 (BXL1); FUNCTIONS IN: hydrolase activity, hydrolyzing O-glycosyl compounds; INVOLVED IN: carbohydrate metabolic process; LOCATED IN: apoplast, plant-type cell wall; EXPRESSED IN: 24 plant structures; EXPRESSED DURING: 13 growth stages; CONTAINS InterPro DOMAIN/s: Glycoside hydrolase, family 3, N-terminal (InterPro:IPR001764), Glycoside hydrolase, family 3, C-terminal (InterPro:I…	7.85694	8.53045	6.85351	6.7468	5.53353	4.4724	4.10541	4.55959	5.0691	6.78885	6.0133	5.10735	4.45354	4.45329	4.45605	5.9569	6.48939	7.11823		-0.0265933	-0.883488	-0.784516	0.846733	0.567837	0.751852	0.469226	-0.441315	0.641423	2	0	yule-walker	1	22.5113	1.42515	8.16747	5.68869	0.752134
AT3G17510	3.52311e-10	2.37358e-12	25.5	4.5	0.926305	1	3	CIPK1	CBL-INTERACTING PROTEIN KINASE 1:SnRK3.16;SNF1-RELATED PROTEIN KINASE 3.16	CIPK1 (CBL-INTERACTING PROTEIN KINASE 1); kinase/ protein binding	Encodes a CBL-interacting protein kinase. Specifically interacts with ECT1 and ECT2.	CBL-INTERACTING PROTEIN KINASE 1 (CIPK1); FUNCTIONS IN: protein binding, kinase activity; INVOLVED IN: response to salt stress, response to abscisic acid stimulus, response to osmotic stress; LOCATED IN: plasma membrane; EXPRESSED IN: 28 plant structures; EXPRESSED DURING: 15 growth stages; CONTAINS InterPro DOMAIN/s: Protein kinase, ATP binding site (InterPro:IPR017441), Serine/threonine protein…	9.7651	9.34176	9.48862	9.56109	8.93599	8.41034	8.15111	7.69573	7.89629	8.8263	8.91085	8.98598	8.33959	7.85074	7.63428	7.28464	7.59824	7.8229		-0.558327	-0.5273	-0.345017	0.661194	0.198704	0.881437	0.910054	-0.704831	0.485257	2	0	mle	1	23.5748	0.618293	10.9803	8.39614	0.819113
AT2G47800	3.52311e-10	2.37358e-12	27	6	0.778157	1	3	ATMRP4	ARABIDOPSIS THALIANA MULTIDRUG RESISTANCE-ASSOCIATED PROTEIN 4:EST3	ATMRP4 (ARABIDOPSIS THALIANA MULTIDRUG RESISTANCE-ASSOCIATED PROTEIN 4); ATPase, coupled to transmembrane movement of substances / folic acid transporter	Encodes a plasma membrane localized ATPase transporter involved in multidrug transport. The expression of this gene is upregulated by herbicide safeners such as benoxacor, fluxofenim and fenclorim.	ARABIDOPSIS THALIANA MULTIDRUG RESISTANCE-ASSOCIATED PROTEIN 4 (ATMRP4); FUNCTIONS IN: ATPase activity, coupled to transmembrane movement of substances, folic acid transporter activity; INVOLVED IN: response to water deprivation, multidrug transport, response to wounding, stomatal movement, response to nematode; LOCATED IN: vacuolar membrane, plasma membrane, vacuole, plant-type vacuole; EXPRESSE…	8.66632	8.6097	8.88105	8.84587	8.90966	8.38068	7.87928	7.21045	7.19641	7.14382	7.78747	8.24966	8.18189	7.81478	7.46144	6.92109	6.9361	7.0544		-0.675684	-0.0636438	0.166073	0.204794	-0.223795	0.560353	0.648891	-0.726387	0.00683046	0	1	burg	1	23.3906	0.555298	14.246	7.85081	0.718331
AT1G62710	3.84912e-10	2.62923e-12	24	16.5	0.880637	1	3	BETA-VPE	BETA VACUOLAR PROCESSING ENZYME:BETAVPE	BETA-VPE (BETA VACUOLAR PROCESSING ENZYME); cysteine-type endopeptidase	Encodes a vacuolar processing enzyme belonging to a novel group of cysteine proteases that is expressed specifically in seeds and is essential for the proper processing of storage proteins.	BETA VACUOLAR PROCESSING ENZYME (BETA-VPE); FUNCTIONS IN: cysteine-type endopeptidase activity; INVOLVED IN: response to salt stress, proteolysis, vacuolar protein processing; LOCATED IN: endomembrane system; EXPRESSED IN: 23 plant structures; EXPRESSED DURING: 13 growth stages; CONTAINS InterPro DOMAIN/s: Peptidase C13, legumain (InterPro:IPR001096); BEST Arabidopsis thaliana protein match is: G…	5.75673	5.33193	5.70923	5.99814	6.39383	6.72855	7.19125	7.47721	7.06651	6.07128	6.11972	6.25503	6.80039	7.30838	7.60732	7.06368	6.97732	6.68994		0.444739	0.75257	0.607218	-0.82426	-0.382758	-0.952598	-0.863615	0.712441	-0.60904	3	1	burg	1	23.952	0.638443	20.9771	6.63469	0.769621
AT3G27960	3.84912e-10	2.62923e-12	27	4.5	0.282475	0	2			kinesin light chain-related	0	kinesin light chain-related; FUNCTIONS IN: binding; INVOLVED IN: biological_process unknown; LOCATED IN: plasma membrane; EXPRESSED IN: 24 plant structures; EXPRESSED DURING: 13 growth stages; CONTAINS InterPro DOMAIN/s: Tetratricopeptide TPR-1 (InterPro:IPR001440), Tetratricopeptide-like helical (InterPro:IPR011990), Tetratricopeptide region (InterPro:IPR013026); BEST Arabidopsis thaliana protei…	8.90148	9.08744	8.63229	8.57097	8.27236	8.17633	8.08818	7.98139	7.99315	8.05434	8.27826	8.38348	8.29768	8.17555	8.05615	7.61575	7.6591	7.50958		-0.407333	-0.344975	-0.185908	0.515934	0.178456	0.680409	0.73568	-0.582992	0.328495	0	0	default	1	24	0.173368	11.9366	8.16659	0.258774
AT5G66170	4.14883e-10	2.9116e-12	27	7.5	0.954384	1	3			0	0	FUNCTIONS IN: molecular_function unknown; INVOLVED IN: aging; LOCATED IN: cellular_component unknown; EXPRESSED IN: 22 plant structures; EXPRESSED DURING: 11 growth stages; CONTAINS InterPro DOMAIN/s: Rhodanese-like (InterPro:IPR001763); BEST Arabidopsis thaliana protein match is: unknown protein (TAIR:AT2G17850.1); Has 126 Blast hits to 126 proteins in 29 species: Archae - 2; Bacteria - 25; Meta…	8.00082	7.81016	8.83415	9.08295	9.05796	8.4877	8.03558	7.0235	6.86665	7.48927	7.84493	8.34619	8.40276	8.15821	7.97464	7.57546	7.5772	7.65157		-0.855542	0.142251	0.360602	-0.134532	-0.606391	0.26485	0.364525	-0.753485	-0.326161	1	1	default	1	24	0.670404	14.2791	8.01288	0.680762
AT2G18700	4.14883e-10	2.9116e-12	24	4.5	0.932547	1	3	ATTPS11	ATTPSB;:TPS11;TREHALOSE-6-PHOSPHATE SYNTHASE 11	ATTPS11; transferase, transferring glycosyl groups	Encodes an enzyme putatively involved in trehalose biosynthesis. The protein has a trehalose synthase (TPS)-like domain that may or may not be active as well as a trehalose phosphatase (TPP)-like domain.	ATTPS11; FUNCTIONS IN: transferase activity, transferring glycosyl groups; INVOLVED IN: trehalose biosynthetic process, metabolic process; LOCATED IN: mitochondrion; EXPRESSED IN: 25 plant structures; EXPRESSED DURING: 15 growth stages; CONTAINS InterPro DOMAIN/s: HAD-superfamily hydrolase, subfamily IIB (InterPro:IPR006379), Glycosyl transferase, family 20 (InterPro:IPR001830), Trehalose-phospha…	9.24751	9.59907	9.65073	9.4901	9.05034	7.97561	7.49927	7.77283	8.38739	9.74064	9.55647	9.10233	7.62339	6.70811	6.53861	7.35839	7.97176	8.3151		-0.325834	-0.742975	-0.623731	0.839166	0.496996	0.954903	0.906007	-0.491169	0.755439	3	1	yule-walker	2	27.2181818182,20.0939597315	0.678598519625,0.742500189758	4.42637671892,12.687247864	8.37295	0.973019
AT1G01620	4.14883e-10	2.9116e-12	24	3	0.557759	1	3	PIP1;3	PLASMA MEMBRANE INTRINSIC PROTEIN 1;3:PIP1C;PLASMA MEMBRANE INTRINSIC PROTEIN 1C:TMP-B	PIP1C (PLASMA MEMBRANE INTRINSIC PROTEIN 1C); water channel	a member of the plasma membrane intrinsic protein subfamily PIP1. localizes to the plasma membrane and exhibits water transport activity in Xenopus oocyte. expressed ubiquitously and protein level decreases slightly during leaf development.	PLASMA MEMBRANE INTRINSIC PROTEIN 1C (PIP1C); FUNCTIONS IN: water channel activity; INVOLVED IN: transport, response to salt stress, response to water deprivation, water transport; LOCATED IN: plasma membrane, chloroplast, membrane; EXPRESSED IN: 22 plant structures; EXPRESSED DURING: 14 growth stages; CONTAINS InterPro DOMAIN/s: Aquaporin (InterPro:IPR012269), Major intrinsic protein (InterPro:I…	11.9263	11.8025	11.6024	11.2479	10.7028	10.4602	10.2199	10.2182	10.4179	10.9617	10.8418	10.5678	10.3777	10.3105	10.2527	10.6374	10.7329	10.8586		-0.186092	-0.820443	-0.660237	0.837667	0.505514	0.844428	0.63193	-0.576796	0.602441	3	0	yule-walker	1	22.0147	0.455209	9.06882	10.7184	0.680484
AT2G27970	4.14883e-10	2.9116e-12	27	15	0.240828	0	2	CKS2	CDK-subunit 2	CKS2 (CDK-subunit 2); cyclin-dependent protein kinase/ cyclin-dependent protein kinase regulator	0	CDK-subunit 2 (CKS2); FUNCTIONS IN: cyclin-dependent protein kinase regulator activity, cyclin-dependent protein kinase activity; INVOLVED IN: cell cycle; LOCATED IN: cellular_component unknown; EXPRESSED IN: 24 plant structures; EXPRESSED DURING: 15 growth stages; CONTAINS InterPro DOMAIN/s: Cyclin-dependent kinase, regulatory subunit (InterPro:IPR000789); BEST Arabidopsis thaliana protein match…	7.32127	7.85352	9.09353	9.35653	9.57843	9.65054	9.53265	9.5635	9.41113	9.28652	9.17901	9.16493	9.46408	9.64212	9.63825	9.83056	9.72785	9.70449		0.0281987	0.594325	0.524807	-0.73462	-0.513272	-0.691635	-0.597901	0.414377	-0.565179	0	0	default	1	24	0.278775	18.9981	9.3928	0.320314
AT5G18130	4.53269e-10	3.22339e-12	24	4.5	0.72267	1	3			unknown protein	0	unknown protein; FUNCTIONS IN: molecular_function unknown; INVOLVED IN: biological_process unknown; LOCATED IN: cellular_component unknown; EXPRESSED IN: 15 plant structures; EXPRESSED DURING: 8 growth stages; BEST Arabidopsis thaliana protein match is: unknown protein (TAIR:AT3G03870.2); Has 26 Blast hits to 26 proteins in 7 species: Archae - 0; Bacteria - 0; Metazoa - 0; Fungi - 0; Plants - 26;…	8.79745	8.7154	8.79107	8.51036	8.11994	7.51715	7.34223	7.41727	7.77727	8.63879	8.50015	8.57857	7.66582	7.12326	7.08327	7.12316	7.50934	7.57421		-0.409342	-0.744097	-0.618246	0.851498	0.462518	0.973503	0.952878	-0.587899	0.746753	3	1	burg	1	23.3906	0.633834	9.50164	7.8816	0.838962
AT4G30690	4.53269e-10	3.22339e-12	24	3	0.38366	0	3			translation initiation factor 3 (IF-3) family protein	0	translation initiation factor 3 (IF-3) family protein; FUNCTIONS IN: translation initiation factor activity; INVOLVED IN: translational initiation; LOCATED IN: cell wall, chloroplast; EXPRESSED IN: 23 plant structures; EXPRESSED DURING: 15 growth stages; CONTAINS InterPro DOMAIN/s: Initiation factor 3 (InterPro:IPR001288); BEST Arabidopsis thaliana protein match is: translation initiation factor …	6.62832	6.51169	6.69135	6.40447	6.1888	5.66968	5.62267	5.76233	6.09355	6.75804	6.44182	5.99661	5.3629	4.99304	5.21052	5.57785	5.81374	6.03979		-0.101499	-0.80798	-0.703811	0.890929	0.652743	0.908739	0.80404	-0.332973	0.811831	5	1	yule-walker	2	26.2631578947,20.2297297297	0.31285182861,0.359920273767	4.01960968885,11.7224734595	5.94934	0.959728
AT1G21140	4.88805e-10	3.56759e-12	27	25.5	1.01827	1	3			nodulin, putative	0	nodulin, putative; INVOLVED IN: biological_process unknown; EXPRESSED IN: 14 plant structures; EXPRESSED DURING: LP.06 six leaves visible, 4 anthesis, petal differentiation and expansion stage, LP.08 eight leaves visible; CONTAINS InterPro DOMAIN/s: Protein of unknown function DUF125, transmembrane (InterPro:IPR008217); BEST Arabidopsis thaliana protein match is: nodulin, putative (TAIR:AT3G43630…	9.17844	8.67698	8.23939	7.78141	7.16643	6.92221	6.98653	7.52587	8.56079	9.19731	9.401	8.1282	6.75945	6.41469	6.34456	6.69444	7.31455	7.46732		0.0255776	-0.811167	-0.806254	0.903626	0.771894	0.836552	0.782229	-0.189685	0.912807	5	0	burg	1	27.2182	1.16572	3.60815	7.62242	0.868128
AT1G17100	4.88805e-10	3.56759e-12	27	9	0.843072	1	3			SOUL heme-binding family protein	0	SOUL heme-binding family protein; FUNCTIONS IN: binding; INVOLVED IN: biological_process unknown; LOCATED IN: plasma membrane, vacuole; EXPRESSED IN: 24 plant structures; EXPRESSED DURING: 13 growth stages; CONTAINS InterPro DOMAIN/s: SOUL haem-binding protein (InterPro:IPR006917); BEST Arabidopsis thaliana protein match is: SOUL heme-binding family protein (TAIR:AT1G78450.1); Has 1175 Blast hits…	7.18069	7.10492	7.84244	8.09638	8.3586	8.09554	7.70149	7.07268	6.62538	6.39469	6.61677	7.23071	7.47391	7.31534	7.06418	6.56548	6.51735	6.23591		-0.535047	0.447491	0.657408	-0.298351	-0.528991	0.0781282	0.264045	-0.378168	-0.427399	0	1	mle	1	26.4956	0.633972	15.7951	7.19481	0.864782
AT5G12110	4.88805e-10	3.56759e-12	24	13.5	0.569313	1	3			elongation factor 1B alpha-subunit 1 (eEF1Balpha1)	0	elongation factor 1B alpha-subunit 1 (eEF1Balpha1); FUNCTIONS IN: translation elongation factor activity; INVOLVED IN: translational elongation; LOCATED IN: eukaryotic translation elongation factor 1 complex; EXPRESSED IN: 18 plant structures; EXPRESSED DURING: 12 growth stages; CONTAINS InterPro DOMAIN/s: Translation elongation factor EF1B/ribosomal protein S6 (InterPro:IPR014717), Translation e…	6.1051	6.42547	7.2534	7.4308	8.06595	8.56772	8.58679	8.41508	8.22675	7.4068	7.83349	8.41024	8.83156	8.81245	8.49504	8.17045	8.23943	7.97952		-0.00549056	0.80721	0.69357	-0.879238	-0.62728	-0.796051	-0.612477	0.396897	-0.678467	2	1	yule-walker	1	22.3433	0.624634	18.9876	8.0677	0.759846
AT4G16750	4.88805e-10	3.56759e-12	27	1.5	0.438782	1	3			DRE-binding transcription factor, putative	encodes a member of the DREB subfamily A-4 of ERF/AP2 transcription factor family. The protein contains one AP2 domain. There are 17 members in this subfamily including TINY.	DRE-binding transcription factor, putative; FUNCTIONS IN: transcription factor activity, DNA binding; INVOLVED IN: multicellular organismal development; LOCATED IN: nucleus; EXPRESSED IN: 10 plant structures; EXPRESSED DURING: 4 anthesis, LP.04 four leaves visible, 4 leaf senescence stage, petal differentiation and expansion stage; CONTAINS InterPro DOMAIN/s: DNA-binding, integrase-type (InterPro…	6.58591	6.44555	6.41524	6.34905	5.37986	5.52107	5.61859	5.78365	6.09802	6.80963	7.04689	7.30929	6.37556	5.76433	5.57065	5.47105	5.96512	5.66905		-0.376156	-0.635632	-0.633363	0.666455	0.393724	0.719614	0.763816	-0.413898	0.71275	0	1	yule-walker	1	24.7438	0.604071	8.55435	6.09368	0.583331
AT1G62480	5.27329e-10	3.94744e-12	24	3	1.44265	1	3			vacuolar calcium-binding protein-related	0	vacuolar calcium-binding protein-related; INVOLVED IN: response to cadmium ion, response to salt stress; LOCATED IN: cellular_component unknown; EXPRESSED IN: 23 plant structures; EXPRESSED DURING: 13 growth stages; Has 21240 Blast hits to 8486 proteins in 745 species: Archae - 107; Bacteria - 2872; Metazoa - 7762; Fungi - 1837; Plants - 540; Viruses - 183; Other Eukaryotes - 7939 (source: NCBI B…	11.8246	11.9031	11.1443	10.1374	8.96579	8.02935	7.75999	7.95958	8.03902	9.60649	9.53114	8.78279	7.84279	7.71369	7.78076	8.11936	8.58141	8.68488		-0.201531	-0.802547	-0.650081	0.857509	0.529858	0.882041	0.720539	-0.56639	0.64801	3	1	yule-walker	1	22.5113	1.12553	8.72653	8.85776	0.700827
AT3G06020	5.27329e-10	3.94744e-12	24	15	0.986986	1	3			unknown protein	0	unknown protein; FUNCTIONS IN: molecular_function unknown; INVOLVED IN: biological_process unknown; EXPRESSED IN: 17 plant structures; EXPRESSED DURING: 9 growth stages; BEST Arabidopsis thaliana protein match is: unknown protein (TAIR:AT5G19260.1); Has 8245 Blast hits to 1864 proteins in 157 species: Archae - 19; Bacteria - 78; Metazoa - 5821; Fungi - 284; Plants - 154; Viruses - 100; Other Euka…	5.61363	4.94178	5.06113	5.40795	5.99435	6.70821	7.05088	6.98978	6.61605	5.43283	5.77845	6.10395	6.4943	6.84702	6.65571	6.49215	6.13192	5.92526		0.356121	0.857725	0.715405	-0.842146	-0.435731	-0.887799	-0.721208	0.63419	-0.638019	3	0	yule-walker	1	22.3433	0.723675	20.6862	6.15481	0.78017
AT3G10020	5.27329e-10	3.94744e-12	21	4.5	0.953934	1	3			unknown protein	0	unknown protein; FUNCTIONS IN: molecular_function unknown; INVOLVED IN: response to oxidative stress; LOCATED IN: cellular_component unknown; EXPRESSED IN: 23 plant structures; EXPRESSED DURING: 13 growth stages; Has 29 Blast hits to 29 proteins in 8 species: Archae - 0; Bacteria - 0; Metazoa - 1; Fungi - 0; Plants - 28; Viruses - 0; Other Eukaryotes - 0 (source: NCBI BLink).	8.62587	8.43526	8.75534	8.85964	8.22796	7.25838	7.07535	7.95909	8.79601	9.80719	9.40472	8.96174	7.81355	7.31523	7.29103	8.60486	9.25136	9.43756		-0.0423774	-0.810275	-0.813669	0.722566	0.556877	0.625871	0.447783	-0.180035	0.77633	2	1	yule-walker	2	26.972972973,20.0939597315	0.577367119717,0.763135408282	3.74343516703,11.6467100322	8.42672	0.970046
AT4G15530	5.27329e-10	3.94744e-12	24	9	0.827049	1	3	PPDK	pyruvate orthophosphate dikinase	PPDK (pyruvate orthophosphate dikinase); kinase/ pyruvate, phosphate dikinase	The product of this long transcript was shown to be targeted to the chloroplast, whereas the shorter transcript (no targeting sequence) accumulates in the cytosol. They were also found in slightly different tissues.	pyruvate orthophosphate dikinase (PPDK); FUNCTIONS IN: pyruvate, phosphate dikinase activity, kinase activity; INVOLVED IN: response to absence of light, phosphorylation; LOCATED IN: cytosol, nucleus, chloroplast stroma, chloroplast; EXPRESSED IN: 22 plant structures; EXPRESSED DURING: 11 growth stages; CONTAINS InterPro DOMAIN/s: PEP-utilising enzyme, mobile region (InterPro:IPR008279), ATP-gras…	5.40311	5.3168	5.69265	6.49914	6.6817	6.22569	5.94684	5.09582	4.82802	5.56905	5.95175	5.96504	5.4996	5.47037	5.18683	4.54541	4.6023	4.96851		-0.7133	0.206039	0.346544	-0.058527	-0.456424	0.319976	0.564722	-0.525485	-0.164562	0	0	mle	1	22.1778	0.624667	15.2642	5.53209	0.806186
AT4G14550	5.79692e-10	4.36654e-12	27	4.5	0.296402	0	3	IAA14	INDOLE-3-ACETIC ACID INDUCIBLE 14:SLR;SOLITARY ROOT	IAA14 (INDOLE-3-ACETIC ACID INDUCIBLE 14); protein binding / transcription factor/ transcription repressor	IAA14 is a member of the Aux/IAA protein family. Involved in lateral root development. Gain of function mutation decreases auxin-inducible gene expression. Protein is localized to the nucleus. Expressed in stele and root tip epidermis. Functions as a negative regulator of ARF7/19.	INDOLE-3-ACETIC ACID INDUCIBLE 14 (IAA14); FUNCTIONS IN: protein binding, transcription repressor activity, transcription factor activity; INVOLVED IN: response to auxin stimulus, lateral root morphogenesis; LOCATED IN: nucleus; EXPRESSED IN: 24 plant structures; EXPRESSED DURING: 13 growth stages; CONTAINS InterPro DOMAIN/s: Aux/IAA-ARF-dimerisation (InterPro:IPR011525), AUX/IAA protein (InterPr…	6.8083	7.29882	7.38574	7.39223	7.24573	6.95649	6.97782	6.85199	6.8037	7.07529	7.30231	7.51687	7.26343	6.97494	6.57529	5.96616	6.19679	6.13807		-0.628519	-0.0687261	0.0461898	0.246783	-0.0848506	0.546411	0.782533	-0.484483	0.21305	0	1	burg	1	25.3729	0.342747	11.3904	6.93657	0.563246
AT2G06925	6.33194e-10	4.82879e-12	24	0	1.04357	1	3	ATSPLA2-ALPHA	PHOSPHOLIPASE A2-ALPHA:PLA2-ALPHA	PLA2-ALPHA; phospholipase A2	Encodes a secretory phospholipase A2 enzyme, which specifically hydrolyzes the sn-2 position of phospholipids. The enzyme has a preference towards linoleoyl acyl chain over palmitoyl acyl chain. It also has a slight preference for phosphatidylcholine over phosphatidylethanolamine.	PLA2-ALPHA; FUNCTIONS IN: phospholipase A2 activity; INVOLVED IN: phospholipid metabolic process, lipid catabolic process; LOCATED IN: vacuole; EXPRESSED IN: 23 plant structures; EXPRESSED DURING: 13 growth stages; CONTAINS InterPro DOMAIN/s: Phospholipase A2, active site (InterPro:IPR013090), Phospholipase A2 (InterPro:IPR016090), Phospholipase A2, eukaryotic (InterPro:IPR001211); BEST Arabidops…	8.28917	8.1581	7.88646	6.8715	5.99765	5.81629	6.31255	7.61749	7.51785	7.20319	6.92668	6.789	6.53959	6.3893	6.58356	6.98835	7.27949	7.06878		0.381661	-0.774285	-0.735353	0.779681	0.845287	0.561331	0.31591	0.0324177	0.792097	1	0	mle	1	22.6818	0.740817	5.89327	6.93799	0.761821
AT4G24960	6.33194e-10	4.82879e-12	27	6	0.711992	1	2	ATHVA22D	HVA22D;Arabidopsis thaliana HVA22 homologue D	ATHVA22D	Homologous to a eukaryote specific ABA- and stress-inducible gene first isolated from barley. Groups in one subfamily with ATHVA22E. Along with other members of the ATHVA22 family, it may be involved in regulation of autophagy during development.	ATHVA22D; FUNCTIONS IN: molecular_function unknown; INVOLVED IN: in 7 processes; LOCATED IN: cellular_component unknown; EXPRESSED IN: 23 plant structures; EXPRESSED DURING: 15 growth stages; CONTAINS InterPro DOMAIN/s: TB2/DP1 and HVA22 related protein (InterPro:IPR004345); BEST Arabidopsis thaliana protein match is: ATHVA22E (TAIR:AT5G50720.1); Has 1024 Blast hits to 1023 proteins in 149 specie…	9.79669	9.60827	9.59432	8.96161	8.24213	7.87019	7.82201	7.46734	7.44462	7.3453	7.7488	8.28218	8.30261	8.12897	7.86782	7.38318	7.52414	7.47468		-0.414949	-0.411726	-0.196217	0.48003	0.124473	0.656211	0.574885	-0.667515	0.263357	0	0	default	1	24	0.359922	11.499	8.06283	0.224096
AT4G32870	6.91549e-10	5.33852e-12	24	3	0.475343	1	3			unknown protein	0	unknown protein; FUNCTIONS IN: molecular_function unknown; INVOLVED IN: biological_process unknown; LOCATED IN: cellular_component unknown; EXPRESSED IN: 19 plant structures; EXPRESSED DURING: 9 growth stages; BEST Arabidopsis thaliana protein match is: unknown protein (TAIR:AT2G25770.2); Has 160 Blast hits to 160 proteins in 69 species: Archae - 0; Bacteria - 87; Metazoa - 0; Fungi - 0; Plants -…	9.9763	9.90125	9.34273	8.85652	8.42544	8.1488	8.09156	8.12994	8.1085	9.15273	8.97114	8.42867	8.04671	7.88197	7.69046	8.02523	8.28843	8.45189		-0.145386	-0.816912	-0.708643	0.902172	0.593553	0.895013	0.756029	-0.517016	0.701909	3	1	burg	1	24.1452	0.571371	7.31026	8.46717	0.77592
AT4G25700	6.91549e-10	5.33852e-12	27	4.5	0.223624	0	3	B1	BETA-OHASE 1;BETA-HYDROXYLASE 1:chy1	BETA-OHASE 1 (BETA-HYDROXYLASE 1); carotene beta-ring hydroxylase	Converts beta-carotene to zeaxanthin via cryptoxanthin.	BETA-HYDROXYLASE 1 (BETA-OHASE 1); FUNCTIONS IN: carotene beta-ring hydroxylase activity; INVOLVED IN: xanthophyll biosynthetic process, carotene metabolic process; LOCATED IN: endoplasmic reticulum, chloroplast; EXPRESSED IN: 21 plant structures; EXPRESSED DURING: 13 growth stages; CONTAINS InterPro DOMAIN/s: Fatty acid hydroxylase (InterPro:IPR006694); BEST Arabidopsis thaliana protein match is…	6.87833	7.02632	6.76574	7.13688	7.18236	6.59373	6.42345	6.31196	6.48201	7.17267	7.47789	7.78407	7.24292	6.74986	6.40081	5.64457	5.79266	5.78035		-0.686732	-0.155392	-0.102991	0.331798	-0.0817294	0.569086	0.82202	-0.567843	0.300575	1	1	burg	1	24.7438	0.556694	11.7156	6.70401	0.538217
AT4G16370	7.4186e-10	5.90045e-12	24	13.5	0.887032	1	3	ATOPT3	OLIGOPEPTIDE TRANSPORTER:OPT3	ATOPT3 (OLIGOPEPTIDE TRANSPORTER); oligopeptide transporter	Encodes an oligopeptide transporter involved in metal homeostasis.	OLIGOPEPTIDE TRANSPORTER (ATOPT3); FUNCTIONS IN: oligopeptide transporter activity; INVOLVED IN: oligopeptide transport, cellular metal ion homeostasis; LOCATED IN: membrane; EXPRESSED IN: 22 plant structures; EXPRESSED DURING: 13 growth stages; CONTAINS InterPro DOMAIN/s: Tetrapeptide transporter, OPT1/isp4 (InterPro:IPR004648), Oligopeptide transporter OPT superfamily (InterPro:IPR004813); BEST…	6.6925	6.99643	7.98153	8.56342	9.4081	9.61523	9.77567	9.42327	8.5195	7.26679	7.23064	8.26845	8.94854	8.97307	8.68413	7.25139	6.77988	6.35098		-0.123983	0.847599	0.881117	-0.684309	-0.556152	-0.469137	-0.15633	0.25436	-0.597161	2	0	yule-walker	1	22.855	1.22602	19.1042	8.23747	0.849538
AT3G52740	7.4186e-10	5.90045e-12	27	4.5	0.81964	1	3			unknown protein	0	unknown protein; FUNCTIONS IN: molecular_function unknown; INVOLVED IN: biological_process unknown; LOCATED IN: cellular_component unknown; EXPRESSED IN: 15 plant structures; EXPRESSED DURING: 7 growth stages; BEST Arabidopsis thaliana protein match is: unknown protein (TAIR:AT3G44450.1); Has 33 Blast hits to 33 proteins in 9 species: Archae - 0; Bacteria - 0; Metazoa - 0; Fungi - 0; Plants - 33;…	9.3714	9.22527	9.24718	9.04759	8.81048	8.45022	8.22605	7.63473	7.64245	8.09431	8.50289	8.63476	8.4556	8.25113	7.8776	7.64365	8.04301	8.09069		-0.618321	-0.424823	-0.211682	0.497459	0.0175671	0.766808	0.726308	-0.836443	0.252102	1	0	default	1	24	0.423475	11.5859	8.34574	0.578918
AT1G23010	7.4186e-10	5.90045e-12	27	6	0.757228	1	3	LPR1	Low Phosphate Root1	LPR1 (Low Phosphate Root1); copper ion binding / oxidoreductase, acting on diphenols and related substances as donors, oxygen as acceptor	Encodes a protein with multicopper oxidase activity.	Low Phosphate Root1 (LPR1); FUNCTIONS IN: oxidoreductase activity, acting on diphenols and related substances as donors, oxygen as acceptor, copper ion binding; INVOLVED IN: cellular response to phosphate starvation; LOCATED IN: endomembrane system; EXPRESSED IN: 20 plant structures; EXPRESSED DURING: 10 growth stages; CONTAINS InterPro DOMAIN/s: Multicopper oxidase, type 2 (InterPro:IPR011706), …	8.33995	8.31719	8.48609	8.35773	7.82998	6.97558	6.78487	6.67485	6.72568	6.71613	7.00647	7.22031	7.10068	7.03298	6.76748	6.36483	6.45121	6.29027		-0.487045	-0.37804	-0.135939	0.494257	0.107458	0.718016	0.704981	-0.64834	0.301785	0	1	burg	1	27.2182	0.417269	10.5122	7.12367	0.551417
AT1G20630	7.4186e-10	5.90045e-12	24	1.5	0.606628	1	3	CAT1	CATALASE 1	CAT1 (CATALASE 1); catalase	Catalyzes the reduction of hydrogen peroxide using heme group as cofactor. Protects cells from toxicity by H2O2.	CATALASE 1 (CAT1); FUNCTIONS IN: catalase activity; INVOLVED IN: in 7 processes; LOCATED IN: mitochondrion, cytosolic ribosome, cell wall, peroxisome, chloroplast envelope; EXPRESSED IN: 26 plant structures; EXPRESSED DURING: 15 growth stages; CONTAINS InterPro DOMAIN/s: Catalase (InterPro:IPR002226), Catalase related subgroup (InterPro:IPR018028), Catalase, N-terminal (InterPro:IPR011614), Catal…	7.56244	7.56562	7.25538	7.26775	6.8536	6.4159	6.19442	6.24518	6.65317	7.32032	6.76053	6.43256	6.26679	6.17831	6.36701	6.96159	7.01201	7.18235		-0.0207334	-0.854567	-0.738588	0.834061	0.563	0.738528	0.479267	-0.3957	0.621869	2	0	yule-walker	1	21.0845	0.537061	9.50487	6.76073	0.790634
AT2G17880	7.4186e-10	5.90045e-12	24	1.5	0.570076	1	3			DNAJ heat shock protein, putative	0	DNAJ heat shock protein, putative; FUNCTIONS IN: heat shock protein binding; INVOLVED IN: protein folding; LOCATED IN: chloroplast; EXPRESSED IN: 17 plant structures; EXPRESSED DURING: 11 growth stages; CONTAINS InterPro DOMAIN/s: Molecular chaperone, heat shock protein, Hsp40, DnaJ (InterPro:IPR015609), Heat shock protein DnaJ, N-terminal (InterPro:IPR001623); BEST Arabidopsis thaliana protein m…	5.46884	5.70859	5.34815	4.87423	4.27752	3.92664	3.92698	4.21123	4.40543	5.04161	4.79538	4.39482	4.03922	3.79653	4.09093	4.16054	4.54023	4.54799		-0.0479283	-0.906673	-0.797268	0.935731	0.692031	0.875961	0.679405	-0.415162	0.779183	3	1	yule-walker	1	23.0308	0.580239	7.63006	4.47565	0.851056
AT5G22920	8.05509e-10	6.51975e-12	24	3	1.54009	1	3			zinc finger (C3HC4-type RING finger) family protein	0	zinc finger (C3HC4-type RING finger) family protein; FUNCTIONS IN: protein binding, zinc ion binding; EXPRESSED IN: 24 plant structures; EXPRESSED DURING: 14 growth stages; CONTAINS InterPro DOMAIN/s: Zinc finger, CHY-type (InterPro:IPR008913), Zinc finger, CTCHY-type (InterPro:IPR017921), Zinc finger, RING-type (InterPro:IPR001841); BEST Arabidopsis thaliana protein match is: zinc finger (C3HC4-…	12.2579	12.3573	12.2485	11.88	10.7975	9.82385	9.46468	9.90987	10.6531	11.8435	11.6359	10.996	9.45813	8.57651	8.74439	9.51921	10.1265	10.2587		-0.213847	-0.81917	-0.685578	0.906976	0.606952	0.966832	0.867774	-0.455242	0.804039	5	0	mle	2	20.0939597315,27.2181818182	0.780419919423,0.741488619597	11.4787925754,4.67405788931	10.4879	0.971834
AT2G24540	8.05509e-10	6.51975e-12	24	10.5	0.171335	0	3	AFR	ATTENUATED FAR-RED RESPONSE	AFR (ATTENUATED FAR-RED RESPONSE)	0	ATTENUATED FAR-RED RESPONSE (AFR); FUNCTIONS IN: molecular_function unknown; INVOLVED IN: biological_process unknown; LOCATED IN: cellular_component unknown; EXPRESSED IN: 16 plant structures; EXPRESSED DURING: 9 growth stages; CONTAINS InterPro DOMAIN/s: Cyclin-like F-box (InterPro:IPR001810), Galactose oxidase/kelch, beta-propeller (InterPro:IPR011043), Kelch repeat type 1 (InterPro:IPR006652),…	7.61679	7.63202	7.54836	7.49734	7.88336	7.71878	7.4706	6.65458	6.3513	6.12978	6.6879	7.56861	7.7313	7.51924	6.9333	6.22736	6.20256	6.24963		-0.626245	0.278712	0.448874	-0.125735	-0.464473	0.228251	0.384477	-0.606841	-0.303156	0	0	default	1	24	0.617683	15.721	7.05918	0.746301
AT5G05270	8.05509e-10	6.51975e-12	27	6	2.04099	1	2			chalcone-flavanone isomerase family protein	0	chalcone-flavanone isomerase family protein; FUNCTIONS IN: chalcone isomerase activity; INVOLVED IN: flavonoid biosynthetic process; LOCATED IN: cellular_component unknown; EXPRESSED IN: 20 plant structures; EXPRESSED DURING: 12 growth stages; CONTAINS InterPro DOMAIN/s: Chalcone isomerase, subgroup (InterPro:IPR003466), Chalcone isomerase, 3-layer sandwich (InterPro:IPR016088), Chalcone isomeras…	11.0393	10.7693	11.1423	10.7356	10.2991	9.5978	8.81378	7.05279	6.971	7.25989	8.68998	9.73654	10.0163	9.80917	9.16671	8.41573	8.49785	8.94935		-0.688181	-0.159747	0.0613277	0.150707	-0.31875	0.444611	0.387802	-0.854769	-0.113301	1	0	default	1	24	1.05927	13.5409	9.17196	0.414412
AT4G20260	9.65921e-10	7.95369e-12	27	3	0.644983	1	3	ATPCAP1	ARABIDOPSIS THALIANA PLASMA-MEMBRANE ASSOCIATED CATION-BINDING PROTEIN 1:PCAP1;PLASMA-MEMBRANE ASSOCIATED CATION-BINDING PROTEIN 1	DREPP plasma membrane polypeptide family protein	Encodes a Ca2+ and Cu2+ binding protein. N-terminal myristylation on glycine 2 appears to enable it to associate tightly with the plasma membrane. Recombinant PCaP1 interacts strongly with phosphatidylinositol 3,5-bisphosphate (PtdIns(3,5)P2) and PtdIns (3,4,5)P3, and weakly with PtdIns(3,5)P2 and PtdIns(4,5). It also interacts with calmodulin (CaM) in a calcium-dependent manner. CaM does not int…	PLASMA-MEMBRANE ASSOCIATED CATION-BINDING PROTEIN 1 (PCAP1); FUNCTIONS IN: phosphatidylinositol-3,4,5-triphosphate binding, copper ion binding, calmodulin binding, phosphatidylinositol-3,5-bisphosphate binding, calcium ion binding; INVOLVED IN: N-terminal peptidyl-glycine N-myristoylation, response to cold, defense response to bacterium; LOCATED IN: plasma membrane, chloroplast, vacuole; EXPRESSE…	11.6669	11.5537	11.4168	11.4179	11.1132	10.5827	10.4117	10.2604	10.4325	11.1242	11.1633	11.1134	10.6992	10.4647	10.3182	10.185	10.2676	10.1846		-0.518311	-0.589022	-0.427848	0.72675	0.277737	0.889814	0.917869	-0.694402	0.546875	2	0	default	1	24	0.401139	10.2465	10.7476	0.701651
AT1G10200	9.65921e-10	7.95369e-12	24	1.5	0.56672	1	3	WLIM1		WLIM1; transcription factor/ zinc ion binding	0	WLIM1; FUNCTIONS IN: transcription factor activity, zinc ion binding; INVOLVED IN: biological_process unknown; LOCATED IN: plasma membrane; EXPRESSED IN: 23 plant structures; EXPRESSED DURING: 13 growth stages; CONTAINS InterPro DOMAIN/s: Zinc finger, LIM-type (InterPro:IPR001781); BEST Arabidopsis thaliana protein match is: LIM domain-containing protein (TAIR:AT2G39900.1); Has 3534 Blast hits to…	10.3849	10.3754	9.92164	9.41387	8.96026	8.67424	8.60342	8.97203	9.42097	9.68859	9.62312	9.67528	9.50673	9.32944	9.3128	9.63163	9.80001	9.89392		-0.0469398	-0.875285	-0.84097	0.785638	0.557949	0.6377	0.368151	-0.432317	0.667083	2	0	yule-walker	1	24.7438	0.500911	6.85236	9.45902	0.654714
AT3G10080	9.65921e-10	7.95369e-12	27	4.5	0.442133	1	2			germin-like protein, putative	0	germin-like protein, putative; FUNCTIONS IN: manganese ion binding, nutrient reservoir activity; INVOLVED IN: biological_process unknown; LOCATED IN: endomembrane system, apoplast; EXPRESSED IN: 22 plant structures; EXPRESSED DURING: 13 growth stages; CONTAINS InterPro DOMAIN/s: Cupin, RmlC-type (InterPro:IPR011051), Cupin 1 (InterPro:IPR006045), Germin (InterPro:IPR001929), RmlC-like jelly roll …	7.78342	7.68318	7.12616	6.7971	6.44098	5.72735	6.1866	6.38938	6.47293	6.41412	6.74322	7.23925	7.33656	6.47573	6.12676	5.11529	4.94579	5.0953		-0.394887	-0.30126	-0.205488	0.494546	0.195679	0.623459	0.742415	-0.472151	0.441027	0	0	default	1	24	0.430485	11.9501	6.37151	0.235284
AT2G46450	1.16387e-09	9.69255e-12	27	13.5	0.79684	1	3	ATCNGC12	CNGC12;CYCLIC NUCLEOTIDE-GATED CHANNEL 12	ATCNGC12; cation channel/ cyclic nucleotide binding / ion channel	Member of Cyclic nucleotide gated channel family.Positive regulator of resistance against avirulent fungal pathogen.Suppresses the phenotype conferred by cpr22 in a dosage-dependent manner.	ATCNGC12; FUNCTIONS IN: ion channel activity, cyclic nucleotide binding, cation channel activity; INVOLVED IN: response to fungus; LOCATED IN: plasma membrane; EXPRESSED IN: 22 plant structures; EXPRESSED DURING: 13 growth stages; CONTAINS InterPro DOMAIN/s: Cyclic nucleotide-binding (InterPro:IPR000595), Cyclic nucleotide-binding-like (InterPro:IPR018490), Ion transport (InterPro:IPR005821), Rml…	5.38646	5.25794	5.80439	6.14337	7.07965	7.42944	7.4317	7.29815	6.89189	6.4539	6.70166	6.73722	7.27766	7.59436	7.76464	7.42642	7.46962	7.20504		0.185926	0.776866	0.629499	-0.878165	-0.570806	-0.907126	-0.789232	0.492032	-0.71591	2	0	mle	1	24.95	0.614465	19.3614	6.93924	0.78758
AT2G21320	1.16387e-09	9.69255e-12	24	16.5	0.373053	0	3			zinc finger (B-box type) family protein	0	zinc finger (B-box type) family protein; FUNCTIONS IN: transcription factor activity, zinc ion binding; INVOLVED IN: regulation of transcription; LOCATED IN: endomembrane system, intracellular; EXPRESSED IN: 19 plant structures; EXPRESSED DURING: 10 growth stages; CONTAINS InterPro DOMAIN/s: Zinc finger, B-box (InterPro:IPR000315); BEST Arabidopsis thaliana protein match is: zinc finger (B-box ty…	4.49709	4.58747	4.58581	4.57321	4.85642	4.94879	5.15898	5.23267	5.11054	4.69362	4.69662	4.72678	4.84806	5.15016	5.15855	5.09839	5.03218	4.75049		0.547554	0.755651	0.607755	-0.781809	-0.261274	-0.919922	-0.814958	0.784938	-0.578323	2	0	burg	1	23.2093	0.26831	21.902	4.89463	0.830298
AT4G04840	1.39332e-09	1.17989e-11	27	7.5	2.75489	1	3			methionine sulfoxide reductase domain-containing protein / SeIR domain-containing protein	0	methionine sulfoxide reductase domain-containing protein / SeIR domain-containing protein; FUNCTIONS IN: peptide-methionine-(S)-S-oxide reductase activity; INVOLVED IN: biological_process unknown; LOCATED IN: cellular_component unknown; EXPRESSED IN: 10 plant structures; EXPRESSED DURING: 7 growth stages; CONTAINS InterPro DOMAIN/s: Methionine sulphoxide reductase B (InterPro:IPR002579), Mss4-lik…	11.2848	11.2155	11.6728	11.5165	10.387	9.53892	8.69374	7.19552	6.4284	6.24141	7.25995	8.71645	8.93007	8.89588	8.46788	7.28989	6.44104	6.0669		-0.522274	-0.074463	0.168514	0.182215	-0.174968	0.45206	0.480643	-0.631069	-0.047729	0	0	yule-walker	1	26.973	1.42895	13.5972	8.52693	0.662189
AT3G26290	1.39332e-09	1.17989e-11	27	18	1.65718	1	3	CYP71B26		CYP71B26; electron carrier/ heme binding / iron ion binding / monooxygenase/ oxygen binding	putative cytochrome P450	CYP71B26; FUNCTIONS IN: electron carrier activity, monooxygenase activity, iron ion binding, oxygen binding, heme binding; LOCATED IN: endomembrane system; EXPRESSED IN: 22 plant structures; EXPRESSED DURING: 13 growth stages; CONTAINS InterPro DOMAIN/s: Cytochrome P450 (InterPro:IPR001128), Cytochrome P450, C-terminal region (InterPro:IPR017973), Cytochrome P450, E-class, group I (InterPro:IPR00…	5.47967	5.44251	5.8136	6.15512	6.72182	7.6727	8.59389	9.29402	8.74646	7.43678	7.43315	7.10687	7.08317	7.35901	8.26293	8.35525	7.91803	6.96117		0.592674	0.591047	0.403052	-0.607041	-0.070583	-0.778364	-0.653174	0.874524	-0.315391	1	0	default	1	24	0.9717	22.5806	7.43273	0.535794
AT5G19875	1.39332e-09	1.17989e-11	24	10.5	0.388714	0	3			unknown protein	0	unknown protein; FUNCTIONS IN: molecular_function unknown; INVOLVED IN: response to oxidative stress; LOCATED IN: endomembrane system; EXPRESSED IN: 21 plant structures; EXPRESSED DURING: 13 growth stages; BEST Arabidopsis thaliana protein match is: unknown protein (TAIR:AT2G31940.1); Has 63 Blast hits to 63 proteins in 8 species: Archae - 0; Bacteria - 0; Metazoa - 0; Fungi - 0; Plants - 63; Vir…	7.51439	7.2531	7.42021	7.48162	7.77814	7.89978	7.78784	7.49067	7.06561	6.66124	7.27075	7.55548	7.8606	7.75013	7.43111	6.6383	6.4915	6.45804		-0.441842	0.553118	0.647544	-0.361985	-0.50199	-0.0602032	0.219001	-0.259255	-0.401941	0	0	mle	1	22.3433	0.531536	18.1016	7.31142	0.890843
AT1G15040	1.49536e-09	1.30128e-11	27	0	2.36837	1	3			glutamine amidotransferase-related	0	glutamine amidotransferase-related; FUNCTIONS IN: hydrolase activity; INVOLVED IN: glutamine metabolic process; LOCATED IN: cellular_component unknown; EXPRESSED IN: hypocotyl, root; CONTAINS InterPro DOMAIN/s: Peptidase C26 (InterPro:IPR011697), Glutamine amidotransferase type 1 (InterPro:IPR017926); BEST Arabidopsis thaliana protein match is: hydrolase (TAIR:AT5G38200.1); Has 2200 Blast hits to…	11.1831	11.5548	11.1644	10.8713	9.12243	8.01557	7.53538	8.13233	9.20966	10.8731	10.6025	9.39729	7.40562	6.25305	5.61465	7.43119	8.21614	8.5298		-0.200343	-0.801707	-0.673825	0.89767	0.609299	0.960242	0.867295	-0.429211	0.800251	5	0	mle	2	20.3673469388,27.9813084112	1.15907817852,1.08191001024	11.4651057702,3.46756431819	8.81937	0.96654
AT5G06690	1.49536e-09	1.30128e-11	24	3	0.637451	1	3			WCRKC1 (WCRKC THIOREDOXIN 1)	Encodes a thioredoxin (WCRKC1) localized in chloroplast stroma. Contains a WCRKC motif.	WCRKC THIOREDOXIN 1 (WCRKC1); INVOLVED IN: cell redox homeostasis; LOCATED IN: chloroplast stroma, chloroplast thylakoid; EXPRESSED IN: 22 plant structures; EXPRESSED DURING: 13 growth stages; CONTAINS InterPro DOMAIN/s: Thioredoxin, core (InterPro:IPR015467), Thioredoxin-like (InterPro:IPR017936), Thioredoxin domain (InterPro:IPR013766), Thioredoxin-like fold (InterPro:IPR012336); BEST Arabidops…	5.3278	5.41721	4.96287	5.02814	3.94222	3.63959	3.50016	3.60535	3.9821	5.24532	4.58167	4.12872	3.58625	3.23178	3.26659	3.66983	3.78908	3.81006		-0.182347	-0.836717	-0.719888	0.926069	0.605091	0.912452	0.81699	-0.44838	0.759408	4	0	yule-walker	1	23.5748	0.687409	7.89246	4.08158	0.795689
AT1G17090	1.49536e-09	1.30128e-11	24	10.5	0.336723	0	3			unknown protein	0	unknown protein; INVOLVED IN: biological_process unknown; LOCATED IN: endomembrane system; EXPRESSED IN: 17 plant structures; EXPRESSED DURING: 7 growth stages; Has 2 Blast hits to 2 proteins in 1 species: Archae - 0; Bacteria - 0; Metazoa - 0; Fungi - 0; Plants - 2; Viruses - 0; Other Eukaryotes - 0 (source: NCBI BLink).	7.7779	7.52658	7.73369	7.73695	8.23666	8.45171	8.22334	7.67084	7.20937	6.97531	7.42988	8.04438	8.011	7.73647	7.37386	6.56121	6.22698	6.14947		-0.443475	0.454918	0.552733	-0.216385	-0.379578	0.0920086	0.392808	-0.271398	-0.27192	0	1	yule-walker	1	21.3857	0.668025	18.4688	7.4881	0.884051
AT5G63620	1.49536e-09	1.30128e-11	24	1.5	0.33567	0	3			oxidoreductase, zinc-binding dehydrogenase family protein	0	oxidoreductase, zinc-binding dehydrogenase family protein; FUNCTIONS IN: oxidoreductase activity, binding, zinc ion binding, catalytic activity; INVOLVED IN: oxidation reduction, metabolic process; EXPRESSED IN: 24 plant structures; EXPRESSED DURING: 13 growth stages; CONTAINS InterPro DOMAIN/s: GroES-like (InterPro:IPR011032), NAD(P)-binding (InterPro:IPR016040), Alcohol dehydrogenase GroES-like…	9.1233	9.19469	8.9466	8.82597	8.60549	8.37197	8.26152	8.36666	8.5193	9.07803	8.79676	8.46885	8.11648	8.03011	8.05943	8.35099	8.46228	8.67398		-0.0587841	-0.855372	-0.7582	0.931974	0.662737	0.895043	0.743143	-0.385326	0.76854	3	1	yule-walker	1	22.855	0.371835	8.11472	8.53701	0.885659
AT3G16460	1.49536e-09	1.30128e-11	21	9	0.324295	0	3			jacalin lectin family protein	0	jacalin lectin family protein; FUNCTIONS IN: copper ion binding; INVOLVED IN: response to cold; LOCATED IN: cytosol, nucleus, membrane; EXPRESSED IN: 23 plant structures; EXPRESSED DURING: 13 growth stages; CONTAINS InterPro DOMAIN/s: Mannose-binding lectin (InterPro:IPR001229); BEST Arabidopsis thaliana protein match is: MBP1 (MYROSINASE-BINDING PROTEIN 1); protein binding (TAIR:AT1G52040.1); Ha…	11.8488	11.7806	12.2952	12.5468	12.4823	12.3962	12.1928	12.0227	12.0264	12.2426	12.453	12.6318	12.3538	12.136	11.928	11.9781	12.1338	12.2358		-0.749074	0.163817	0.247633	-0.179198	-0.503859	0.195239	0.373526	-0.42062	-0.115789	0	0	mle	1	21.0845	0.301259	14.7339	12.2256	0.858484
AT1G74430	1.63995e-09	1.43478e-11	27	6	0.361678	0	3	ATMYB95	ARABIDOPSIS THALIANA MYB DOMAIN PROTEIN 95:ATMYBCP66;ARABIDOPSIS THALIANA MYB DOMAIN CONTAINING PROTEIN 66:MYB95;myb domain protein 95	MYB95 (myb domain protein 95); DNA binding / transcription factor	Encodes a putative transcription factor (MYB95).	myb domain protein 95 (MYB95); FUNCTIONS IN: transcription factor activity, DNA binding; INVOLVED IN: in 6 processes; EXPRESSED IN: 22 plant structures; EXPRESSED DURING: 13 growth stages; CONTAINS InterPro DOMAIN/s: SANT, DNA-binding (InterPro:IPR001005), Homeodomain-like (InterPro:IPR009057), Myb, DNA-binding (InterPro:IPR014778), Myb-type HTH DNA-binding domain (InterPro:IPR017930), Homeodomai…	4.89955	4.23882	4.33524	4.90672	4.31708	3.80882	3.82442	3.50937	3.46004	3.95526	4.02909	4.30872	4.02257	3.90371	3.70269	3.84358	3.43892	3.61979		-0.639406	-0.355619	-0.150963	0.451872	-0.0632012	0.665198	0.697648	-0.731325	0.281901	0	0	burg	1	24.95	0.329152	11.8967	3.9544	0.568751
AT1G76590	1.78858e-09	1.58156e-11	24	3	0.870359	1	3			zinc-binding family protein	0	zinc-binding family protein; FUNCTIONS IN: binding; INVOLVED IN: biological_process unknown; EXPRESSED IN: 21 plant structures; EXPRESSED DURING: 11 growth stages; CONTAINS InterPro DOMAIN/s: Protein of unknown function DUF597 (InterPro:IPR006734); BEST Arabidopsis thaliana protein match is: zinc-binding family protein (TAIR:AT1G21000.1); Has 195 Blast hits to 195 proteins in 15 species: Archae -…	7.05504	7.2275	7.73451	7.71554	6.88899	5.82612	5.32659	6.20509	7.00249	8.32708	8.00149	6.9541	5.20305	4.44726	4.57562	5.65584	6.37343	6.5841		-0.155998	-0.770739	-0.685401	0.83263	0.604898	0.870243	0.802823	-0.282374	0.82059	4	1	burg	1	21.234	1.33708	10.437	6.47346	0.858863
AT5G16150	1.78858e-09	1.58156e-11	27	19.5	0.265929	0	2	GLT1	GLUCOSE TRANSPORTER 1:pGlcT	PGLCT (PLASTIDIC GLC TRANSLOCATOR); carbohydrate transmembrane transporter/ sugar:hydrogen symporter	Encodes a putative plastidic glucose transporter.	PLASTIDIC GLC TRANSLOCATOR (PGLCT); FUNCTIONS IN: carbohydrate transmembrane transporter activity, sugar:hydrogen symporter activity; INVOLVED IN: response to trehalose stimulus; LOCATED IN: membrane, chloroplast envelope; EXPRESSED IN: 24 plant structures; EXPRESSED DURING: 14 growth stages; CONTAINS InterPro DOMAIN/s: Sugar transporter, conserved site (InterPro:IPR005829), General substrate tra…	8.03828	7.9166	7.97093	8.21906	8.48613	8.61157	8.77383	8.79552	8.81946	8.76403	8.67429	8.40359	8.48196	8.45548	8.58297	8.78233	8.79955	8.86911		0.472238	0.401831	0.195294	-0.47478	-0.0958562	-0.64541	-0.600703	0.686813	-0.24276	0	0	default	1	24	0.152458	23.6816	8.55332	0.229393
AT3G30775	1.93018e-09	1.74289e-11	24	3	1.4361	1	3	AT-POX	ATPDH;:ATPOX;ARABIDOPSIS THALIANA PROLINE OXIDASE:ERD5;EARLY RESPONSIVE TO DEHYDRATION 5:PRO1;:PRODH;PROLINE DEHYDROGENASE	ERD5 (EARLY RESPONSIVE TO DEHYDRATION 5); proline dehydrogenase	Encodes a proline oxidase that is predicted to localize to the inner mitochondrial membrane, its mRNA expression induced by high levels of Al and by osmotic stress. The promoter contains an L-proline-inducible element.	EARLY RESPONSIVE TO DEHYDRATION 5 (ERD5); FUNCTIONS IN: proline dehydrogenase activity; INVOLVED IN: in 8 processes; LOCATED IN: mitochondrion; EXPRESSED IN: 23 plant structures; EXPRESSED DURING: 15 growth stages; CONTAINS InterPro DOMAIN/s: Proline dehydrogenase (InterPro:IPR002872), Proline oxidase (InterPro:IPR015659); BEST Arabidopsis thaliana protein match is: proline oxidase, putative / os…	11.6459	11.7657	11.389	11.0971	10.0398	9.01538	8.84438	8.70756	9.42396	10.9107	10.8614	10.1344	9.12291	8.48449	8.33097	8.92816	9.32668	9.51486		-0.321476	-0.824634	-0.682974	0.893901	0.516675	0.967151	0.864462	-0.592563	0.735417	4	1	burg	1	24.3415	1.11199	7.99697	9.75868	0.854386
AT4G36530	1.93018e-09	1.74289e-11	27	4.5	0.540166	1	3			hydrolase, alpha/beta fold family protein	0	hydrolase, alpha/beta fold family protein; FUNCTIONS IN: hydrolase activity; LOCATED IN: chloroplast; EXPRESSED IN: 22 plant structures; EXPRESSED DURING: 13 growth stages; CONTAINS InterPro DOMAIN/s: Alpha/beta hydrolase fold-1 (InterPro:IPR000073); BEST Arabidopsis thaliana protein match is: hydrolase, alpha/beta fold family protein (TAIR:AT5G19850.1); Has 14195 Blast hits to 14193 proteins in …	8.08653	7.98827	8.06739	7.88052	7.82832	7.43545	7.2777	6.89361	7.06272	7.2843	7.46272	7.53655	7.3667	7.12485	6.91188	6.67901	6.96595	6.98684		-0.554325	-0.415967	-0.204842	0.549935	0.117519	0.816547	0.823944	-0.731734	0.342501	2	0	default	1	24	0.298487	11.3036	7.3384	0.71767
AT3G60490	1.93018e-09	1.74289e-11	27	25.5	0.282238	0	3			AP2 domain-containing transcription factor TINY, putative	encodes a member of the DREB subfamily A-4 of ERF/AP2 transcription factor family. The protein contains one AP2 domain. There are 17 members in this subfamily including TINY.	AP2 domain-containing transcription factor TINY, putative; FUNCTIONS IN: transcription factor activity, DNA binding; INVOLVED IN: regulation of transcription, DNA-dependent; LOCATED IN: nucleus, chloroplast; EXPRESSED IN: leaf apex, hypocotyl, flower, root; EXPRESSED DURING: petal differentiation and expansion stage; CONTAINS InterPro DOMAIN/s: DNA-binding, integrase-type (InterPro:IPR016177), Pa…	7.13479	7.07426	6.82022	6.67761	6.62342	6.43435	6.4227	6.63789	6.91214	7.36308	7.36075	6.97985	6.72759	6.28501	6.27769	6.45939	6.7626	6.90864		-0.0629269	-0.81897	-0.856199	0.876574	0.677123	0.800495	0.724252	-0.280036	0.882349	5	0	mle	1	27.9813	0.436089	3.20993	6.74866	0.865321
AT3G58680	1.93018e-09	1.74289e-11	24	3	0.244278	0	3	ATMBF1B	MULTIPROTEIN BRIDGING FACTOR 1B:MBF1B;MULTIPROTEIN BRIDGING FACTOR 1B	MBF1B (MULTIPROTEIN BRIDGING FACTOR 1B); DNA binding / transcription coactivator	One of three genes in A. thaliana encoding multiprotein bridging factor 1, a highly conserved transcriptional coactivator. May serve as a bridging factor between a bZIP factor and TBP. Its expression is developmentally regulated.	MULTIPROTEIN BRIDGING FACTOR 1B (MBF1B); FUNCTIONS IN: transcription coactivator activity, DNA binding; INVOLVED IN: response to ethylene stimulus, positive regulation of transcription, transcription; LOCATED IN: nucleolus, nucleus, cytoplasm; EXPRESSED IN: 25 plant structures; EXPRESSED DURING: 15 growth stages; CONTAINS InterPro DOMAIN/s: Lambda repressor-like, DNA-binding (InterPro:IPR010982),…	10.0436	9.95232	10.1464	10.0031	9.81485	9.53971	9.68148	9.69522	9.94365	10.1921	10.0506	9.84656	9.56553	9.56349	9.59285	9.6769	9.90134	9.83179		-0.0494322	-0.874435	-0.796576	0.873078	0.703706	0.83572	0.708517	-0.239236	0.85946	4	0	burg	1	21.234	0.246431	9.66634	9.82341	0.849749
AT1G54570	2.0624e-09	1.92017e-11	27	4.5	0.883433	1	3			esterase/lipase/thioesterase family protein	0	esterase/lipase/thioesterase family protein; FUNCTIONS IN: transferase activity, transferring acyl groups other than amino-acyl groups, catalytic activity; LOCATED IN: chloroplast, plastoglobule; EXPRESSED IN: 22 plant structures; EXPRESSED DURING: 13 growth stages; CONTAINS InterPro DOMAIN/s: Diacylglycerol acyltransferase (InterPro:IPR007130); BEST Arabidopsis thaliana protein match is: esteras…	7.50944	7.36323	7.16459	6.81035	6.49234	5.86213	5.46625	5.12412	5.56484	5.88945	6.00731	6.06049	5.58342	5.36607	5.37555	4.9871	4.86964	5.21567		-0.411574	-0.527959	-0.333491	0.666844	0.271628	0.831293	0.806151	-0.648817	0.450024	2	1	mle	1	24.3415	0.460166	9.94717	5.83544	0.600749
AT3G52840	2.0624e-09	1.92017e-11	24	3	0.862455	1	3	BGAL2	beta-galactosidase 2	BGAL2 (beta-galactosidase 2); beta-galactosidase/ catalytic/ cation binding	0	beta-galactosidase 2 (BGAL2); FUNCTIONS IN: cation binding, beta-galactosidase activity, catalytic activity; INVOLVED IN: lactose catabolic process, using glucoside 3-dehydrogenase, carbohydrate metabolic process, lactose catabolic process via UDP-galactose, lactose catabolic process; LOCATED IN: apoplast; EXPRESSED IN: 25 plant structures; EXPRESSED DURING: 12 growth stages; CONTAINS InterPro DO…	7.42418	7.05485	7.1317	7.00659	6.31339	5.78328	5.58607	6.09231	6.71102	7.66598	7.16507	6.56381	5.58815	5.37737	5.36514	5.98433	6.48506	6.53011		-0.0577412	-0.893232	-0.823402	0.941605	0.716819	0.887999	0.763367	-0.291893	0.883111	5	1	yule-walker	2	27.9813084112,20.2297297297	0.477499877075,0.57956798445	2.9334642293,11.0493447323	6.37672	0.9729
AT4G36010	2.0624e-09	1.92017e-11	24	15	0.804344	1	3			pathogenesis-related thaumatin family protein	0	pathogenesis-related thaumatin family protein; FUNCTIONS IN: molecular_function unknown; INVOLVED IN: response to other organism; LOCATED IN: anchored to membrane; EXPRESSED IN: 22 plant structures; EXPRESSED DURING: 13 growth stages; CONTAINS InterPro DOMAIN/s: Thaumatin, pathogenesis-related (InterPro:IPR001938); BEST Arabidopsis thaliana protein match is: pathogenesis-related thaumatin family …	5.74534	5.33285	5.91722	6.9248	7.20111	7.4531	7.74794	7.7462	7.21021	6.38076	6.44904	6.49741	7.00955	7.31086	7.3714	6.77848	6.59462	6.12004		0.172053	0.89972	0.837777	-0.837255	-0.526738	-0.78207	-0.529298	0.581825	-0.645994	3	0	burg	1	24.95	0.739558	19.3997	6.82621	0.677455
AT5G57110	2.0624e-09	1.92017e-11	27	1.5	0.380156	0	3	ACA8	AUTOINHIBITED CA2+ -ATPASE, ISOFORM 8:AT-ACA8;AUTOINHIBITED CA2+ -ATPASE, ISOFORM 8	ACA8 (AUTOINHIBITED CA2+ -ATPASE, ISOFORM 8); calcium-transporting ATPase/ calmodulin binding / protein self-association	Arabidopsis-autoinhibited Ca2+ -ATPase, isoform 8, contains all of the characteristic motifs of Ca2+ -transporting P-type Ca2+ -ATPases and is localized to the plasma membrane.	AUTOINHIBITED CA2+ -ATPASE, ISOFORM 8 (ACA8); FUNCTIONS IN: protein self-association, calmodulin binding, calcium-transporting ATPase activity; INVOLVED IN: response to nematode; LOCATED IN: plasma membrane, membrane; EXPRESSED IN: 26 plant structures; EXPRESSED DURING: 13 growth stages; CONTAINS InterPro DOMAIN/s: ATPase, P-type, ATPase-associated region (InterPro:IPR008250), ATPase, P-type, cal…	9.51056	9.12492	9.17195	9.1376	8.72066	8.44896	8.22969	8.41826	8.75691	8.71405	8.84816	8.8833	8.67559	8.36724	8.19258	8.388	8.31889	8.47909		-0.370901	-0.698121	-0.523997	0.808029	0.429142	0.919819	0.850444	-0.593001	0.694587	3	0	burg	1	24.541	0.300273	8.81485	8.63976	0.784834
AT4G14465	2.0624e-09	1.92017e-11	24	15	0.347764	0	3			DNA-binding protein-related	0	DNA-binding protein-related; FUNCTIONS IN: molecular_function unknown; INVOLVED IN: biological_process unknown; LOCATED IN: cellular_component unknown; EXPRESSED IN: 9 plant structures; EXPRESSED DURING: 4 anthesis, C globular stage, petal differentiation and expansion stage; CONTAINS InterPro DOMAIN/s: Protein of unknown function DUF296 (InterPro:IPR005175), Predicted AT-hook DNA-binding (InterP…	7.9153	7.93874	7.8408	7.84907	8.17982	8.38203	8.70929	8.72636	8.49034	7.96944	7.98427	8.00286	8.29548	8.54533	8.55017	8.07175	7.99103	7.7501		0.409574	0.806649	0.692142	-0.689836	-0.265437	-0.745075	-0.514599	0.662893	-0.5272	1	0	burg	1	22.1778	0.399782	21.4106	8.19276	0.832355
AT3G22930	2.0624e-09	1.92017e-11	27	4.5	0.80854	1	2			calmodulin, putative	0	calmodulin, putative; FUNCTIONS IN: calcium ion binding; INVOLVED IN: biological_process unknown; EXPRESSED IN: 7 plant structures; EXPRESSED DURING: LP.06 six leaves visible, LP.04 four leaves visible, LP.10 ten leaves visible, LP.12 twelve leaves visible, LP.08 eight leaves visible; CONTAINS InterPro DOMAIN/s: EF-HAND 1 (InterPro:IPR018247), EF-HAND 2 (InterPro:IPR018249), EF-Hand type (InterPr…	9.7121	9.23815	9.1076	8.92989	8.08929	7.67324	7.61128	7.32805	7.3358	8.08467	8.07993	8.10633	7.99662	7.77861	7.67111	7.59911	7.44526	7.42465		-0.407254	-0.593067	-0.406733	0.67714	0.267031	0.782883	0.713235	-0.679176	0.448577	0	1	burg	1	24.7438	0.419375	9.7393	7.97056	0.459335
AT4G38060	2.24898e-09	2.11493e-11	27	3	0.850765	1	3			unknown protein	0	unknown protein; FUNCTIONS IN: molecular_function unknown; INVOLVED IN: biological_process unknown; EXPRESSED IN: 23 plant structures; EXPRESSED DURING: 14 growth stages; BEST Arabidopsis thaliana protein match is: unknown protein (TAIR:AT5G65480.1); Has 37 Blast hits to 37 proteins in 6 species: Archae - 0; Bacteria - 0; Metazoa - 0; Fungi - 0; Plants - 37; Viruses - 0; Other Eukaryotes - 0 (sou…	9.1347	8.99013	8.93715	8.7009	8.37276	7.90751	7.58484	7.24957	7.3149	8.11536	8.47007	8.36125	7.65256	7.09324	6.67683	6.65375	6.81083	7.05189		-0.494929	-0.512426	-0.344323	0.672958	0.260573	0.890446	0.925417	-0.660209	0.511084	2	0	mle	1	23.7619	0.598159	10.5332	7.76139	0.810811
AT5G57830	2.24898e-09	2.11493e-11	27	0	0.371975	0	3			unknown protein	0	unknown protein; FUNCTIONS IN: molecular_function unknown; INVOLVED IN: biological_process unknown; LOCATED IN: cellular_component unknown; EXPRESSED IN: 18 plant structures; EXPRESSED DURING: 8 growth stages; CONTAINS InterPro DOMAIN/s: Protein of unknown function DUF593 (InterPro:IPR007656); BEST Arabidopsis thaliana protein match is: unknown protein (TAIR:AT4G30830.1); Has 600 Blast hits to 57…	7.90421	7.94348	7.47227	7.26388	7.01753	6.7367	6.79788	6.92234	7.11706	7.25773	7.45361	7.24805	6.67579	6.41104	6.45995	6.53984	6.68199	6.68282		-0.127566	-0.726536	-0.621222	0.870292	0.629737	0.912299	0.849878	-0.411809	0.779508	3	1	burg	1	26.0348	0.384569	5.53909	6.98129	0.850623
AT1G67070	2.42813e-09	2.32884e-11	27	3	1.06211	1	3	DIN9	DARK INDUCIBLE 9:PMI2;PHOSPHOMANNOSE ISOMERASE 2	DIN9 (DARK INDUCIBLE 9); mannose-6-phosphate isomerase	Encodes a protein with phosphomannose isomerase activity that is involved in synthesis of ascorbic acid. Expression is induced after 24 hours of dark treatment, in senescing leaves and treatment with exogenous photosynthesis inhibitor. Induction of gene expression was suppressed in excised leaves supplied with sugar. The authors suggest that the gene's expression pattern is responding to the leve…	DARK INDUCIBLE 9 (DIN9); FUNCTIONS IN: mannose-6-phosphate isomerase activity; INVOLVED IN: L-ascorbic acid biosynthetic process, response to light stimulus, aging, carbohydrate metabolic process, response to sucrose stimulus; LOCATED IN: cellular_component unknown; EXPRESSED IN: 24 plant structures; EXPRESSED DURING: 14 growth stages; CONTAINS InterPro DOMAIN/s: Mannose-6-phosphate isomerase (In…	7.31373	7.19544	6.75869	6.36551	5.00669	4.56115	4.57508	4.43055	4.63898	5.81024	5.65346	5.34679	4.85759	4.474	4.44863	4.38141	4.38726	4.52102		-0.302945	-0.730954	-0.574039	0.820703	0.456423	0.880211	0.79632	-0.588648	0.626225	2	1	mle	1	25.1597	0.742113	7.73384	5.14191	0.661567
AT1G30130	2.42813e-09	2.32884e-11	27	3	0.966343	1	3			unknown protein	0	unknown protein; FUNCTIONS IN: molecular_function unknown; INVOLVED IN: biological_process unknown; LOCATED IN: endomembrane system; EXPRESSED IN: 23 plant structures; EXPRESSED DURING: 13 growth stages; CONTAINS InterPro DOMAIN/s: Protein of unknown function DUF1365 (InterPro:IPR010775); Has 1416 Blast hits to 1416 proteins in 265 species: Archae - 0; Bacteria - 477; Metazoa - 0; Fungi - 4; Plan…	10.3777	10.2327	10.1893	10.0298	9.58153	9.14578	8.81495	8.48383	8.56944	9.1951	9.2686	9.36989	9.00447	8.63075	8.45319	8.43437	8.4286	8.72529		-0.497587	-0.54375	-0.339292	0.663726	0.214498	0.86203	0.826628	-0.72312	0.439078	2	0	default	1	24	0.457499	10.3521	9.09162	0.698599
AT3G47860	2.42813e-09	2.32884e-11	27	1.5	0.326928	0	3			apolipoprotein D-related	0	apolipoprotein D-related; FUNCTIONS IN: transporter activity, binding; INVOLVED IN: transport; LOCATED IN: chloroplast thylakoid membrane, chloroplast; EXPRESSED IN: 22 plant structures; EXPRESSED DURING: 13 growth stages; CONTAINS InterPro DOMAIN/s: Lipocalin (InterPro:IPR002345), Lipocalin-like (InterPro:IPR013208), Calycin (InterPro:IPR012674), Calycin-like (InterPro:IPR011038); Has 153 Blast …	7.16352	7.00188	7.20577	6.98231	6.79476	6.40118	6.21358	6.59538	6.88886	7.00714	6.98768	7.12816	6.84702	6.3733	6.44804	6.6277	6.69461	6.61814		-0.344692	-0.789692	-0.678433	0.850736	0.529784	0.904351	0.837814	-0.500802	0.837406	4	0	default	1	24	0.316349	8.72087	6.75385	0.722318
AT1G66330	2.42813e-09	2.32884e-11	24	7.5	0.275622	0	3			senescence-associated family protein	0	senescence-associated family protein; INVOLVED IN: senescence; EXPRESSED IN: 23 plant structures; EXPRESSED DURING: 13 growth stages; Has 32 Blast hits to 32 proteins in 13 species: Archae - 0; Bacteria - 4; Metazoa - 0; Fungi - 0; Plants - 28; Viruses - 0; Other Eukaryotes - 0 (source: NCBI BLink).	7.84234	7.80069	7.921	7.83361	7.9927	7.73155	7.62805	7.2752	7.24988	7.3991	7.80174	7.99768	7.77125	7.65506	7.34882	7.20699	7.33548	7.4062		-0.820421	-0.106277	0.0663563	0.202274	-0.28545	0.596833	0.706777	-0.843594	0.052797	2	0	default	1	24	0.278167	13.0829	7.60912	0.749165
AT5G17010	2.59702e-09	2.56373e-11	27	6	0.821888	1	3			sugar transporter family protein	0	sugar transporter family protein; FUNCTIONS IN: carbohydrate transmembrane transporter activity, sugar:hydrogen symporter activity; INVOLVED IN: transport, transmembrane transport; LOCATED IN: plasma membrane, membrane; EXPRESSED IN: 24 plant structures; EXPRESSED DURING: 13 growth stages; CONTAINS InterPro DOMAIN/s: Sugar transporter, conserved site (InterPro:IPR005829), General substrate transp…	9.6673	9.64935	9.74965	9.67738	9.46843	9.07902	8.8829	8.22532	8.10894	8.11053	8.43252	8.959	9.00959	8.64207	8.31085	7.60807	7.61202	7.73514		-0.569465	-0.0940182	0.126702	0.259605	-0.125245	0.565459	0.652198	-0.641473	0.0632961	0	0	default	1	24	0.463569	14.0713	8.6624	0.666654
AT3G53210	2.59702e-09	2.56373e-11	27	19.5	0.473654	1	3			nodulin MtN21 family protein	0	nodulin MtN21 family protein; LOCATED IN: membrane; EXPRESSED IN: 22 plant structures; EXPRESSED DURING: 13 growth stages; CONTAINS InterPro DOMAIN/s: Protein of unknown function DUF6, transmembrane (InterPro:IPR000620); BEST Arabidopsis thaliana protein match is: nodulin MtN21 family protein (TAIR:AT1G75500.1); Has 2469 Blast hits to 2459 proteins in 336 species: Archae - 6; Bacteria - 855; Meta…	3.86496	3.7531	3.99385	3.91814	4.04346	4.33189	4.37005	4.73887	4.65931	4.6686	4.43938	4.31578	4.33339	4.45193	4.60965	5.3543	5.53721	5.73496		0.461419	0.0630361	-0.0958344	-0.283278	0.0150947	-0.512974	-0.693777	0.475986	-0.140358	0	1	burg	1	25.3729	0.31496	0.79571	4.54435	0.574991
AT4G05070	2.59702e-09	2.56373e-11	27	0	0.411991	0	3			unknown protein	0	unknown protein; FUNCTIONS IN: molecular_function unknown; INVOLVED IN: biological_process unknown; LOCATED IN: chloroplast; EXPRESSED IN: 22 plant structures; EXPRESSED DURING: 13 growth stages; Has 17 Blast hits to 17 proteins in 4 species: Archae - 0; Bacteria - 0; Metazoa - 0; Fungi - 0; Plants - 17; Viruses - 0; Other Eukaryotes - 0 (source: NCBI BLink).	9.69297	9.6461	9.71443	9.51854	9.21758	9.02026	8.9447	9.34774	9.46805	10.0359	9.91189	9.56157	8.82275	8.60324	8.55883	8.8524	9.28258	9.25042		-0.0574746	-0.790937	-0.746789	0.875116	0.704153	0.866971	0.809552	-0.223862	0.878312	4	0	default	1	24	0.474721	7.21279	9.27982	0.798095
AT5G12470	2.59702e-09	2.56373e-11	27	18	0.343605	0	3			unknown protein	0	unknown protein; FUNCTIONS IN: molecular_function unknown; INVOLVED IN: biological_process unknown; LOCATED IN: mitochondrion, chloroplast, plastid, chloroplast inner membrane, chloroplast envelope; EXPRESSED IN: 24 plant structures; EXPRESSED DURING: 14 growth stages; BEST Arabidopsis thaliana protein match is: unknown protein (TAIR:AT2G40400.2); Has 570 Blast hits to 490 proteins in 89 species:…	9.29202	9.23459	9.21184	9.10996	9.44983	9.65527	9.91893	9.94388	9.71317	9.35736	9.40876	9.46868	9.70407	9.83874	9.91923	9.8717	9.9654	9.96056		0.534884	0.592942	0.415209	-0.717639	-0.273125	-0.884268	-0.921651	0.641245	-0.544317	2	0	default	1	24	0.240431	22.0248	9.63129	0.688278
AT4G37250	2.59702e-09	2.56373e-11	24	3	0.261478	0	3			leucine-rich repeat family protein / protein kinase family protein	0	leucine-rich repeat family protein / protein kinase family protein; FUNCTIONS IN: protein serine/threonine kinase activity, kinase activity, ATP binding; INVOLVED IN: transmembrane receptor protein tyrosine kinase signaling pathway, protein amino acid phosphorylation; LOCATED IN: endomembrane system; EXPRESSED IN: 22 plant structures; EXPRESSED DURING: 13 growth stages; CONTAINS InterPro DOMAIN/s…	7.5867	7.74557	7.45533	7.21405	7.03119	6.92118	6.89895	6.83273	7.0402	7.46072	7.3764	7.35519	6.90036	6.6054	6.72771	7.07977	7.19463	7.49759		-0.110339	-0.894241	-0.832261	0.882351	0.599064	0.858258	0.636324	-0.473143	0.74907	4	0	mle	1	23.3906	0.36894	7.95892	7.13747	0.828444
AT3G50820	2.59702e-09	2.56373e-11	24	7.5	0.234769	0	3	OEC33	OXYGEN EVOLVING COMPLEX SUBUNIT 33 KDA:PSBO-2;PHOTOSYSTEM II SUBUNIT O-2:PSBO2;PHOTOSYSTEM II SUBUNIT O-2	PSBO2 (PHOTOSYSTEM II SUBUNIT O-2); oxygen evolving/ poly(U) binding	Encodes a protein which is an extrinsic subunit of photosystem II and which has been proposed to play a central role in stabilization of the catalytic manganese cluster. In <i>Arabidopsis thaliana</i> the PsbO proteins are encoded by two genes: <i>psbO1</i> and <i>psbO2</i>. PsbO2 is the minor isoform in the wild-type. Mutants defective in this gene have been shown to be affected in the dephospho…	PHOTOSYSTEM II SUBUNIT O-2 (PSBO2); FUNCTIONS IN: oxygen evolving activity, poly(U) binding; INVOLVED IN: photosystem II stabilization, photosystem II assembly, photoinhibition, photosynthesis, light reaction, regulation of protein amino acid dephosphorylation; LOCATED IN: in 9 components; EXPRESSED IN: 24 plant structures; EXPRESSED DURING: 14 growth stages; CONTAINS InterPro DOMAIN/s: Photosyst…	6.89737	7.02462	6.96229	7.16888	7.08431	6.91493	6.58296	6.00722	6.27812	7.24562	7.61623	7.65289	7.03747	6.78921	6.39213	6.28917	6.15691	6.15618		-0.780432	-0.259426	-0.199076	0.35816	-0.117406	0.612021	0.813147	-0.712897	0.249824	1	0	default	1	24	0.512974	12.102	6.78583	0.594546
AT3G20340	2.81814e-09	2.82156e-11	27	0	1.34014	1	3			0	Expression of the gene is downregulated in the presence of paraquat, an inducer of photoxidative stress.	FUNCTIONS IN: molecular_function unknown; INVOLVED IN: response to oxidative stress, N-terminal protein myristoylation; LOCATED IN: cellular_component unknown; EXPRESSED IN: 9 plant structures; EXPRESSED DURING: 4 anthesis, petal differentiation and expansion stage; BEST Arabidopsis thaliana protein match is: unknown protein (TAIR:AT4G21920.1); Has 16 Blast hits to 16 proteins in 6 species: Archa…	8.93221	8.97846	8.9143	8.22544	7.41829	6.43286	6.33263	7.07291	7.67291	8.85388	8.70432	7.46652	5.4382	4.74238	4.95517	5.55685	6.55139	6.73519		-0.0835658	-0.768227	-0.667336	0.882929	0.678095	0.918629	0.847704	-0.302596	0.828283	4	0	burg	2	21.8540145985,27.2181818182	0.847997291807,0.810656077533	10.4132033715,2.49050371583	7.06187	0.951537
AT5G19260	2.81814e-09	2.82156e-11	21	15	0.55341	1	3			unknown protein	0	unknown protein; EXPRESSED IN: 15 plant structures; EXPRESSED DURING: 11 growth stages; BEST Arabidopsis thaliana protein match is: unknown protein (TAIR:AT3G06020.1); Has 7144 Blast hits to 1261 proteins in 142 species: Archae - 0; Bacteria - 50; Metazoa - 5597; Fungi - 318; Plants - 227; Viruses - 42; Other Eukaryotes - 910 (source: NCBI BLink).	7.45564	7.30868	6.55997	6.72595	7.23021	7.76711	7.99843	7.58726	6.86354	5.34381	5.82546	6.63874	7.28955	7.4131	7.08669	6.06452	5.97442	5.56238		0.0251843	0.615674	0.685981	-0.416151	-0.321058	-0.261055	-0.0982568	0.0736867	-0.461852	0	0	burg	1	21.5396	0.905371	20.5487	6.77881	0.887942
AT1G53730	2.81814e-09	2.82156e-11	27	3	0.332583	0	2	SRF6	STRUBBELIG-RECEPTOR FAMILY 6	SRF6 (STRUBBELIG-RECEPTOR FAMILY 6); ATP binding / protein binding / protein kinase/ protein serine/threonine kinase/ protein tyrosine kinase	0	STRUBBELIG-RECEPTOR FAMILY 6 (SRF6); FUNCTIONS IN: protein binding, protein serine/threonine kinase activity, protein tyrosine kinase activity, protein kinase activity, ATP binding; INVOLVED IN: transmembrane receptor protein tyrosine kinase signaling pathway, protein amino acid phosphorylation; LOCATED IN: plasma membrane; EXPRESSED IN: 22 plant structures; EXPRESSED DURING: 13 growth stages; CO…	9.11887	9.35072	8.91031	8.61169	8.40362	8.08145	7.98878	8.00648	7.98684	8.16894	8.2545	8.43709	8.19502	8.06354	8.05215	7.89987	7.94118	7.84794		-0.324868	-0.560062	-0.387018	0.680118	0.332526	0.789414	0.721162	-0.622583	0.466315	0	1	mle	1	27.4679	0.24894	7.69166	8.24707	0.456827
AT3G56290	3.04387e-09	3.10453e-11	27	7.5	0.521693	1	3			unknown protein	0	unknown protein; FUNCTIONS IN: molecular_function unknown; INVOLVED IN: biological_process unknown; EXPRESSED IN: 20 plant structures; EXPRESSED DURING: 13 growth stages; Has 20 Blast hits to 20 proteins in 9 species: Archae - 0; Bacteria - 0; Metazoa - 0; Fungi - 0; Plants - 20; Viruses - 0; Other Eukaryotes - 0 (source: NCBI BLink).	8.47746	8.23581	8.5849	8.6329	8.71397	8.59549	8.16921	7.19577	6.58894	6.62258	7.6547	8.34827	8.50372	8.20652	7.30968	6.38504	6.29884	6.43126		-0.688844	0.190678	0.37347	-0.0385968	-0.413646	0.332366	0.507723	-0.641507	-0.199285	0	0	burg	1	24.1452	0.869481	15.0598	7.67515	0.832115
AT3G61580	3.04387e-09	3.10453e-11	24	21	0.44757	1	3			delta-8 sphingolipid desaturase (SLD1)	0	delta-8 sphingolipid desaturase (SLD1); FUNCTIONS IN: oxidoreductase activity, sphingolipid delta-4 desaturase activity; INVOLVED IN: lipid metabolic process; EXPRESSED IN: 24 plant structures; EXPRESSED DURING: 15 growth stages; CONTAINS InterPro DOMAIN/s: Fatty acid desaturase, type 1 (InterPro:IPR005804), Cytochrome b5 (InterPro:IPR001199), Fatty acid/sphingolipid desaturase (InterPro:IPR01217…	8.45338	8.30637	7.90492	7.72397	7.54099	7.8368	8.07952	8.42333	8.49199	7.97977	7.9094	7.86499	8.01122	8.20314	8.45752	8.84132	8.98743	8.96111		0.685962	-0.171303	-0.28561	-0.0168915	0.322747	-0.349793	-0.656131	0.448721	0.0522957	0	1	mle	1	23.3906	0.374902	2.96981	8.20728	0.711724
AT2G22590	3.04387e-09	3.10453e-11	27	7.5	0.886587	1	2			transferase, transferring glycosyl groups	0	transferase, transferring glycosyl groups; FUNCTIONS IN: transferase activity, transferring glycosyl groups; INVOLVED IN: metabolic process; LOCATED IN: cellular_component unknown; CONTAINS InterPro DOMAIN/s: UDP-glucuronosyl/UDP-glucosyltransferase (InterPro:IPR002213); BEST Arabidopsis thaliana protein match is: UDP-glucoronosyl/UDP-glucosyl transferase family protein (TAIR:AT5G65550.1); Has 29…	6.30424	6.24098	6.28261	5.99221	6.04216	5.74244	5.14738	4.63434	4.7395	4.62871	6.28462	8.0848	8.61591	8.40678	7.7219	5.67422	5.0919	5.19645		-0.6478	0.209603	0.232469	-0.25066	-0.553	-0.0779378	0.0536585	-0.542876	-0.311984	0	1	burg	1	22.855	1.18272	15.9367	6.14864	0.446827
AT3G26740	3.04387e-09	3.10453e-11	27	24	0.487768	1	2	CCL	CCR-LIKE	CCL (CCR-LIKE)	transcripts are differentially regulated at the level of mRNA stability at different times of day controlled by the circadian clock. mRNAs are targets of the mRNA degradation pathway mediated by the downstream (DST) instability determinant.	CCR-LIKE (CCL); FUNCTIONS IN: molecular_function unknown; INVOLVED IN: biological_process unknown; LOCATED IN: chloroplast; EXPRESSED IN: 23 plant structures; EXPRESSED DURING: 13 growth stages; CONTAINS InterPro DOMAIN/s: Light regulated Lir1 (InterPro:IPR009856); Has 44 Blast hits to 44 proteins in 17 species: Archae - 0; Bacteria - 0; Metazoa - 0; Fungi - 0; Plants - 44; Viruses - 0; Other Euk…	4.02282	3.9103	4.12773	3.87648	3.70542	3.86527	4.22225	5.15016	5.85049	7.13058	5.8052	4.69091	3.92707	3.8562	3.83155	4.38608	4.70424	5.03239		0.364272	-0.401702	-0.576975	0.415255	0.585859	0.169075	0.192138	0.414986	0.585778	0	0	default	1	24	0.809966	5.40508	4.59249	0.425918
AT4G27450	3.63219e-09	3.75556e-11	24	0	0.574641	1	3			unknown protein	0	unknown protein; FUNCTIONS IN: molecular_function unknown; INVOLVED IN: biological_process unknown; LOCATED IN: cytosol, nucleus, plasma membrane; EXPRESSED IN: 24 plant structures; EXPRESSED DURING: 14 growth stages; BEST Arabidopsis thaliana protein match is: unknown protein (TAIR:AT3G15450.1); Has 327 Blast hits to 327 proteins in 81 species: Archae - 0; Bacteria - 46; Metazoa - 7; Fungi - 2; …	7.64416	8.04784	7.19277	7.04117	6.70285	6.30543	6.00131	6.71188	7.02877	8.01534	7.38922	6.75015	6.43533	6.38659	6.91525	8.35065	8.67637	9.02664		0.277803	-0.690513	-0.729375	0.518473	0.485419	0.267385	-0.0699807	-0.0545446	0.442583	0	0	yule-walker	1	22.0147	0.968105	7.92949	7.23398	0.794462
AT4G00370	3.63219e-09	3.75556e-11	27	7.5	0.549691	1	3	ANTR2	PHT4;4;anion transporter 2	ANTR2; inorganic phosphate transmembrane transporter/ organic anion transmembrane transporter	Encodes an inorganic phosphate transporter (PHT4;4).	ANTR2; FUNCTIONS IN: organic anion transmembrane transporter activity, inorganic phosphate transmembrane transporter activity; LOCATED IN: chloroplast, plastid; EXPRESSED IN: 23 plant structures; EXPRESSED DURING: 13 growth stages; CONTAINS InterPro DOMAIN/s: Major facilitator superfamily MFS-1 (InterPro:IPR011701), Major facilitator superfamily, general substrate transporter (InterPro:IPR016196)…	8.59491	8.402	8.90254	8.84159	8.79955	8.69209	8.41771	8.01515	7.89662	7.6563	8.07817	8.40472	8.53727	8.35114	8.23172	8.15218	8.04952	7.91352		-0.629226	0.180891	0.432935	-0.116886	-0.437052	0.261657	0.321434	-0.614663	-0.287771	0	0	burg	1	26.7321	0.346517	14.6016	8.31422	0.707184
AT5G64620	3.63219e-09	3.75556e-11	27	3	0.515868	1	3	ATC/VIF2	CELL WALL / VACUOLAR INHIBITOR OF FRUCTOSIDASE 2:C/VIF2;CELL WALL / VACUOLAR INHIBITOR OF FRUCTOSIDASE 2	C/VIF2 (CELL WALL / VACUOLAR INHIBITOR OF FRUCTOSIDASE 2); enzyme inhibitor/ pectinesterase/ pectinesterase inhibitor	Plant cell wall (CWI) and vacuolar invertases (VI) play important roles in carbohydrate metabolism, stress responses and sugar signaling.	CELL WALL / VACUOLAR INHIBITOR OF FRUCTOSIDASE 2 (C/VIF2); FUNCTIONS IN: enzyme inhibitor activity, pectinesterase inhibitor activity, pectinesterase activity; INVOLVED IN: biological_process unknown; LOCATED IN: endomembrane system; EXPRESSED IN: 20 plant structures; EXPRESSED DURING: 13 growth stages; CONTAINS InterPro DOMAIN/s: Pectinesterase inhibitor (InterPro:IPR006501); BEST Arabidopsis th…	7.12134	7.39273	6.88333	6.81831	6.21566	5.857	5.98467	5.98747	6.28089	6.70506	6.46193	6.58086	6.39218	6.23288	5.93706	5.86535	5.86352	5.83146		-0.328646	-0.669939	-0.542105	0.792796	0.432547	0.841534	0.816126	-0.547939	0.632087	2	1	mle	1	27.4679	0.397887	6.45416	6.3112	0.695386
AT2G32150	3.88783e-09	4.12902e-11	27	0	1.01261	1	3			haloacid dehalogenase-like hydrolase family protein	0	haloacid dehalogenase-like hydrolase family protein; FUNCTIONS IN: hydrolase activity, catalytic activity; INVOLVED IN: metabolic process; LOCATED IN: cellular_component unknown; EXPRESSED IN: 23 plant structures; EXPRESSED DURING: 13 growth stages; CONTAINS InterPro DOMAIN/s: Haloacid dehalogenase-like hydrolase (InterPro:IPR005834), Pyrimidine 5-nucleotidase (InterPro:IPR010237), HAD-superfamil…	11.737	11.5629	11.43	11.4581	10.2967	9.56382	9.57408	9.97862	10.2	11.2118	10.7812	10.3439	9.62532	9.23191	9.26183	9.56507	9.76731	9.71307		-0.208627	-0.783698	-0.636532	0.89256	0.581719	0.925133	0.849785	-0.440599	0.770916	3	0	yule-walker	2	21.3857142857,25.5897435897	0.521205577333,0.381709799439	8.63240203244,8.57457594045	10.2097	0.89746
AT4G23700	3.88783e-09	4.12902e-11	27	0	0.962488	1	3	ATCHX17	CATION/H+ EXCHANGER 17:CHX17;CATION/H+ EXCHANGER 17	ATCHX17 (CATION/H+ EXCHANGER 17); monovalent cation:proton antiporter/ sodium:hydrogen antiporter	member of Putative Na+/H+ antiporter family	CATION/H+ EXCHANGER 17 (ATCHX17); FUNCTIONS IN: monovalent cation:proton antiporter activity, sodium:hydrogen antiporter activity; INVOLVED IN: N-terminal protein myristoylation, cation transport; LOCATED IN: integral to membrane; EXPRESSED IN: stem, sepal, root, stamen, leaf; EXPRESSED DURING: 4 anthesis; CONTAINS InterPro DOMAIN/s: Cation/H+ exchanger (InterPro:IPR006153); BEST Arabidopsis thal…	9.8115	9.47029	8.93202	8.26402	7.7316	7.36674	7.4537	7.63264	8.14273	8.87571	8.76743	8.34604	7.6636	7.29515	7.60058	7.94412	8.1906	8.18993		-0.0242382	-0.920161	-0.859536	0.952036	0.724932	0.858337	0.677121	-0.408615	0.830613	5	1	default	1	24	0.728951	6.99457	8.10982	0.850828
AT2G16280	3.88783e-09	4.12902e-11	21	13.5	0.942509	1	3	KCS9	3-KETOACYL-COA SYNTHASE 9	KCS9 (3-KETOACYL-COA SYNTHASE 9); acyltransferase/ catalytic/ transferase, transferring acyl groups other than amino-acyl groups	Encodes KCS9, a member of the 3-ketoacyl-CoA synthase family involved in the biosynthesis of VLCFA (very long chain fatty acids).	3-KETOACYL-COA SYNTHASE 9 (KCS9); FUNCTIONS IN: transferase activity, transferring acyl groups other than amino-acyl groups, catalytic activity, acyltransferase activity; INVOLVED IN: very-long-chain fatty acid metabolic process, response to light stimulus, response to cold, response to osmotic stress, cuticle development; LOCATED IN: membrane; EXPRESSED IN: 25 plant structures; EXPRESSED DURING:…	7.97985	8.04456	7.59192	8.04625	9.22753	9.47761	9.39314	8.93295	8.60208	8.34662	8.60119	8.85197	8.9304	8.89622	8.68871	8.66022	8.7144	8.75527		0.0738835	0.847542	0.711313	-0.782145	-0.589681	-0.689956	-0.489761	0.316858	-0.691065	1	0	burg	1	20.7917	0.513167	19.0238	8.69183	0.633101
AT1G26800	3.88783e-09	4.12902e-11	27	1.5	0.767314	1	3			zinc finger (C3HC4-type RING finger) family protein	0	zinc finger (C3HC4-type RING finger) family protein; FUNCTIONS IN: protein binding, zinc ion binding; EXPRESSED IN: 19 plant structures; EXPRESSED DURING: 11 growth stages; CONTAINS InterPro DOMAIN/s: Zinc finger, RING-type (InterPro:IPR001841), Zinc finger, RING/FYVE/PHD-type (InterPro:IPR013083); BEST Arabidopsis thaliana protein match is: zinc finger (C3HC4-type RING finger) family protein (TA…	7.09945	7.15931	7.21063	7.07163	6.59764	6.11228	5.72306	6.15492	6.43477	7.49786	7.21349	7.12401	6.08148	5.58668	5.18001	5.67395	5.83625	6.00224		-0.35561	-0.710059	-0.613369	0.844092	0.497442	0.940308	0.95991	-0.473444	0.77501	3	1	burg	1	23.7619	0.696753	8.91703	6.39178	0.774131
AT5G11930	3.88783e-09	4.12902e-11	27	15	0.590076	1	3			glutaredoxin family protein	0	glutaredoxin family protein; FUNCTIONS IN: electron carrier activity, protein disulfide oxidoreductase activity; INVOLVED IN: cell redox homeostasis; EXPRESSED IN: 11 plant structures; EXPRESSED DURING: 6 growth stages; CONTAINS InterPro DOMAIN/s: Glutaredoxin-like, plant II (InterPro:IPR011905), Thioredoxin fold (InterPro:IPR012335), Glutaredoxin (InterPro:IPR002109), Glutaredoxin active site (I…	4.06207	3.81582	3.99408	4.52575	4.65882	4.89185	5.19304	4.80194	4.35356	4.05629	4.24905	4.30059	4.74506	5.21424	5.25522	5.13952	5.12677	5.12118		0.200827	0.72747	0.646202	-0.887491	-0.637952	-0.916416	-0.91637	0.393006	-0.806778	4	0	burg	1	24.3415	0.427033	19.7816	4.6731	0.714319
AT5G05890	3.88783e-09	4.12902e-11	21	4.5	0.198151	0	3			UDP-glucoronosyl/UDP-glucosyl transferase family protein	0	UDP-glucoronosyl/UDP-glucosyl transferase family protein; FUNCTIONS IN: UDP-glycosyltransferase activity, transferase activity, transferring glycosyl groups; INVOLVED IN: metabolic process; LOCATED IN: cellular_component unknown; EXPRESSED IN: 8 plant structures; EXPRESSED DURING: LP.06 six leaves visible, LP.04 four leaves visible, 4 leaf senescence stage, petal differentiation and expansion sta…	6.59433	6.58841	6.62358	6.31902	6.3844	6.27058	6.09149	6.35615	6.35481	6.62253	6.68191	6.40011	5.85858	5.75199	5.89394	6.72711	6.94571	7.27633		0.208081	-0.662412	-0.659933	0.535715	0.507712	0.433367	0.127117	-0.0893258	0.519691	0	0	yule-walker	1	21.5396	0.43743	9.4032	6.42039	0.68995
AT3G51910	4.18125e-09	4.53846e-11	24	3	0.763059	1	3	AT-HSFA7A	HSFA7A;HEAT SHOCK TRANSCRIPTION FACTOR A7A	AT-HSFA7A; DNA binding / transcription factor	member of Heat Stress Transcription Factor (Hsf) family	AT-HSFA7A; FUNCTIONS IN: transcription factor activity, DNA binding; INVOLVED IN: response to high light intensity, response to heat, regulation of cellular protein metabolic process; LOCATED IN: nucleus; EXPRESSED IN: 10 plant structures; EXPRESSED DURING: LP.06 six leaves visible, 4 anthesis, LP.04 four leaves visible, petal differentiation and expansion stage; CONTAINS InterPro DOMAIN/s: Winge…	9.02843	9.0557	9.23589	8.70216	8.33148	7.71392	7.51021	7.76907	8.13393	8.74304	8.69556	8.42769	7.4417	7.18317	6.94372	7.47156	7.85861	8.0164		-0.241463	-0.80586	-0.667287	0.887704	0.58633	0.973586	0.873036	-0.481527	0.787014	4	0	burg	1	23.0308	0.700339	8.84676	8.07258	0.94472
AT2G14160	4.18125e-09	4.53846e-11	24	3	0.528161	1	3			nucleic acid binding / nucleotide binding	0	nucleic acid binding / nucleotide binding; FUNCTIONS IN: nucleotide binding, nucleic acid binding; INVOLVED IN: biological_process unknown; LOCATED IN: cellular_component unknown; EXPRESSED IN: root; CONTAINS InterPro DOMAIN/s: RNA recognition motif, RNP-1 (InterPro:IPR000504), Nucleotide-binding, alpha-beta plait (InterPro:IPR012677); BEST Arabidopsis thaliana protein match is: RNA-binding prote…	5.71719	5.73474	5.39596	4.83442	3.49396	3.31301	3.0026	3.19771	3.45507	3.97192	3.94001	3.50628	3.26213	2.97322	3.22358	3.21016	3.36765	3.38742		-0.181604	-0.755823	-0.580644	0.814512	0.517146	0.84273	0.686722	-0.520347	0.608564	2	0	yule-walker	1	22.0147	0.65057	8.67032	3.72176	0.602537
AT1G08550	4.18125e-09	4.53846e-11	27	1.5	0.466353	1	3	AVDE1	ARABIDOPSIS VIOLAXANTHIN DE-EPOXIDASE 1:NPQ1;NON-PHOTOCHEMICAL QUENCHING 1	NPQ1 (NON-PHOTOCHEMICAL QUENCHING 1); violaxanthin de-epoxidase	Violaxanthin deepoxidase involved in xanthophyll cycle.Two major consequences of the npq1 mutation are the absence of zeaxanthin formation in strong light and the partial inhibition of the quenching of singlet excited chlorophylls in the photosystem II light-harvesting complex	NON-PHOTOCHEMICAL QUENCHING 1 (NPQ1); FUNCTIONS IN: violaxanthin de-epoxidase activity; INVOLVED IN: response to heat, fatty acid metabolic process, chlorophyll metabolic process, xanthophyll metabolic process, xanthophyll cycle; LOCATED IN: thylakoid lumen, chloroplast photosystem II, chloroplast thylakoid lumen, chloroplast; EXPRESSED IN: 22 plant structures; EXPRESSED DURING: 14 growth stages;…	5.27296	5.29211	5.14178	4.84178	4.74919	4.33451	4.34035	4.34046	4.82599	5.05443	5.24118	5.28046	4.7247	4.74255	4.51486	4.62296	4.79164	4.92713		-0.357966	-0.855432	-0.806933	0.826294	0.467379	0.849599	0.726166	-0.612408	0.754103	4	1	burg	1	25.1597	0.390779	7.75276	4.80977	0.807077
AT1G55910	4.18125e-09	4.53846e-11	27	9	0.395198	0	3	ZIP11	ZINC TRANSPORTER 11 PRECURSOR	ZIP11 (ZINC TRANSPORTER 11 PRECURSOR); cation transmembrane transporter/ metal ion transmembrane transporter	member of Putative zinc transporter ZIP2 - like family	ZINC TRANSPORTER 11 PRECURSOR (ZIP11); FUNCTIONS IN: cation transmembrane transporter activity, metal ion transmembrane transporter activity; INVOLVED IN: cation transport, metal ion transport; LOCATED IN: endomembrane system, membrane; EXPRESSED IN: 22 plant structures; EXPRESSED DURING: 13 growth stages; CONTAINS InterPro DOMAIN/s: Zinc/iron permease (InterPro:IPR003689); BEST Arabidopsis thali…	6.69823	6.40804	6.71289	6.88839	6.67179	6.4537	6.36289	5.94142	5.99261	6.02784	6.19604	6.54641	6.60329	6.85042	6.83421	6.42652	6.26784	6.07407		-0.634566	0.176945	0.355441	-0.212547	-0.558175	0.0198868	0.0889838	-0.585322	-0.394977	0	0	burg	1	27.4679	0.390068	13.8564	6.42696	0.828014
AT1G06550	4.18125e-09	4.53846e-11	27	6	0.954259	1	2			enoyl-CoA hydratase/isomerase family protein	0	enoyl-CoA hydratase/isomerase family protein; FUNCTIONS IN: 3-hydroxyisobutyryl-CoA hydrolase activity, catalytic activity; INVOLVED IN: fatty acid beta-oxidation, metabolic process; LOCATED IN: cellular_component unknown; EXPRESSED IN: 23 plant structures; EXPRESSED DURING: 13 growth stages; CONTAINS InterPro DOMAIN/s: Crotonase, core (InterPro:IPR001753); BEST Arabidopsis thaliana protein match…	11.0766	11.1567	10.9003	10.3681	10.0779	9.80192	9.61275	9.06569	9.0151	8.81387	9.25697	9.6648	9.85154	9.8423	9.60119	9.09933	8.93487	9.13826		-0.416785	-0.26228	-0.0488542	0.349396	0.00216861	0.546824	0.491863	-0.65812	0.0972548	0	0	default	1	24	0.288698	13.4031	9.65892	0.175904
AT1G64890	4.57499e-09	4.98723e-11	24	0	0.44006	1	3			integral membrane transporter family protein	0	integral membrane transporter family protein; FUNCTIONS IN: transporter activity; INVOLVED IN: transport; LOCATED IN: membrane; EXPRESSED IN: 22 plant structures; EXPRESSED DURING: 13 growth stages; CONTAINS InterPro DOMAIN/s: Major facilitator superfamily, general substrate transporter (InterPro:IPR016196), Biopterin transport-related protein BT1 (InterPro:IPR004324); BEST Arabidopsis thaliana p…	8.03303	7.6795	7.55224	7.23545	6.85196	6.73786	7.06874	7.56394	7.46809	7.48595	7.38872	7.3972	6.93224	6.91052	7.06285	7.2108	7.32672	7.34177		0.331436	-0.786019	-0.771923	0.818509	0.836626	0.620543	0.425007	0.00625451	0.864229	3	1	burg	2	22.5112781955,26.2631578947	0.213992266478,0.271020262645	3.67213813137,5.69907072428	7.24791	0.873761
AT1G22170	4.98332e-09	5.479e-11	24	13.5	0.552997	1	3			phosphoglycerate/bisphosphoglycerate mutase family protein	0	phosphoglycerate/bisphosphoglycerate mutase family protein; FUNCTIONS IN: intramolecular transferase activity, phosphotransferases, catalytic activity; INVOLVED IN: glycolysis, metabolic process; LOCATED IN: chloroplast; EXPRESSED IN: 19 plant structures; EXPRESSED DURING: 8 growth stages; CONTAINS InterPro DOMAIN/s: Phosphoglycerate mutase (InterPro:IPR013078), Phosphoglycerate/bisphosphoglycera…	6.71691	6.04766	6.81909	7.13196	7.45713	7.79309	8.11265	7.69293	7.43705	6.71906	7.09988	7.50486	7.65832	7.70449	7.52678	7.16464	7.18697	7.0308		0.0022069	0.899463	0.839521	-0.886136	-0.63879	-0.734799	-0.502096	0.397255	-0.679875	3	1	burg	1	23.0308	0.525287	18.8623	7.29926	0.687494
AT1G78570	4.98332e-09	5.479e-11	27	6	1.48493	1	2	ATRHM1	ARABIDOPSIS THALIANA RHAMNOSE BIOSYNTHESIS 1:RHM1;RHAMNOSE BIOSYNTHESIS 1:ROL1;REPRESSOR OF LRX1 1	RHM1 (RHAMNOSE BIOSYNTHESIS 1); UDP-L-rhamnose synthase/ UDP-glucose 4,6-dehydratase/ catalytic	Encodes a UDP-L-Rhamnose synthase involved in the biosynthesis of rhamnose, a major monosaccharide component of pectin. Catalyzes the conversion of UDP-D-Glc to UDP-L-Rha. The dehydrogenase domain of RHM1 was shown to catalyze the conversion of UDP-D-Glc to the reaction intermediate UDP-4-keto-6-deoxy-D-Glc using recombinant protein assay but the activity of the full-length protein was not determ…	RHAMNOSE BIOSYNTHESIS 1 (RHM1); FUNCTIONS IN: UDP-L-rhamnose synthase activity, UDP-glucose 4,6-dehydratase activity, catalytic activity; INVOLVED IN: flavonol biosynthetic process, UDP-rhamnose biosynthetic process, auxin efflux, nucleotide-sugar metabolic process; LOCATED IN: soluble fraction; EXPRESSED IN: 26 plant structures; EXPRESSED DURING: 16 growth stages; CONTAINS InterPro DOMAIN/s: NAD…	11.2267	11.0873	11.2896	10.7109	10.0873	9.53355	9.0453	8.54058	8.45359	8.18854	8.91959	9.69457	9.91105	9.67968	9.33019	8.81307	8.96068	9.17192		-0.522414	-0.301312	-0.0615687	0.333244	-0.0701729	0.568419	0.472649	-0.747568	0.0913339	0	0	default	1	24	0.53762	12.6316	9.49514	0.261727
AT2G38860	5.38172e-09	6.01773e-11	24	16.5	0.73953	1	3	YLS5		YLS5	Encodes protease I (pfpI)-like protein YLS5.	YLS5; INVOLVED IN: response to ethylene stimulus, leaf senescence, response to salt stress, response to abscisic acid stimulus; LOCATED IN: endomembrane system; EXPRESSED IN: 23 plant structures; EXPRESSED DURING: 13 growth stages; CONTAINS InterPro DOMAIN/s: ThiJ/PfpI (InterPro:IPR002818); BEST Arabidopsis thaliana protein match is: DJ-1 family protein (TAIR:AT3G54600.1); Has 3593 Blast hits to …	9.55193	9.62242	9.30685	9.14694	9.61324	10.2212	10.4144	10.5274	10.2335	9.64836	9.67991	9.78129	10.1242	10.2652	10.329	10.1721	10.0578	9.88871		0.581613	0.703259	0.505294	-0.697744	-0.199169	-0.870519	-0.778899	0.727068	-0.532912	1	1	burg	1	21.6957	0.441891	0.37042	9.94309	0.810303
AT5G03650	5.38172e-09	6.01773e-11	24	15	0.453055	1	3	SBE2.2	starch branching enzyme 2.2	SBE2.2 (starch branching enzyme 2.2); 1,4-alpha-glucan branching enzyme	Encodes starch branching enzyme (E.C.2.4.1.18) similar to SBE2 from maize and rice. Expressed throughout the plant and highest in seedlings and cauline leaves.	starch branching enzyme 2.2 (SBE2.2); FUNCTIONS IN: 1,4-alpha-glucan branching enzyme activity; INVOLVED IN: amylopectin biosynthetic process, starch metabolic process; LOCATED IN: chloroplast, chloroplast stroma; EXPRESSED IN: 25 plant structures; EXPRESSED DURING: 15 growth stages; CONTAINS InterPro DOMAIN/s: Glycoside hydrolase, family 13, N-terminal (InterPro:IPR004193), Immunoglobulin E-set …	6.58676	6.67684	6.65144	6.74262	7.25463	7.55337	7.59975	7.59919	7.38895	7.01037	6.97147	7.10271	7.40903	7.5144	7.4578	7.15259	7.16469	7.21435		0.298968	0.869837	0.713193	-0.843499	-0.481883	-0.869422	-0.684677	0.601771	-0.684662	3	0	burg	1	22.3433	0.339131	20.4455	7.20378	0.734209
AT4G14500	5.38172e-09	6.01773e-11	27	0	0.183292	0	3			0	0	FUNCTIONS IN: molecular_function unknown; INVOLVED IN: biological_process unknown; LOCATED IN: cellular_component unknown; EXPRESSED IN: 24 plant structures; EXPRESSED DURING: 15 growth stages; CONTAINS InterPro DOMAIN/s: Lipid-binding START (InterPro:IPR002913); BEST Arabidopsis thaliana protein match is: unknown protein (TAIR:AT3G23080.1); Has 257 Blast hits to 256 proteins in 63 species: Archa…	8.91178	9.02594	8.84083	8.74529	8.68644	8.4983	8.53286	8.64863	8.80771	9.00756	9.13565	9.06389	8.66987	8.59587	8.57821	8.66951	8.8415	8.86613		-0.164025	-0.842035	-0.867968	0.817861	0.588306	0.774047	0.66589	-0.375381	0.842032	4	1	burg	1	26.0348	0.246411	5.85394	8.7773	0.845805
AT5G02270	5.38172e-09	6.01773e-11	27	6	1.38048	1	2	ATNAP9		ATNAP9; transporter	member of NAP subfamily	ATNAP9; FUNCTIONS IN: transporter activity; EXPRESSED IN: 24 plant structures; EXPRESSED DURING: 15 growth stages; CONTAINS InterPro DOMAIN/s: ATPase, AAA+ type, core (InterPro:IPR003593), ABC transporter-like (InterPro:IPR003439), ABC transporter, conserved site (InterPro:IPR017871); BEST Arabidopsis thaliana protein match is: POP1; transporter (TAIR:AT5G44110.1); Has 118510 Blast hits to 112633…	11.9006	11.9246	11.7323	11.3722	10.9556	10.4983	10.1287	9.26856	9.25596	9.53423	10.0542	10.4662	10.2869	10.2052	9.68655	9.40922	9.64111	9.9123		-0.524339	-0.369949	-0.14242	0.443608	0.0106512	0.687835	0.617542	-0.77028	0.177467	0	0	default	1	24	0.502552	11.874	10.2548	0.359092
AT4G25760	5.83614e-09	6.60778e-11	24	13.5	0.654873	1	3	AtGDU2	Arabidopsis thaliana GLUTAMINE DUMPER 2	AtGDU2 (Arabidopsis thaliana GLUTAMINE DUMPER 2)	0	Arabidopsis thaliana GLUTAMINE DUMPER 2 (AtGDU2); FUNCTIONS IN: molecular_function unknown; INVOLVED IN: biological_process unknown; LOCATED IN: cellular_component unknown; BEST Arabidopsis thaliana protein match is: AtGDU3 (Arabidopsis thaliana GLUTAMINE DUMPER 3) (TAIR:AT5G57685.1); Has 63 Blast hits to 63 proteins in 7 species: Archae - 0; Bacteria - 0; Metazoa - 0; Fungi - 0; Plants - 63; Vir…	6.86454	5.89606	6.21321	5.92489	6.76295	7.27108	7.54899	7.26391	6.87504	5.61909	6.02407	6.66358	7.00115	6.84306	6.8305	6.13278	5.89377	5.41071		0.124401	0.75388	0.733689	-0.568113	-0.318985	-0.454072	-0.207568	0.311845	-0.46111	0	0	yule-walker	1	21.5396	0.765779	20.3772	6.48087	0.814689
AT1G07010	5.83614e-09	6.60778e-11	24	12	0.323998	0	3			calcineurin-like phosphoesterase family protein	0	calcineurin-like phosphoesterase family protein; FUNCTIONS IN: hydrolase activity, protein serine/threonine phosphatase activity; INVOLVED IN: biological_process unknown; LOCATED IN: peroxisome; EXPRESSED IN: 21 plant structures; EXPRESSED DURING: 13 growth stages; CONTAINS InterPro DOMAIN/s: Metallophosphoesterase (InterPro:IPR004843); BEST Arabidopsis thaliana protein match is: calcineurin-like…	4.57167	4.67292	4.74269	5.0063	5.43517	5.47442	5.41278	4.75864	4.63778	4.38961	4.62976	4.81314	4.94447	4.98951	4.66175	4.40315	4.44715	4.34642		-0.368865	0.700379	0.802143	-0.538796	-0.619455	-0.190139	0.0602854	-0.144931	-0.607809	1	1	yule-walker	1	22.0147	0.382001	18.1083	4.80974	0.855751
AT2G46490	5.83614e-09	6.60778e-11	27	22.5	0.271645	0	3			unknown protein	0	unknown protein; FUNCTIONS IN: molecular_function unknown; INVOLVED IN: biological_process unknown; LOCATED IN: cellular_component unknown; EXPRESSED IN: 23 plant structures; EXPRESSED DURING: 15 growth stages; BEST Arabidopsis thaliana protein match is: unknown protein (TAIR:AT5G35110.1); Has 10 Blast hits to 10 proteins in 4 species: Archae - 0; Bacteria - 0; Metazoa - 2; Fungi - 0; Plants - 8;…	8.44148	8.54451	8.33417	8.27123	8.30376	8.32927	8.45284	8.77259	8.99233	9.20028	9.09677	8.76252	8.47126	8.32067	8.49252	8.80862	9.00333	9.00944		0.440182	-0.414198	-0.616902	0.328255	0.546259	0.0511035	-0.0471616	0.391638	0.519168	0	0	burg	1	27.7222	0.36739	1.39286	8.65683	0.863791
AT2G20670	6.35426e-09	7.25386e-11	27	1.5	1.5226	1	3			unknown protein	0	unknown protein; LOCATED IN: chloroplast; EXPRESSED IN: 21 plant structures; EXPRESSED DURING: 14 growth stages; CONTAINS InterPro DOMAIN/s: Protein of unknown function DUF506, plant (InterPro:IPR006502); BEST Arabidopsis thaliana protein match is: unknown protein (TAIR:AT4G32480.1); Has 203 Blast hits to 203 proteins in 16 species: Archae - 0; Bacteria - 0; Metazoa - 0; Fungi - 0; Plants - 201; …	10.2231	10.3505	10.3351	9.33898	8.19794	7.23833	7.14614	7.21924	7.7541	8.83363	8.94272	8.48621	7.04131	6.52812	6.344	6.38056	7.357	7.40939		-0.281012	-0.766516	-0.607403	0.855626	0.53043	0.958453	0.866268	-0.544848	0.715133	3	1	burg	1	23.952	1.17835	8.20413	7.93549	0.895071
AT1G10850	6.35426e-09	7.25386e-11	27	16.5	0.67578	1	3			ATP binding / protein binding / protein kinase/ protein serine/threonine kinase	0	ATP binding / protein binding / protein kinase/ protein serine/threonine kinase; FUNCTIONS IN: protein binding, protein serine/threonine kinase activity, protein kinase activity, ATP binding; INVOLVED IN: transmembrane receptor protein tyrosine kinase signaling pathway, protein amino acid phosphorylation; LOCATED IN: endomembrane system; EXPRESSED IN: 22 plant structures; EXPRESSED DURING: 13 gro…	4.54069	4.5227	4.77439	5.27081	5.73043	6.16671	6.44398	6.27804	6.12202	5.60833	5.73711	5.91526	6.353	6.5533	6.63508	6.94763	6.99374	6.8551		0.28466	0.5903	0.428844	-0.758858	-0.437196	-0.857788	-0.851192	0.514303	-0.581563	2	0	burg	1	27.2182	0.456897	20.0061	6.05339	0.751377
AT5G01600	6.88911e-09	7.96113e-11	24	1.5	1.12371	1	3	ATFER1		ATFER1; ferric iron binding / iron ion binding	Encodes a ferretin protein that is targeted to the chloroplast. Member of a Ferritin gene family. Gene expression is induced in response to iron overload and by nitric oxide. Expression of the gene is downregulated in the presence of paraquat, an inducer of photoxidative stress.	ATFER1; FUNCTIONS IN: ferric iron binding, iron ion binding; INVOLVED IN: in 11 processes; LOCATED IN: thylakoid, chloroplast thylakoid membrane, chloroplast stroma, chloroplast, membrane; EXPRESSED IN: 25 plant structures; EXPRESSED DURING: 14 growth stages; CONTAINS InterPro DOMAIN/s: Ferritin, N-terminal (InterPro:IPR001519), Ferritin-related (InterPro:IPR012347), Ferritin-like (InterPro:IPR00…	10.8866	10.6751	10.1561	9.26447	8.41113	7.66293	7.7665	7.67405	8.52207	9.4452	9.71177	9.20643	8.63634	8.6381	8.94329	9.75006	10.262	10.7967		-0.0604377	-0.858617	-0.810734	0.690608	0.452483	0.573464	0.245501	-0.465009	0.549694	2	0	yule-walker	1	22.1778	1.09102	8.73318	9.14837	0.697777
AT3G03170	6.88911e-09	7.96113e-11	24	1.5	0.62499	1	3			unknown protein	0	unknown protein; LOCATED IN: cellular_component unknown; EXPRESSED IN: 11 plant structures; EXPRESSED DURING: 4 anthesis, F mature embryo stage, petal differentiation and expansion stage, D bilateral stage, E expanded cotyledon stage; Has 104 Blast hits to 104 proteins in 12 species: Archae - 0; Bacteria - 0; Metazoa - 0; Fungi - 0; Plants - 104; Viruses - 0; Other Eukaryotes - 0 (source: NCBI BL…	5.50147	6.56829	6.77175	6.26401	5.72054	5.25875	5.35068	5.69453	5.71924	6.07015	5.86594	6.03229	5.48339	5.54163	5.64943	6.1949	6.54968	6.5458		-0.0470011	-0.683922	-0.589668	0.48718	0.367416	0.454872	0.15855	-0.241068	0.440169	0	1	mle	1	22.855	0.523714	7.77384	5.95771	0.715727
AT5G17050	6.88911e-09	7.96113e-11	27	6	1.63038	1	2	UGT78D2	UDP-GLUCOSYL TRANSFERASE 78D2	UGT78D2 (UDP-GLUCOSYL TRANSFERASE 78D2); UDP-glycosyltransferase/ anthocyanidin 3-O-glucosyltransferase/ quercetin 3-O-glucosyltransferase/ transferase, transferring glycosyl groups	The At5g17050 encodes a anthocyanidin 3-O-glucosyltransferase which specifically glucosylates the 3-position of the flavonoid C-ring. Anthocyanidins such as cyanidin and pelargonidin as well as flavonols such as kaempferol and quercetin are accepted substrates.	UDP-GLUCOSYL TRANSFERASE 78D2 (UGT78D2); FUNCTIONS IN: quercetin 3-O-glucosyltransferase activity, anthocyanidin 3-O-glucosyltransferase activity, UDP-glycosyltransferase activity, transferase activity, transferring glycosyl groups; INVOLVED IN: metabolic process; EXPRESSED IN: 22 plant structures; EXPRESSED DURING: 13 growth stages; CONTAINS InterPro DOMAIN/s: UDP-glucuronosyl/UDP-glucosyltransf…	10.5975	10.5332	10.6418	10.0717	9.97831	9.39141	8.8395	7.93691	7.79949	7.76294	8.61325	9.40067	9.37785	9.1513	8.54099	7.84844	8.14652	8.30396		-0.59917	-0.20312	0.0265395	0.288566	-0.136669	0.584554	0.568155	-0.776367	0.0449133	0	0	default	1	24	0.662164	13.3091	8.96107	0.436166
AT5G20860	7.46822e-09	8.73517e-11	21	10.5	2.2948	1	3			pectinesterase family protein	0	pectinesterase family protein; FUNCTIONS IN: enzyme inhibitor activity, pectinesterase activity; INVOLVED IN: cell wall modification; LOCATED IN: endomembrane system, cell wall, plant-type cell wall; EXPRESSED IN: flower; CONTAINS InterPro DOMAIN/s: Pectinesterase, active site (InterPro:IPR018040), Pectin lyase fold/virulence factor (InterPro:IPR011050), Pectinesterase inhibitor (InterPro:IPR0065…	3.95578	3.86929	3.93611	5.66857	7.51483	7.63283	7.17653	5.59363	5.12685	5.59306	6.19006	6.67222	5.89438	4.71983	4.53035	4.60745	4.91142	5.40417		-0.297904	0.589874	0.560092	-0.466606	-0.52528	-0.196314	0.0597317	-0.00120509	-0.397211	0	1	burg	1	20.5068	1.27837	16.9612	5.59068	0.658297
AT2G31800	7.46822e-09	8.73517e-11	27	0	0.630645	1	3			ankyrin protein kinase, putative	0	ankyrin protein kinase, putative; FUNCTIONS IN: protein serine/threonine/tyrosine kinase activity, kinase activity; INVOLVED IN: regulation of signal transduction, protein amino acid phosphorylation; EXPRESSED IN: 24 plant structures; EXPRESSED DURING: 15 growth stages; CONTAINS InterPro DOMAIN/s: Protein kinase, core (InterPro:IPR000719), Integrin-linked protein kinase (InterPro:IPR016253), Tyro…	8.52309	8.35554	8.21023	8.19644	7.59343	7.31521	7.28593	7.51253	7.8513	8.35756	8.31393	7.89325	7.40782	7.02765	7.21748	7.19924	7.24866	7.29687		-0.192998	-0.778973	-0.686707	0.903626	0.626531	0.914889	0.894967	-0.385943	0.835313	4	0	default	1	24	0.443604	7.86664	7.66371	0.753002
AT1G30510	7.46822e-09	8.73517e-11	24	16.5	0.612662	1	3	ATRFNR2	ROOT FNR 2	ATRFNR2 (ROOT FNR 2); FAD binding / NADP or NADPH binding / electron carrier/ ferredoxin-NADP+ reductase/ oxidoreductase	Encodes a root-type ferredoxin:NADP(H) oxidoreductase.	ROOT FNR 2 (ATRFNR2); FUNCTIONS IN: electron carrier activity, NADP or NADPH binding, ferredoxin-NADP+ reductase activity, oxidoreductase activity, FAD binding; INVOLVED IN: oxidation reduction; LOCATED IN: chloroplast, thylakoid membrane; EXPRESSED IN: 23 plant structures; EXPRESSED DURING: 13 growth stages; CONTAINS InterPro DOMAIN/s: Oxidoreductase FAD/NAD(P)-binding (InterPro:IPR001433), Ferr…	11.0661	10.8997	11.1237	10.937	11.1672	11.6606	12.0463	12.0473	11.6548	10.6033	10.87	11.2552	11.6352	12.0001	12.001	11.6274	11.6468	11.3647		0.411688	0.785582	0.702255	-0.841002	-0.399647	-0.886822	-0.834551	0.595278	-0.679454	3	0	mle	1	23.5748	0.505292	20.9607	11.4435	0.745157
AT2G02710	8.03168e-09	9.5821e-11	24	3	0.689221	1	3	PLP	PAS/LOV PROTEIN:PLPA;PAS/LOV PROTEIN A:PLPB;PAS/LOV PROTEIN B:PLPC;PAS/LOV PROTEIN C	PLPB (PAS/LOV PROTEIN B); signal transducer/ two-component sensor	Encodes a putative blue light receptor protein.	PAS/LOV PROTEIN B (PLPB); FUNCTIONS IN: two-component sensor activity, signal transducer activity; INVOLVED IN: signal transduction, regulation of transcription, DNA-dependent, two-component signal transduction system (phosphorelay); LOCATED IN: cellular_component unknown; EXPRESSED IN: 23 plant structures; EXPRESSED DURING: 14 growth stages; CONTAINS InterPro DOMAIN/s: PAC motif (InterPro:IPR001…	9.51074	9.5687	9.53222	9.2492	8.62464	8.14751	7.8562	8.43055	8.83512	9.58766	9.3555	8.73756	7.3286	6.60907	6.85997	7.63659	8.19738	8.31031		-0.0663081	-0.759662	-0.657045	0.869896	0.674328	0.905423	0.82128	-0.277091	0.820504	4	1	yule-walker	2	27.9813084112,20.3673469388	0.617746392328,0.623547765621	1.88094284949,11.6579084015	8.40393	0.976464
AT3G19290	8.03168e-09	9.5821e-11	24	3	0.453668	1	3	ABF4	ABRE BINDING FACTOR 4:AREB2;ABA-RESPONSIVE ELEMENT BINDING PROTEIN 2	ABF4 (ABRE BINDING FACTOR 4); DNA binding / protein binding / transcription activator/ transcription factor	bZIP transcription factor with specificity for abscisic acid-responsive elements (ABRE). Mediate ABA-dependent stress responses.	ABRE BINDING FACTOR 4 (ABF4); FUNCTIONS IN: protein binding, transcription factor activity, transcription activator activity, DNA binding; INVOLVED IN: in 6 processes; LOCATED IN: nucleus; EXPRESSED IN: 24 plant structures; EXPRESSED DURING: 14 growth stages; CONTAINS InterPro DOMAIN/s: Basic-leucine zipper (bZIP) transcription factor (InterPro:IPR004827), bZIP transcription factor, bZIP-1 (Inter…	7.41511	7.30441	7.25701	6.86159	6.6554	6.24379	6.13436	6.05393	6.31165	6.72235	6.72516	6.57028	6.06464	5.90484	5.9623	5.93704	6.3581	6.31003		-0.261492	-0.767406	-0.607053	0.849041	0.517022	0.940393	0.821351	-0.576506	0.671923	3	0	mle	1	22.6818	0.406243	9.25192	6.43393	0.840805
AT1G53090	8.03168e-09	9.5821e-11	27	6	0.362239	0	3	SPA4	SPA1-RELATED 4	SPA4 (SPA1-RELATED 4); protein binding / signal transducer	Encodes a member of the SPA (suppressor of phyA-105) protein family (SPA1-SPA4). SPA proteins contain an N-terminal serine/threonine kinase-like motif followed by a coiled-coil structure and a C-terminal WD-repeat domain. SPA proteins function redundantly in suppressing photomorphogenesis in dark- and light-grown seedlings. SPA4 (and SPA3) predominantly regulates elongation growth in adult plants.	SPA1-RELATED 4 (SPA4); FUNCTIONS IN: protein binding, signal transducer activity; INVOLVED IN: protein amino acid phosphorylation; LOCATED IN: CUL4 RING ubiquitin ligase complex, heterotrimeric G-protein complex; EXPRESSED IN: 19 plant structures; EXPRESSED DURING: 11 growth stages; CONTAINS InterPro DOMAIN/s: WD40 repeat-like (InterPro:IPR011046), Protein kinase, core (InterPro:IPR000719), WD40 …	6.32618	6.14917	6.21675	6.17901	6.34076	6.15055	5.92967	5.50568	5.53088	5.58052	6.04848	5.98017	6.15956	5.88493	5.73182	5.25615	5.3301	5.28477		-0.657754	-0.00493872	0.168836	0.175134	-0.21934	0.504037	0.661064	-0.688165	-0.0040925	0	1	burg	1	23.952	0.307694	14.3888	5.83876	0.764322
AT4G00430	8.03168e-09	9.5821e-11	24	13.5	0.179584	0	3	PIP1;4	PLASMA MEMBRANE INTRINSIC PROTEIN 1;4:PIP1E;PLASMA MEMBRANE INTRINSIC PROTEIN 1E:TMP-C;TRANSMEMBRANE PROTEIN C	PIP1;4 (PLASMA MEMBRANE INTRINSIC PROTEIN 1;4); water channel	a member of the plasma membrane intrinsic protein subfamily PIP1.	PLASMA MEMBRANE INTRINSIC PROTEIN 1;4 (PIP1;4); FUNCTIONS IN: water channel activity; INVOLVED IN: transport, response to water deprivation; LOCATED IN: plasma membrane, membrane; EXPRESSED IN: 23 plant structures; EXPRESSED DURING: 13 growth stages; CONTAINS InterPro DOMAIN/s: Aquaporin (InterPro:IPR012269), Major intrinsic protein (InterPro:IPR000425); BEST Arabidopsis thaliana protein match is…	9.15656	8.99391	9.27317	9.30232	9.46505	9.65901	9.68768	9.54795	9.31093	9.11014	9.40231	9.80312	10.0992	10.1113	10.0193	9.61117	9.48208	9.36603		-0.223162	0.762655	0.682515	-0.833824	-0.751932	-0.737949	-0.547551	0.0889109	-0.731715	1	0	yule-walker	1	22.5113	0.353226	18.5685	9.5438	0.858223
AT1G10360	8.03168e-09	9.5821e-11	27	6	1.03665	1	2	ATGSTU18	GLUTATHIONE S-TRANSFERASE TAU 18:GST29;GLUTATHIONE S-TRANSFERASE 29	ATGSTU18 (GLUTATHIONE S-TRANSFERASE TAU 18); glutathione transferase	Encodes glutathione transferase belonging to the tau class of GSTs. Naming convention according to Wagner et al. (2002).	GLUTATHIONE S-TRANSFERASE TAU 18 (ATGSTU18); FUNCTIONS IN: glutathione transferase activity; INVOLVED IN: toxin catabolic process; LOCATED IN: cytoplasm; EXPRESSED IN: 22 plant structures; EXPRESSED DURING: 13 growth stages; CONTAINS InterPro DOMAIN/s: Thioredoxin fold (InterPro:IPR012335), Glutathione S-transferase, C-terminal (InterPro:IPR004046), Glutathione S-transferase, C-terminal-like (Int…	6.52774	6.47462	7.13468	6.87019	6.48018	5.87351	5.54153	5.02472	4.95754	5.07882	5.30639	5.89257	5.84868	5.73731	5.46333	5.38295	5.29849	5.21157		-0.615072	-0.219343	0.0487768	0.268477	-0.15086	0.564385	0.533875	-0.732039	0.040718	0	1	burg	1	26.0348	0.45595	12.645	5.73983	0.456765
AT5G56750	8.73967e-09	1.05085e-10	27	1.5	0.499873	1	3			Ndr family protein	0	Ndr family protein; FUNCTIONS IN: molecular_function unknown; INVOLVED IN: cell differentiation; LOCATED IN: cellular_component unknown; EXPRESSED IN: 23 plant structures; EXPRESSED DURING: 15 growth stages; CONTAINS InterPro DOMAIN/s: Pollen specific protein SF21 (InterPro:IPR015511), Ndr (InterPro:IPR004142); BEST Arabidopsis thaliana protein match is: Ndr family protein (TAIR:AT2G19620.1); Has…	8.08828	7.80319	7.70443	7.53672	6.91401	6.59106	6.50278	6.58376	6.8001	7.00714	6.97629	7.00549	6.60428	6.1992	6.38121	6.32979	6.55105	6.65751		-0.244631	-0.721244	-0.541768	0.823112	0.493323	0.9081	0.794387	-0.535837	0.666866	2	0	mle	1	23.952	0.398452	8.21768	6.83224	0.811178
AT2G23560	8.73967e-09	1.05085e-10	27	4.5	0.725389	1	2	ATMES7	ARABIDOPSIS THALIANA METHYL ESTERASE 7:MES7;METHYL ESTERASE 7	MES7 (METHYL ESTERASE 7); hydrolase/ hydrolase, acting on ester bonds / methyl indole-3-acetate esterase/ methyl salicylate esterase	Encodes a protein shown to have carboxylesterase activity, methyl salicylate esterase activity, and methyl IAA esterase activity in vitro. This protein does not act on methyl JA, MeGA4, or MEGA9 in vitro. MES7 appears to be involved in MeSA hydrolysis in planta. Expression of MES7 can restore systemic acquired resistance in SAR-deficient tobacco plants.	METHYL ESTERASE 7 (MES7); FUNCTIONS IN: hydrolase activity, hydrolase activity, acting on ester bonds, methyl salicylate esterase activity, methyl indole-3-acetate esterase activity; INVOLVED IN: defense response to fungus, incompatible interaction, systemic acquired resistance, salicylic acid metabolic process; LOCATED IN: endomembrane system; EXPRESSED IN: 8 plant structures; EXPRESSED DURING: …	8.32128	8.09562	7.59807	7.20569	6.67374	6.14099	6.13764	5.74523	5.83462	6.21706	6.5506	6.77019	6.6003	6.54095	6.57623	6.40357	6.23334	6.30106		-0.371513	-0.565062	-0.393702	0.595592	0.206584	0.68165	0.551079	-0.707683	0.353851	0	0	default	1	24	0.365402	10.1419	6.56617	0.247721
AT2G19810	9.43543e-09	1.15217e-10	24	3	0.528354	1	3			zinc finger (CCCH-type) family protein	0	zinc finger (CCCH-type) family protein; FUNCTIONS IN: transcription factor activity, nucleic acid binding; INVOLVED IN: regulation of transcription; EXPRESSED IN: 22 plant structures; EXPRESSED DURING: 13 growth stages; CONTAINS InterPro DOMAIN/s: Zinc finger, CCCH-type (InterPro:IPR000571); BEST Arabidopsis thaliana protein match is: zinc finger (CCCH-type) family protein (TAIR:AT4G29190.1); Has…	7.11995	7.39581	7.39387	7.59288	7.06635	6.59611	6.49592	6.62936	7.15057	7.86356	7.94317	7.77034	7.15833	6.91994	6.63602	6.97307	7.79715	7.87088		-0.331701	-0.748984	-0.736637	0.612115	0.306404	0.632016	0.478604	-0.432006	0.614781	0	1	yule-walker	2	27.4678899083,20.7916666667	0.319557861256,0.432386169376	4.90204924818,11.8103939887	7.2502	0.942549
AT2G01570	9.43543e-09	1.15217e-10	27	21	0.397223	0	3	RGA	REPRESSOR OF GA:RGA1;REPRESSOR OF GA1-3 1	RGA1 (REPRESSOR OF GA1-3 1); protein binding / transcription factor	Member of the VHIID/DELLA regulatory family. Contains homopolymeric serine and threonine residues, a putative nuclear localization signal, leucine heptad repeats, and an LXXLL motif. Putative transcriptional regulator repressing the gibberellin response and integration of phytohormone signalling. DELLAs repress cell proliferation and expansion that drives plant growth. The protein undergoes degra…	REPRESSOR OF GA1-3 1 (RGA1); FUNCTIONS IN: protein binding, transcription factor activity; INVOLVED IN: in 13 processes; LOCATED IN: nucleus; EXPRESSED IN: 22 plant structures; EXPRESSED DURING: 13 growth stages; CONTAINS InterPro DOMAIN/s: GRAS transcription factor (InterPro:IPR005202); BEST Arabidopsis thaliana protein match is: GAI (GIBBERELLIC ACID INSENSITIVE); transcription factor (TAIR:AT1…	7.67208	7.79028	7.44359	7.28005	7.35371	7.51982	7.73108	7.79856	8.07093	7.82554	7.7226	7.30658	7.238	7.21501	7.68878	7.9924	8.14066	8.09099		0.817609	-0.311025	-0.448714	0.205742	0.614791	-0.128803	-0.38321	0.581935	0.301666	1	0	mle	1	24.7438	0.368107	2.09703	7.65933	0.840573
AT5G05320	9.43543e-09	1.15217e-10	27	22.5	0.38958	0	3			monooxygenase, putative (MO3)	0	monooxygenase, putative (MO3); FUNCTIONS IN: monooxygenase activity; INVOLVED IN: metabolic process; LOCATED IN: cellular_component unknown; EXPRESSED IN: 8 plant structures; EXPRESSED DURING: 9 growth stages; CONTAINS InterPro DOMAIN/s: Aromatic-ring hydroxylase-like (InterPro:IPR003042), Monooxygenase, FAD-binding (InterPro:IPR002938); BEST Arabidopsis thaliana protein match is: monooxygenase, …	6.51639	6.2935	6.5037	6.44868	6.12124	6.35601	6.60713	6.96011	6.93822	7.34774	6.90346	6.57136	6.35294	6.19128	6.54105	6.75472	6.8416	6.85428		0.548224	-0.366819	-0.53332	0.314954	0.598435	0.0103865	-0.0503569	0.564681	0.51644	0	0	default	1	24	0.300915	4.3112	6.62277	0.528845
AT3G17470	9.43543e-09	1.15217e-10	24	6	0.35272	0	3			RelA/SpoT domain-containing protein / calcium-binding EF-hand family protein	0	RelA/SpoT domain-containing protein / calcium-binding EF-hand family protein; FUNCTIONS IN: GTP diphosphokinase activity, calcium ion binding; INVOLVED IN: guanosine tetraphosphate metabolic process; LOCATED IN: chloroplast; EXPRESSED IN: 22 plant structures; EXPRESSED DURING: 13 growth stages; CONTAINS InterPro DOMAIN/s: EF-HAND 1 (InterPro:IPR018247), EF-HAND 2 (InterPro:IPR018249), EF-Hand typ…	5.90961	5.71533	5.9084	5.85569	5.81037	5.41953	5.40814	5.2446	5.34779	5.80139	5.79352	5.72935	5.57044	5.40217	5.18519	5.22796	5.35991	5.44579		-0.624768	-0.590339	-0.434404	0.684873	0.18852	0.899242	0.9186	-0.747732	0.539819	2	0	yule-walker	2	27.9813084112,20.5068493151	0.134763638148,0.173739913638	7.51043456584,13.0057941847	5.54268	0.871955
AT3G62270	1.01482e-08	1.26294e-10	24	15	0.969856	1	3			anion exchange family protein	0	anion exchange family protein; FUNCTIONS IN: anion exchanger activity; INVOLVED IN: anion transport; LOCATED IN: integral to membrane, membrane; EXPRESSED IN: 22 plant structures; EXPRESSED DURING: 13 growth stages; CONTAINS InterPro DOMAIN/s: Bicarbonate transporter, eukaryotic (InterPro:IPR003020), Bicarbonate transporter, C-terminal (InterPro:IPR011531); BEST Arabidopsis thaliana protein match…	9.16987	9.29442	8.97861	9.1234	10.0658	10.6374	10.9258	11.1517	10.8197	9.87655	9.77306	10.1168	10.3599	10.5612	10.5032	10.1229	10.0375	9.47156		0.432244	0.806048	0.632632	-0.71058	-0.260426	-0.787151	-0.560685	0.724683	-0.498099	1	1	burg	1	22.6818	0.693231	21.1906	10.107	0.669501
AT4G37610	1.01482e-08	1.26294e-10	24	4.5	0.864302	1	3	BT5	BTB AND TAZ DOMAIN PROTEIN 5	BT5 (BTB AND TAZ DOMAIN PROTEIN 5); protein binding / transcription regulator	BTB and TAZ domain protein. Located in cytoplasm and expressed in fruit, flower and leaves.	BTB AND TAZ DOMAIN PROTEIN 5 (BT5); FUNCTIONS IN: protein binding, transcription regulator activity; INVOLVED IN: response to auxin stimulus, response to chitin; LOCATED IN: cytoplasm; EXPRESSED IN: 24 plant structures; EXPRESSED DURING: 15 growth stages; CONTAINS InterPro DOMAIN/s: BTB/POZ (InterPro:IPR013069), Zinc finger, TAZ-type (InterPro:IPR000197), BTB/POZ fold (InterPro:IPR011333), Kelch …	10.7762	10.8448	10.8558	10.801	10.094	9.57551	9.33284	9.40224	9.71192	10.4442	10.5095	10.19	9.29005	8.90579	8.7387	8.82482	9.22283	9.443		-0.365225	-0.700495	-0.543628	0.817269	0.452279	0.960366	0.929944	-0.544292	0.697331	3	1	yule-walker	2	27.9813084112,20.9370629371	0.353707339193,0.43289693377	4.92323857818,11.5619871613	9.77571	0.95116
AT3G07870	1.01482e-08	1.26294e-10	27	1.5	0.272626	0	3			F-box family protein	0	F-box family protein; FUNCTIONS IN: molecular_function unknown; INVOLVED IN: biological_process unknown; LOCATED IN: cellular_component unknown; EXPRESSED IN: 21 plant structures; EXPRESSED DURING: 14 growth stages; CONTAINS InterPro DOMAIN/s: Cyclin-like F-box (InterPro:IPR001810), F-box associated type 1 (InterPro:IPR017451); BEST Arabidopsis thaliana protein match is: F-box family protein (TAI…	7.85381	7.82627	7.75013	7.4579	7.45554	7.31016	7.32541	7.12577	7.38371	7.7857	7.92026	7.70484	7.2525	6.90011	6.59167	6.42601	6.75079	6.84226		-0.347097	-0.498089	-0.42096	0.685259	0.399193	0.846334	0.942366	-0.450925	0.619493	2	0	burg	1	24.541	0.332076	8.80182	7.28289	0.552068
AT1G08510	1.01482e-08	1.26294e-10	27	4.5	0.094224	0	3	FATB	fatty acyl-ACP thioesterases B	FATB (fatty acyl-ACP thioesterases B); acyl carrier/ acyl-[acyl-carrier-protein] hydrolase	Encodes an acyl-acyl carrier protein thioesterase. Hydrolyzes primarily saturated acyl-ACPs with chain lengths that vary between 8 and 18 carbons. Involved in saturated fatty acid synthesis. Nuclear-encoded, plastid-targeted globular protein that is functional as dimer.	fatty acyl-ACP thioesterases B (FATB); FUNCTIONS IN: acyl-[acyl-carrier-protein] hydrolase activity, acyl carrier activity; INVOLVED IN: fatty acid biosynthetic process; LOCATED IN: plastid; EXPRESSED IN: 24 plant structures; EXPRESSED DURING: 15 growth stages; CONTAINS InterPro DOMAIN/s: Acyl-ACP thioesterase (InterPro:IPR002864); BEST Arabidopsis thaliana protein match is: AtFaTA (Arabidopsis F…	9.08305	9.0051	9.21223	9.24374	9.16126	9.05421	8.95198	8.83676	8.9795	8.99915	9.24573	9.37015	9.04921	8.9104	8.76986	8.62704	8.67187	8.54935		-0.660056	-0.144139	-0.0104686	0.304857	-0.0335588	0.627539	0.849905	-0.528565	0.298507	1	0	default	1	24	0.189349	12.5993	8.97868	0.563296
AT1G27930	1.01482e-08	1.26294e-10	27	18	0.475356	1	2			unknown protein	0	unknown protein; FUNCTIONS IN: molecular_function unknown; INVOLVED IN: biological_process unknown; LOCATED IN: endomembrane system; EXPRESSED IN: 24 plant structures; EXPRESSED DURING: 15 growth stages; CONTAINS InterPro DOMAIN/s: Protein of unknown function DUF579, plant (InterPro:IPR006514); BEST Arabidopsis thaliana protein match is: unknown protein (TAIR:AT1G67330.1); Has 160 Blast hits to 1…	7.45347	7.27345	7.73026	7.67605	7.91269	8.28783	8.38501	8.64343	8.46555	8.08789	8.11263	8.08919	8.21867	8.28916	8.36043	8.53184	8.44804	8.46053		0.446309	0.561432	0.382127	-0.67042	-0.226567	-0.805694	-0.755392	0.71593	-0.410086	1	1	burg	1	25.5897	0.243067	21.9952	8.17486	0.472319
AT3G22830	1.09971e-08	1.38403e-10	27	1.5	1.87315	1	3	AT-HSFA6B	HSFA6B;HEAT SHOCK TRANSCRIPTION FACTOR A6B	AT-HSFA6B; DNA binding / transcription factor	member of Heat Stress Transcription Factor (Hsf) family	AT-HSFA6B; FUNCTIONS IN: transcription factor activity, DNA binding; INVOLVED IN: regulation of transcription, DNA-dependent; LOCATED IN: nucleus; EXPRESSED IN: root; CONTAINS InterPro DOMAIN/s: Winged helix repressor DNA-binding (InterPro:IPR011991), Heat shock factor (HSF)-type, DNA-binding (InterPro:IPR000232); BEST Arabidopsis thaliana protein match is: ATHSFA2; DNA binding / transcription fa…	8.95724	8.52068	8.25557	8.18745	6.09229	5.09662	4.51434	4.55062	5.01602	5.98522	6.19142	6.24661	5.13352	4.55256	4.21287	4.35563	4.73338	5.23215		-0.38587	-0.69352	-0.492782	0.77372	0.364983	0.904228	0.800195	-0.651436	0.582716	2	0	mle	1	23.5748	1.19428	9.37847	5.69864	0.731354
AT2G29450	1.09971e-08	1.38403e-10	27	6	0.675067	1	3	AT103-1A	ATGSTU1;ARABIDOPSIS THALIANA GLUTATHIONE S-TRANSFERASE TAU 1:ATGSTU5;ARABIDOPSIS THALIANA GLUTATHIONE S-TRANSFERASE TAU 5	ATGSTU5 (ARABIDOPSIS THALIANA GLUTATHIONE S-TRANSFERASE TAU 5); glutathione binding / glutathione transferase	Encodes a member of the TAU glutathione S-transferase gene family. Gene expression is induced by exposure to auxin, pathogen and herbicides. Naming convention according to Wagner et al. (2002)	ARABIDOPSIS THALIANA GLUTATHIONE S-TRANSFERASE TAU 5 (ATGSTU5); FUNCTIONS IN: glutathione transferase activity, glutathione binding; INVOLVED IN: response to oxidative stress, toxin catabolic process; LOCATED IN: plasma membrane, cytoplasm; EXPRESSED IN: 23 plant structures; EXPRESSED DURING: 13 growth stages; CONTAINS InterPro DOMAIN/s: Thioredoxin fold (InterPro:IPR012335), Glutathione S-transf…	8.59828	7.98303	8.17805	8.45157	7.53626	7.18513	7.10746	6.81111	6.62594	6.82147	7.10956	7.67528	7.30725	7.18649	6.40887	5.38905	5.06536	4.9018		-0.497206	-0.13785	0.0357923	0.34543	0.0130408	0.579705	0.745462	-0.498128	0.227882	0	1	mle	1	26.7321	0.633444	11.5482	6.9261	0.656006
AT1G80920	1.09971e-08	1.38403e-10	24	3	0.493339	1	3	J8		J8; heat shock protein binding / unfolded protein binding	J8 mRNA, nuclear gene encoding plastid protein, complete	J8; FUNCTIONS IN: unfolded protein binding, heat shock protein binding; INVOLVED IN: protein folding; LOCATED IN: chloroplast; EXPRESSED IN: 24 plant structures; EXPRESSED DURING: 15 growth stages; CONTAINS InterPro DOMAIN/s: Molecular chaperone, heat shock protein, Hsp40, DnaJ (InterPro:IPR015609), Heat shock protein DnaJ, N-terminal (InterPro:IPR001623), Heat shock protein DnaJ (InterPro:IPR003…	11.6123	11.6894	11.7627	11.6134	11.2022	10.7794	10.5317	10.7722	11.2186	11.853	11.676	11.0622	10.1376	9.6784	9.72347	10.2715	10.5878	10.8662		-0.134044	-0.735543	-0.626411	0.847386	0.615353	0.909049	0.846483	-0.317096	0.783058	3	1	yule-walker	2	27.7222222222,20.0939597315	0.453745494102,0.466103532699	2.44760168838,12.2282552615	10.9074	0.984604
AT3G21220	1.17856e-08	1.51635e-10	24	16.5	0.471683	1	3	ATMAP2K_ALPHA	ATMKK5;ARABIDOPSIS THALIANA MITOGEN-ACTIVATED PROTEIN KINASE KINASE 5:MAP2K_A;:MKK5;MAP KINASE KINASE 5	ATMKK5 (ARABIDOPSIS THALIANA MITOGEN-ACTIVATED PROTEIN KINASE KINASE 5); MAP kinase kinase/ kinase	Encodes a mitogen-activated kinase kinase, dual specific protein kinase that is expressed in vegetative tissues and floral buds. Involved in innate immunity. This protein activates MPK3/MPK6 and early-defense genes redundantly with MKK4.In plants with both MKK5 and MKK6 levels reduced by RNAi plants, floral organs do not abscise suggestion a role for both proteins in mediating floral organ abscis…	ARABIDOPSIS THALIANA MITOGEN-ACTIVATED PROTEIN KINASE KINASE 5 (ATMKK5); FUNCTIONS IN: MAP kinase kinase activity, kinase activity; INVOLVED IN: stomatal complex patterning, floral organ abscission, defense response, incompatible interaction, stomatal complex development; EXPRESSED IN: 24 plant structures; EXPRESSED DURING: 13 growth stages; CONTAINS InterPro DOMAIN/s: Protein kinase, ATP binding…	7.46251	7.3428	7.07599	7.25772	7.6754	7.99959	8.09777	8.01689	7.77292	7.11059	7.42199	7.52718	7.8596	7.97331	8.03434	7.92996	7.92749	7.96891		0.399489	0.768124	0.641015	-0.826125	-0.46136	-0.889185	-0.875254	0.51148	-0.709677	3	0	burg	1	21.3857	0.322731	21.0149	7.70544	0.640678
AT3G08640	1.17856e-08	1.51635e-10	24	16.5	0.367024	0	3			alphavirus core protein family	0	alphavirus core protein family; FUNCTIONS IN: molecular_function unknown; INVOLVED IN: biological_process unknown; LOCATED IN: mitochondrion, chloroplast, plastid, chloroplast envelope; EXPRESSED IN: 23 plant structures; EXPRESSED DURING: 13 growth stages; BEST Arabidopsis thaliana protein match is: unknown protein (TAIR:AT3G08630.1); Has 10912 Blast hits to 4701 proteins in 450 species: Archae -…	8.71578	8.67265	8.66653	8.59022	8.86678	9.17114	9.26727	9.25144	9.17952	8.58154	8.72916	8.84141	9.11506	9.15858	9.18511	9.18113	9.12771	9.07929		0.490195	0.74933	0.618442	-0.807207	-0.340582	-0.894376	-0.872082	0.642698	-0.640607	3	0	yule-walker	2	27.4678899083,20.6482758621	0.144076555825,0.190287337974	22.1732567282,0.440424141522	8.98027	0.82078
AT2G17265	1.17856e-08	1.51635e-10	27	16.5	0.353282	0	3	HSK	HOMOSERINE KINASE	HSK (HOMOSERINE KINASE); homoserine kinase	Encodes a homoserine kinase (HSK) which produces O-phospho-L-homoserine (HserP), a compound at the branching point of methionine and threonine biosynthesis. HSK is found in the stromal fraction of chloroplasts.	HOMOSERINE KINASE (HSK); FUNCTIONS IN: homoserine kinase activity; INVOLVED IN: threonine biosynthetic process, methionine biosynthetic process; LOCATED IN: chloroplast stroma, chloroplast; EXPRESSED IN: 22 plant structures; EXPRESSED DURING: 13 growth stages; CONTAINS InterPro DOMAIN/s: GHMP kinase, ATP-binding, conserved site (InterPro:IPR006203), GHMP kinase (InterPro:IPR006204), Ribosomal pro…	8.31849	8.09677	8.3596	8.26728	8.5233	8.74687	8.88071	8.88277	8.81898	8.15906	8.29948	8.28956	8.47547	8.73871	8.76059	8.88366	8.80764	8.85553		0.555376	0.630112	0.536905	-0.74156	-0.26383	-0.843582	-0.897496	0.68124	-0.569826	2	0	default	1	24	0.26446	21.9594	8.57918	0.591327
AT1G64190	1.17856e-08	1.51635e-10	24	16.5	0.278555	0	3			6-phosphogluconate dehydrogenase family protein	0	6-phosphogluconate dehydrogenase family protein; FUNCTIONS IN: in 6 functions; INVOLVED IN: response to salt stress; LOCATED IN: chloroplast, membrane; EXPRESSED IN: 24 plant structures; EXPRESSED DURING: 13 growth stages; CONTAINS InterPro DOMAIN/s: 6-phosphogluconate dehydrogenase, NAD-binding (InterPro:IPR006115), 6-phosphogluconate dehydrogenase, C-terminal-like (InterPro:IPR008927), Dehydrog…	10.9957	10.928	10.7643	10.5652	10.8952	11.1281	11.245	11.2974	11.1232	10.6778	10.7338	10.8529	11.066	11.1992	11.2365	11.16	11.1592	11.0598		0.616862	0.622812	0.486664	-0.641017	-0.167755	-0.806012	-0.829449	0.610632	-0.543774	2	0	mle	1	21.0845	0.240651	1.3082	11.0054	0.740478
AT5G16490	1.17856e-08	1.51635e-10	27	7.5	0.649273	1	2	RIC4	ROP-INTERACTIVE CRIB MOTIF-CONTAINING PROTEIN 4	RIC4 (ROP-INTERACTIVE CRIB MOTIF-CONTAINING PROTEIN 4); protein binding	encodes a member of a novel protein family that contains contain a CRIB (for Cdc42/Rac-interactive binding) motif required for their specific interaction with GTP-bound Rop1 (plant-specific Rho GTPase). It interacts with Rop1 and is involved in pollen tube growth and function, and exocytosis in the pollen tube tip. Protein most similar to RIC2 (family subgroup V). Gene is expressed in all tissues…	ROP-INTERACTIVE CRIB MOTIF-CONTAINING PROTEIN 4 (RIC4); FUNCTIONS IN: protein binding; INVOLVED IN: regulation of actin filament polymerization, pollen tube growth, cellulose microfibril organization, regulation of exocytosis, establishment of vesicle localization; LOCATED IN: apical plasma membrane; EXPRESSED IN: 19 plant structures; EXPRESSED DURING: 12 growth stages; CONTAINS InterPro DOMAIN/s…	7.3812	7.44005	7.15934	7.21077	6.57732	5.87932	5.79939	5.56291	5.3696	5.49709	5.52779	5.65417	6.23315	6.28366	6.05254	5.57934	5.39762	5.15046		-0.396183	-0.265446	-0.0391232	0.367792	0.0172852	0.522369	0.48935	-0.593054	0.119497	0	0	default	1	24	0.25729	13.629	6.02203	0.136291
AT4G33670	1.17856e-08	1.51635e-10	24	3	0.123129	0	2			L-galactose dehydrogenase (L-GalDH)	Encodes a L-galactose dehydrogenase, involved in ascorbate biosynthesis	L-galactose dehydrogenase (L-GalDH); FUNCTIONS IN: L-galactose dehydrogenase activity, aldo-keto reductase activity; INVOLVED IN: L-ascorbic acid biosynthetic process; EXPRESSED IN: 24 plant structures; EXPRESSED DURING: 15 growth stages; CONTAINS InterPro DOMAIN/s: Aldo/keto reductase (InterPro:IPR001395); BEST Arabidopsis thaliana protein match is: oxidoreductase (TAIR:AT1G60750.1); Has 16730 B…	7.91953	7.77515	8.01574	7.90537	7.81856	7.71216	7.59215	7.75135	7.87698	8.03551	7.99408	7.78024	7.72581	7.62795	7.60703	7.77446	7.99062	8.10012		-0.042231	-0.796046	-0.748743	0.691868	0.527113	0.642984	0.414148	-0.231441	0.682674	0	1	mle	2	21.6956521739,24.5409836066	0.202942240096,0.0801339203683	11.178676508,1.68302379953	7.82843	0.91597
AT3G57020	1.25444e-08	1.66092e-10	27	4.5	1.0034	1	3			strictosidine synthase family protein	0	strictosidine synthase family protein; FUNCTIONS IN: strictosidine synthase activity; INVOLVED IN: alkaloid biosynthetic process, biosynthetic process; LOCATED IN: endoplasmic reticulum, vacuole; EXPRESSED IN: 20 plant structures; EXPRESSED DURING: 10 growth stages; CONTAINS InterPro DOMAIN/s: Strictosidine synthase, conserved region (InterPro:IPR018119), Strictosidine synthase (InterPro:IPR00414…	12.3637	12.2457	12.4719	12.314	12.1132	11.5844	11.3553	10.3939	10.3569	10.6679	11.1521	11.5065	11.0232	10.708	10.2495	9.513	9.69346	9.81109		-0.552367	-0.1993	0.0107202	0.371268	-0.013914	0.674145	0.762956	-0.637319	0.188001	0	0	default	1	24	0.566662	13.0157	11.0094	0.750088
AT1G80380	1.25444e-08	1.66092e-10	25.5	1.5	0.973737	1	3			phosphoribulokinase/uridine kinase-related	encodes a glycerate kinase which catalyzes the last step of photorespiration C2 cycle.	phosphoribulokinase/uridine kinase-related; FUNCTIONS IN: glycerate kinase activity; INVOLVED IN: photorespiration; LOCATED IN: chloroplast, chloroplast envelope; EXPRESSED IN: 22 plant structures; EXPRESSED DURING: 13 growth stages; Has 597 Blast hits to 577 proteins in 130 species: Archae - 0; Bacteria - 131; Metazoa - 0; Fungi - 95; Plants - 49; Viruses - 0; Other Eukaryotes - 322 (source: NCB…	10.2993	10.5195	10.289	10.1329	9.31734	8.68281	8.46887	8.91188	9.65837	10.8809	10.5079	9.66944	8.32957	7.66594	8.02747	8.76242	9.16058	9.27685		-0.101481	-0.853587	-0.780314	0.923519	0.690527	0.908561	0.815521	-0.316936	0.864877	5	1	burg	1	24.95	1.04646	6.24187	9.30952	0.84617
AT1G08500	1.25444e-08	1.66092e-10	27	3	0.823687	1	3			plastocyanin-like domain-containing protein	0	plastocyanin-like domain-containing protein; FUNCTIONS IN: electron carrier activity, copper ion binding; LOCATED IN: anchored to membrane; EXPRESSED IN: 14 plant structures; EXPRESSED DURING: LP.06 six leaves visible, 4 anthesis, petal differentiation and expansion stage, E expanded cotyledon stage, LP.08 eight leaves visible; CONTAINS InterPro DOMAIN/s: Plastocyanin-like (InterPro:IPR003245), C…	7.41388	7.45584	7.41482	7.1187	6.46231	5.98574	5.87646	5.73203	5.97714	6.16384	6.14919	6.27815	6.12282	5.93572	5.61941	5.40048	5.67745	5.8958		-0.395805	-0.584045	-0.369383	0.682587	0.29436	0.845912	0.763433	-0.641663	0.476313	1	0	burg	1	24.1452	0.410646	9.43687	6.19211	0.589072
AT1G68440	1.25444e-08	1.66092e-10	27	3	0.714198	1	3			unknown protein	0	unknown protein; FUNCTIONS IN: molecular_function unknown; INVOLVED IN: biological_process unknown; LOCATED IN: cellular_component unknown; EXPRESSED IN: 22 plant structures; EXPRESSED DURING: 13 growth stages; BEST Arabidopsis thaliana protein match is: unknown protein (TAIR:AT1G25400.1); Has 77 Blast hits to 77 proteins in 26 species: Archae - 0; Bacteria - 6; Metazoa - 26; Fungi - 8; Plants - …	10.3129	10.4452	10.2639	9.98468	9.42954	9.12679	8.90552	8.72207	8.62996	9.26678	9.51461	9.39476	8.82601	8.43463	7.88113	7.59443	7.99319	8.10454		-0.421384	-0.478061	-0.304469	0.650985	0.288462	0.855426	0.890249	-0.584278	0.489799	2	0	default	1	24	0.516584	10.0615	8.97164	0.769289
AT1G32460	1.25444e-08	1.66092e-10	27	0	0.437036	1	3			unknown protein	0	unknown protein; FUNCTIONS IN: molecular_function unknown; INVOLVED IN: biological_process unknown; LOCATED IN: cellular_component unknown; EXPRESSED IN: 24 plant structures; EXPRESSED DURING: 15 growth stages; Has 12 Blast hits to 12 proteins in 4 species: Archae - 0; Bacteria - 0; Metazoa - 0; Fungi - 0; Plants - 12; Viruses - 0; Other Eukaryotes - 0 (source: NCBI BLink).	11.7155	11.7988	11.5064	11.4999	11.1255	10.9721	10.826	11.0481	11.3886	11.9183	11.7323	11.1769	10.8375	10.5613	10.5395	10.7011	10.861	10.8917		-0.0982195	-0.769068	-0.70413	0.91065	0.682231	0.894325	0.871925	-0.296515	0.828673	4	1	burg	1	26.2632	0.435457	4.94834	11.1403	0.806607
AT2G37980	1.25444e-08	1.66092e-10	27	0	0.37453	0	3			unknown protein	0	unknown protein; FUNCTIONS IN: molecular_function unknown; INVOLVED IN: biological_process unknown; LOCATED IN: chloroplast; EXPRESSED IN: 13 plant structures; EXPRESSED DURING: L mature pollen stage, M germinated pollen stage, 4 anthesis, petal differentiation and expansion stage; CONTAINS InterPro DOMAIN/s: Protein of unknown function DUF246, plant (InterPro:IPR004348); BEST Arabidopsis thalian…	7.11466	7.04104	6.54918	6.22893	6.04606	6.02748	5.99645	5.97319	6.36791	7.26734	7.35035	7.01747	6.13205	5.90064	5.77698	5.98871	6.21518	6.10582		-0.173345	-0.770898	-0.798199	0.848848	0.610664	0.810022	0.803425	-0.385785	0.799653	3	0	default	1	24	0.507889	8.01502	6.35205	0.584333
AT1G78050	1.25444e-08	1.66092e-10	24	15	0.265655	0	3	PGM	PHOSPHOGLYCERATE/BISPHOSPHOGLYCERATE MUTASE	PGM (PHOSPHOGLYCERATE/BISPHOSPHOGLYCERATE MUTASE); catalytic/ intramolecular transferase, phosphotransferases	0	PHOSPHOGLYCERATE/BISPHOSPHOGLYCERATE MUTASE (PGM); FUNCTIONS IN: intramolecular transferase activity, phosphotransferases, catalytic activity; INVOLVED IN: response to nitrate, metabolic process; LOCATED IN: chloroplast; EXPRESSED IN: 18 plant structures; EXPRESSED DURING: 7 growth stages; CONTAINS InterPro DOMAIN/s: Phosphoglycerate mutase (InterPro:IPR013078), Phosphoglycerate/bisphosphoglycera…	7.85028	7.79701	7.66736	7.58202	7.66359	8.05942	8.2814	8.19454	7.77266	7.16383	7.48804	7.62097	8.07999	8.31201	8.4143	8.00066	7.69265	7.42213		0.245703	0.726618	0.693029	-0.702419	-0.405943	-0.722478	-0.615925	0.345265	-0.66629	0	1	burg	2	20.5068493151,25.3728813559	0.326070875698,0.214087098999	2.45975961526,17.5261301202	7.83603	0.923889
AT4G16980	1.25444e-08	1.66092e-10	27	3	0.385785	0	2			arabinogalactan-protein family	0	arabinogalactan-protein family; INVOLVED IN: biological_process unknown; LOCATED IN: endomembrane system; EXPRESSED IN: 22 plant structures; EXPRESSED DURING: 13 growth stages; Has 55729 Blast hits to 24766 proteins in 1168 species: Archae - 164; Bacteria - 9443; Metazoa - 21010; Fungi - 5539; Plants - 9700; Viruses - 2314; Other Eukaryotes - 7559 (source: NCBI BLink).	8.36896	8.05097	7.47465	6.96964	6.59048	6.59096	6.49191	6.2045	6.57507	6.81066	6.87318	7.51403	7.34828	6.92082	6.73276	5.96467	6.20103	6.44608		-0.402404	-0.490926	-0.387869	0.597178	0.221118	0.69319	0.674319	-0.653821	0.410347	0	0	default	1	24	0.386591	10.9266	6.80939	0.330971
AT5G11260	1.35456e-08	1.81883e-10	25.5	3.75	0.858579	1	3	HY5	ELONGATED HYPOCOTYL 5:TED 5;REVERSAL OF THE DET PHENOTYPE 5	HY5 (ELONGATED HYPOCOTYL 5); DNA binding / double-stranded DNA binding / transcription factor	Basic leucine zipper (bZIP) transcription factor. Nuclear localization. Involved in light-regulated transcriptional activation of G-box-containing promoters. Negatively regulated by Cop1. Although cytokinins do not appear to affect the gene's promoter activity, they appear to stabilize the protein. HY5 plays a role in anthocyanin accumulation in far-red light and blue light, but not in red light …	ELONGATED HYPOCOTYL 5 (HY5); FUNCTIONS IN: double-stranded DNA binding, transcription factor activity, DNA binding; INVOLVED IN: in 12 processes; LOCATED IN: nucleus; EXPRESSED IN: 23 plant structures; EXPRESSED DURING: 13 growth stages; CONTAINS InterPro DOMAIN/s: Basic-leucine zipper (bZIP) transcription factor (InterPro:IPR004827), bZIP transcription factor, bZIP-1 (InterPro:IPR011616), cAMP r…	8.17275	8.1922	7.99753	7.77683	7.51981	7.0167	6.78954	6.36903	6.67928	7.34405	7.71538	7.66684	7.22258	7.03349	6.88551	6.75052	7.34565	7.27659		-0.556249	-0.70067	-0.541051	0.699355	0.21475	0.868664	0.749819	-0.845298	0.475177	2	1	mle	1	22.855	0.511842	10.7096	7.2695	0.640181
AT3G50970	1.35456e-08	1.81883e-10	27	3	0.618992	1	3	LTI30	LOW TEMPERATURE-INDUCED 30:XERO2	LTI30 (LOW TEMPERATURE-INDUCED 30)	Belongs to the dehydrin protein family, which contains highly conserved stretches of 7-17 residues that are repetitively scattered in their sequences, the K-, S-, Y- and lysine rich segments. LTI29 and LTI30 double overexpressors confer freeze tolerance. Located in membranes. mRNA upregulated by water deprivation and abscisic acid.	LOW TEMPERATURE-INDUCED 30 (LTI30); FUNCTIONS IN: molecular_function unknown; INVOLVED IN: in 6 processes; LOCATED IN: membrane; EXPRESSED IN: 16 plant structures; EXPRESSED DURING: 9 growth stages; CONTAINS InterPro DOMAIN/s: Dehydrin (InterPro:IPR000167); BEST Arabidopsis thaliana protein match is: COR47 (COLD-REGULATED 47) (TAIR:AT1G20440.1); Has 2237 Blast hits to 892 proteins in 131 species:…	12.5654	12.5203	12.5073	12.5539	11.8562	11.4076	11.2643	11.4386	11.6281	12.0696	12.0983	12.0124	11.3765	10.9624	10.917	10.6433	10.8116	10.8403		-0.379471	-0.572231	-0.410406	0.740321	0.394284	0.89298	0.935083	-0.501734	0.63846	2	0	default	1	24	0.457693	9.3328	11.5828	0.759665
AT1G20380	1.35456e-08	1.81883e-10	21	18	0.431718	1	3			prolyl oligopeptidase, putative / prolyl endopeptidase, putative / post-proline cleaving enzyme, putative	0	prolyl oligopeptidase, putative / prolyl endopeptidase, putative / post-proline cleaving enzyme, putative; FUNCTIONS IN: serine-type peptidase activity, serine-type endopeptidase activity; INVOLVED IN: proteolysis; LOCATED IN: cellular_component unknown; EXPRESSED IN: 19 plant structures; EXPRESSED DURING: 9 growth stages; CONTAINS InterPro DOMAIN/s: Peptidase S9, prolyl oligopeptidase active sit…	7.82691	8.08805	7.55708	7.26493	7.21078	7.73263	7.85137	8.0899	7.70421	7.17547	7.225	7.3534	7.63586	7.82396	7.75196	7.49928	7.22686	6.98518		0.393675	0.299559	0.287295	-0.136209	0.133294	-0.23017	-0.156714	0.313725	-0.162562	0	1	yule-walker	1	20.094	0.410029	2.95821	7.53976	0.919407
AT2G36470	1.35456e-08	1.81883e-10	25.5	1.5	0.244628	0	3			unknown protein	0	unknown protein; FUNCTIONS IN: molecular_function unknown; INVOLVED IN: biological_process unknown; LOCATED IN: cellular_component unknown; EXPRESSED IN: 12 plant structures; EXPRESSED DURING: 7 growth stages; CONTAINS InterPro DOMAIN/s: Protein of unknown function DUF868, plant (InterPro:IPR008586); BEST Arabidopsis thaliana protein match is: unknown protein (TAIR:AT2G27770.1); Has 145 Blast hit…	4.53969	4.43813	4.32545	4.48355	4.18169	3.79304	3.86368	4.11225	4.23582	4.39129	4.54162	4.36386	3.79971	3.68844	3.65517	3.90486	4.09192	4.23454		-0.150704	-0.811659	-0.719483	0.866356	0.602736	0.899743	0.786344	-0.351966	0.876587	4	1	mle	2	26.4955752212,20.5068493151	0.219149674878,0.183357483173	4.28365400236,12.0585336789	4.12382	0.899143
AT5G02020	1.47272e-08	1.99127e-10	25.5	1.5	0.757484	1	3			unknown protein	0	unknown protein; FUNCTIONS IN: molecular_function unknown; INVOLVED IN: biological_process unknown; LOCATED IN: chloroplast; EXPRESSED IN: 13 plant structures; EXPRESSED DURING: 6 growth stages; BEST Arabidopsis thaliana protein match is: unknown protein (TAIR:AT5G59080.1); Has 42 Blast hits to 42 proteins in 9 species: Archae - 0; Bacteria - 0; Metazoa - 0; Fungi - 0; Plants - 42; Viruses - 0; O…	7.38992	7.42918	6.89353	6.87374	6.04392	5.69656	5.42117	5.58199	5.84283	7.03615	6.48096	6.10081	5.84715	5.53576	5.19621	5.58236	6.11185	6.3398		-0.226117	-0.864717	-0.744209	0.920809	0.546782	0.919208	0.762861	-0.551542	0.715691	3	1	burg	1	23.5748	0.690594	8.24684	6.11847	0.819341
AT1G67360	1.47272e-08	1.99127e-10	27	6	0.697556	1	3			rubber elongation factor (REF) family protein	0	rubber elongation factor (REF) family protein; INVOLVED IN: biological_process unknown; LOCATED IN: vacuole; EXPRESSED IN: 24 plant structures; EXPRESSED DURING: 15 growth stages; CONTAINS InterPro DOMAIN/s: Rubber elongation factor (InterPro:IPR008802); BEST Arabidopsis thaliana protein match is: rubber elongation factor (REF) protein-related (TAIR:AT2G47780.1); Has 76 Blast hits to 76 proteins …	9.797	9.5106	9.63607	9.57731	9.2254	9.11569	8.89681	8.09816	7.83146	7.7171	8.45397	8.99743	9.04185	8.91741	8.45759	7.99576	8.10334	8.30737		-0.609935	-0.0776277	0.15254	0.151992	-0.25831	0.473106	0.47481	-0.742223	-0.0740366	0	0	default	1	24	0.472299	14.2283	8.69902	0.486296
AT5G27930	1.60088e-08	2.17954e-10	24	18	1.03902	1	3			protein phosphatase 2C, putative / PP2C, putative	0	protein phosphatase 2C, putative / PP2C, putative; FUNCTIONS IN: protein serine/threonine phosphatase activity, catalytic activity; INVOLVED IN: biological_process unknown; LOCATED IN: cellular_component unknown; EXPRESSED IN: 22 plant structures; EXPRESSED DURING: 13 growth stages; CONTAINS InterPro DOMAIN/s: Protein phosphatase 2C-related (InterPro:IPR001932), Protein phosphatase 2C (InterPro:I…	6.75136	6.58743	5.81666	5.60679	6.25643	6.69991	7.38159	7.63602	7.54291	7.0616	6.8709	6.30716	6.3785	6.67282	6.98165	6.84271	6.82777	6.3383		0.830079	0.268812	0.0398768	-0.169434	0.374416	-0.478285	-0.39896	0.838936	0.0248811	2	0	mle	1	23.3906	0.57429	0.559606	6.69466	0.556063
AT2G25930	1.60088e-08	2.17954e-10	27	3	0.426715	1	3	ELF3	EARLY FLOWERING 3:PYK20	ELF3 (EARLY FLOWERING 3); protein C-terminus binding / transcription factor	Encodes a novel nuclear protein that is expressed rhythmically and interacts with phytochrome B to control plant development and flowering through a signal transduction pathway Elf3 controls rhythmic circadian outputs under constant light conditions.	EARLY FLOWERING 3 (ELF3); FUNCTIONS IN: transcription factor activity, protein C-terminus binding; INVOLVED IN: in 9 processes; LOCATED IN: nucleus; EXPRESSED IN: 22 plant structures; EXPRESSED DURING: 13 growth stages; BEST Arabidopsis thaliana protein match is: unknown protein (TAIR:AT3G21320.1); Has 3524 Blast hits to 3027 proteins in 235 species: Archae - 0; Bacteria - 85; Metazoa - 1367; Fun…	8.35574	8.30383	8.35982	8.25068	8.20504	7.83674	7.48345	7.62361	7.88272	8.38506	8.39915	8.38824	7.88695	7.48145	7.25869	7.28368	7.42337	7.42811		-0.498065	-0.563493	-0.451624	0.735652	0.342757	0.909172	1	-0.575416	0.649211	2	0	default	1	24	0.388315	9.92605	7.87533	0.707281
AT4G38470	1.73393e-08	2.38503e-10	27	0	0.849145	1	3			protein kinase family protein	0	protein kinase family protein; FUNCTIONS IN: protein serine/threonine/tyrosine kinase activity, protein kinase activity; INVOLVED IN: protein amino acid phosphorylation, metabolic process; LOCATED IN: cytosol; EXPRESSED IN: 25 plant structures; EXPRESSED DURING: 15 growth stages; CONTAINS InterPro DOMAIN/s: Protein kinase, core (InterPro:IPR000719), Serine/threonine protein kinase (InterPro:IPR00…	10.295	10.4209	10.1109	10.1953	9.41009	9.05163	9.01793	9.45067	9.9069	10.6697	10.2863	9.67536	8.77582	8.20063	8.38743	8.84246	9.21963	9.14973		-0.0476359	-0.776849	-0.700297	0.898011	0.707221	0.886531	0.834382	-0.231606	0.859608	4	1	burg	2	26.7321428571,20.0939597315	0.574462608697,0.339285777519	3.81850116314,11.555016373	9.45714	0.921106
AT2G16890	1.73393e-08	2.38503e-10	24	12	0.21988	0	3			UDP-glucoronosyl/UDP-glucosyl transferase family protein	0	UDP-glucoronosyl/UDP-glucosyl transferase family protein; FUNCTIONS IN: transferase activity, transferring hexosyl groups, UDP-glycosyltransferase activity, transferase activity, transferring glycosyl groups; INVOLVED IN: metabolic process; LOCATED IN: endomembrane system; EXPRESSED IN: 17 plant structures; EXPRESSED DURING: 7 growth stages; CONTAINS InterPro DOMAIN/s: UDP-glucuronosyl/UDP-glucos…	7.51235	7.32887	7.79479	7.32124	7.89315	8.02866	7.9279	7.59763	7.294	6.41775	7.35043	7.77289	8.23086	8.3619	7.95302	7.41411	7.28563	7.137		-0.334964	0.692543	0.751353	-0.677966	-0.674131	-0.420671	-0.268174	-0.175978	-0.680782	0	1	burg	1	24.95	0.535262	16.8567	7.5947	0.691958
AT1G11580	1.73393e-08	2.38503e-10	27	16.5	0.276892	0	2	ATPMEPCRA	PMEPCRA;METHYLESTERASE PCR A	PMEPCRA (METHYLESTERASE PCR A); enzyme inhibitor/ pectinesterase	0	METHYLESTERASE PCR A (PMEPCRA); FUNCTIONS IN: enzyme inhibitor activity, pectinesterase activity; INVOLVED IN: cell wall modification; LOCATED IN: cell wall, plasma membrane, plant-type cell wall; EXPRESSED IN: 25 plant structures; EXPRESSED DURING: 13 growth stages; CONTAINS InterPro DOMAIN/s: Pectinesterase, active site (InterPro:IPR018040), Pectin lyase fold/virulence factor (InterPro:IPR01105…	10.3723	10.4737	10.8265	10.8414	11.3141	11.4418	11.4611	11.4168	11.4643	11.2585	11.2597	11.1374	11.1872	11.3159	11.4292	11.5218	11.5662	11.5785		0.315142	0.564174	0.400803	-0.684857	-0.322847	-0.756081	-0.696339	0.593128	-0.482586	0	0	default	1	24	0.172558	21.6034	11.2644	0.323777
AT1G20840	1.89052e-08	2.60927e-10	27	25.5	0.269712	0	3	TMT1	TONOPLAST MONOSACCHARIDE TRANSPORTER1	TMT1 (TONOPLAST MONOSACCHARIDE TRANSPORTER1); carbohydrate transmembrane transporter/ nucleoside transmembrane transporter/ sugar:hydrogen symporter	The protein encoded by this gene is found in the tonoplast (vacuole membrane) of Arabidopsis cells. The gene is expressed at highest levels in juvenile (sink) and adult (source) leaves, followed by flower tissues.	TONOPLAST MONOSACCHARIDE TRANSPORTER1 (TMT1); FUNCTIONS IN: carbohydrate transmembrane transporter activity, sugar:hydrogen symporter activity, nucleoside transmembrane transporter activity; INVOLVED IN: in 7 processes; LOCATED IN: plant-type vacuole membrane, plasma membrane, vacuole, membrane; EXPRESSED IN: 30 plant structures; EXPRESSED DURING: 15 growth stages; CONTAINS InterPro DOMAIN/s: Sug…	9.92904	9.85697	9.64034	9.55424	9.20753	9.08751	9.29448	9.73394	9.91915	10.1596	9.99362	9.56694	9.26575	8.74131	9.04995	9.36922	9.4544	9.34916		0.243613	-0.748848	-0.769418	0.853927	0.860843	0.698099	0.631714	0.0620881	0.936837	3	0	burg	1	27.7222	0.465053	2.20903	9.48495	0.819048
AT3G48350	2.01985e-08	2.8539e-10	24	6	1.11168	1	3			cysteine proteinase, putative	0	cysteine proteinase, putative; FUNCTIONS IN: cysteine-type endopeptidase activity, cysteine-type peptidase activity; INVOLVED IN: proteolysis; LOCATED IN: endomembrane system; EXPRESSED IN: 17 plant structures; EXPRESSED DURING: 13 growth stages; CONTAINS InterPro DOMAIN/s: Peptidase C1A, papain (InterPro:IPR013128), Proteinase inhibitor I29, cathepsin propeptide (InterPro:IPR013201), Peptidase C…	6.87714	6.81526	7.07306	6.62922	6.00252	5.38487	5.31767	4.78066	5.20895	5.42947	5.76345	6.25621	5.82528	5.61153	5.37082	5.3115	5.64238	5.85274		-0.55788	-0.608159	-0.390536	0.587159	0.127827	0.793785	0.646735	-0.812168	0.380443	1	0	default	1	24	0.545885	10.2589	5.78092	0.516422
AT2G41510	2.01985e-08	2.8539e-10	24	16.5	0.642996	1	3	ATCKX1	CYTOKININ OXIDASE/DEHYDROGENASE 1:CKX1;CYTOKININ OXIDASE/DEHYDROGENASE 1	CKX1 (CYTOKININ OXIDASE/DEHYDROGENASE 1); cytokinin dehydrogenase	It encodes a protein whose sequence is similar to cytokinin oxidase/dehydrogenase, which catalyzes the degradation of cytokinins.	CYTOKININ OXIDASE/DEHYDROGENASE 1 (CKX1); FUNCTIONS IN: cytokinin dehydrogenase activity; INVOLVED IN: N-terminal protein myristoylation, meristem development, cytokinin catabolic process; LOCATED IN: vacuole; EXPRESSED IN: shoot apex, lateral root, hypocotyl, flower, root; CONTAINS InterPro DOMAIN/s: Cytokinin dehydrogenase 1, FAD and cytokinin binding (InterPro:IPR015345), FAD-binding, type 2 (…	3.46527	3.53128	3.40942	3.74725	4.00484	4.65843	4.51008	4.59435	4.52141	4.023	3.99542	3.95026	4.29451	4.66562	4.73814	4.60352	4.36341	4.16382		0.42009	0.762471	0.589248	-0.804607	-0.385488	-0.941575	-0.812711	0.69023	-0.659278	3	0	mle	1	23.3906	0.42557	21.1412	4.22205	0.803312
AT1G37130	2.01985e-08	2.8539e-10	21	16.5	0.599889	1	3	B29	CHL3;CHLORATE RESISTANT 3:NIA2;NITRATE REDUCTASE 2:NIA2-1;:NR;NITRATE REDUCTASE:NR2;NITRATE REDUCTASE 2	NIA2 (NITRATE REDUCTASE 2); nitrate reductase (NADH)/ nitrate reductase	Identified as a mutant resistant to chlorate. Encodes nitrate reductase structural gene. Involved in nitrate assimilation. Has nitrate reductase activity. Up-regulated by the fungus P. indica. Binds transcription factor At2g35940.	NITRATE REDUCTASE 2 (NIA2); FUNCTIONS IN: nitrate reductase activity, nitrate reductase (NADH) activity; INVOLVED IN: nitrate assimilation, nitric oxide biosynthetic process, response to light stimulus, response to symbiotic fungus; LOCATED IN: plasma membrane, vacuole; EXPRESSED IN: 25 plant structures; EXPRESSED DURING: 13 growth stages; CONTAINS InterPro DOMAIN/s: Cytochrome b5, heme-binding s…	10.6014	10.4048	9.71934	9.53072	9.82932	10.4162	10.7825	10.8778	10.5099	9.44507	9.64839	10.1746	10.8222	11.0307	11.0284	10.5722	10.4701	10.3036		0.44155	0.556914	0.447945	-0.564944	-0.225969	-0.709815	-0.717428	0.420603	-0.504227	0	1	mle	2	20.0939597315,27.7222222222	0.58212480896,0.103869035651	2.22996285633,20.2055966775	10.3274	0.896333
AT1G75280	2.01985e-08	2.8539e-10	27	10.5	0.484815	1	3			isoflavone reductase, putative	isoflavone reductase, putative, identical to SP:P52577 Isoflavone reductase homolog P3 (EC 1.3.1.-) {Arabidopsis thaliana}; contains Pfam profile PF02716: isoflavone reductase. Involved in response to oxidative stress.	isoflavone reductase, putative; FUNCTIONS IN: transcription repressor activity, binding, catalytic activity; INVOLVED IN: response to oxidative stress, response to cadmium ion, response to cyclopentenone; LOCATED IN: plasma membrane; EXPRESSED IN: 26 plant structures; EXPRESSED DURING: 13 growth stages; CONTAINS InterPro DOMAIN/s: NAD(P)-binding (InterPro:IPR016040), NmrA-like (InterPro:IPR008030…	9.57707	9.38936	9.77595	10.3508	10.3201	10.0495	10.0823	9.62587	9.6368	8.76434	9.06724	9.3398	9.97815	10.1535	10.1383	9.49514	9.48654	9.2165		-0.270483	0.671224	0.835926	-0.63195	-0.667007	-0.378979	-0.258665	-0.0657478	-0.679706	1	0	mle	1	27.4679	0.571476	16.3941	9.69825	0.814727
AT2G20610	2.01985e-08	2.8539e-10	24	16.5	0.406924	0	3	ALF1	ABERRANT LATERAL ROOT FORMATION 1:HLS3;HOOKLESS 3:RTY;ROOTY:RTY1;ROOTY 1:SUR1;SUPERROOT 1	SUR1 (SUPERROOT 1); S-alkylthiohydroximate lyase/ carbon-sulfur lyase/ transaminase	Confers auxin overproduction. Mutants have an over-proliferation of lateral roots. Encodes a C-S lyase involved in converting S-alkylthiohydroximate to thiohydroximate in glucosinolate biosynthesis.	SUPERROOT 1 (SUR1); FUNCTIONS IN: carbon-sulfur lyase activity, S-alkylthiohydroximate lyase activity, transaminase activity; INVOLVED IN: glucosinolate biosynthetic process, regulation of cell growth by extracellular stimulus, adventitious root development, indoleacetic acid biosynthetic process; LOCATED IN: membrane; EXPRESSED IN: 23 plant structures; EXPRESSED DURING: 13 growth stages; CONTAIN…	8.98827	8.78288	9.12283	9.04521	9.41254	9.6991	9.84527	9.87056	9.71293	8.58328	9.00948	9.07215	9.4034	9.55342	9.69551	9.4725	9.32103	9.21467		0.388229	0.832917	0.787728	-0.830935	-0.384875	-0.807007	-0.712881	0.616205	-0.64234	3	1	mle	1	23.5748	0.416998	20.8212	9.34216	0.686691
AT1G03630	2.01985e-08	2.8539e-10	27	6	0.334824	0	3	POR C	PROTOCHLOROPHYLLIDE OXIDOREDUCTASE:PORC	POR C (PROTOCHLOROPHYLLIDE OXIDOREDUCTASE); NADPH dehydrogenase/ oxidoreductase/ protochlorophyllide reductase	Encodes for a protein with protochlorophyllide oxidoreductase activity. The enzyme is NADPH- and light-dependent.	PROTOCHLOROPHYLLIDE OXIDOREDUCTASE (POR C); FUNCTIONS IN: oxidoreductase activity, NADPH dehydrogenase activity, protochlorophyllide reductase activity; INVOLVED IN: chlorophyll biosynthetic process; LOCATED IN: chloroplast thylakoid membrane, chloroplast, chloroplast envelope; EXPRESSED IN: 22 plant structures; EXPRESSED DURING: 13 growth stages; CONTAINS InterPro DOMAIN/s: Light-dependent proto…	3.9718	4.02151	4.0437	4.14959	4.15429	3.81154	3.64627	3.51771	3.54868	3.58272	3.6496	3.87892	3.80052	3.7354	3.6438	3.5913	3.54591	3.62506		-0.692876	-0.168712	0.0821553	0.273082	-0.221448	0.594594	0.616647	-0.771819	0.0525399	0	1	burg	1	24.3415	0.16425	12.9287	3.76156	0.53407
AT2G36410	2.01985e-08	2.8539e-10	27	1.5	0.327823	0	2			unknown protein	0	unknown protein; LOCATED IN: plasma membrane; EXPRESSED IN: 22 plant structures; EXPRESSED DURING: 13 growth stages; CONTAINS InterPro DOMAIN/s: Protein of unknown function DUF662 (InterPro:IPR007033); BEST Arabidopsis thaliana protein match is: unknown protein (TAIR:AT3G52920.1); Has 2189 Blast hits to 1955 proteins in 271 species: Archae - 54; Bacteria - 194; Metazoa - 967; Fungi - 110; Plants …	9.2202	9.40273	8.88658	8.6641	8.36896	8.36075	8.36666	8.46984	8.77514	9.08742	9.10595	9.13913	8.89978	8.80344	8.76866	8.5867	8.65638	8.6483		-0.188775	-0.737931	-0.764099	0.753273	0.496444	0.649328	0.588368	-0.437948	0.663386	0	0	default	1	24	0.262051	8.29888	8.76415	0.414294
AT5G19120	2.16567e-08	3.12073e-10	24	3	0.66253	1	3			aspartic-type endopeptidase	0	aspartic-type endopeptidase; FUNCTIONS IN: aspartic-type endopeptidase activity; INVOLVED IN: proteolysis; LOCATED IN: endomembrane system; EXPRESSED IN: 23 plant structures; EXPRESSED DURING: 13 growth stages; CONTAINS InterPro DOMAIN/s: Peptidase aspartic, catalytic (InterPro:IPR009007), Peptidase A1 (InterPro:IPR001461); BEST Arabidopsis thaliana protein match is: extracellular dermal glycopro…	10.8646	10.8007	11.0043	10.7428	10.3186	9.73759	9.65629	9.96474	10.3005	10.7319	10.7623	10.337	9.33377	8.69907	8.58487	9.0601	9.72025	9.89605		-0.177713	-0.707214	-0.580887	0.824307	0.584657	0.930762	0.868721	-0.355711	0.784701	3	1	yule-walker	2	27.7222222222,20.3673469388	0.506437375725,0.463218517343	2.57284398723,12.5466098356	9.97946	0.98324
AT2G14170	2.16567e-08	3.12073e-10	24	3	0.56072	1	3	ALDH6B2		ALDH6B2; 3-chloroallyl aldehyde dehydrogenase/ methylmalonate-semialdehyde dehydrogenase (acylating)/ oxidoreductase	Arabidopsis thaliana methylmalonate-semialdehyde dehydrogenase	ALDH6B2; FUNCTIONS IN: 3-chloroallyl aldehyde dehydrogenase activity, methylmalonate-semialdehyde dehydrogenase (acylating) activity, oxidoreductase activity; INVOLVED IN: response to oxidative stress; LOCATED IN: mitochondrion; EXPRESSED IN: 25 plant structures; EXPRESSED DURING: 13 growth stages; CONTAINS InterPro DOMAIN/s: Aldehyde/histidinol dehydrogenase (InterPro:IPR016161), Aldehyde dehydr…	11.5323	11.5473	11.3493	10.8869	10.1786	9.76671	9.76963	9.75526	10.0715	10.4218	10.3969	9.84861	9.62747	9.47498	9.59461	9.81379	9.97815	10.0194		-0.121169	-0.784999	-0.615404	0.842466	0.576692	0.864301	0.690847	-0.473039	0.655427	2	0	yule-walker	1	21.6957	0.537977	8.81946	10.1471	0.776605
AT3G12580	2.16567e-08	3.12073e-10	27	9	0.536725	1	3	HSP70	heat shock protein 70	HSP70 (heat shock protein 70); ATP binding	0	heat shock protein 70 (HSP70); FUNCTIONS IN: ATP binding; INVOLVED IN: in 8 processes; LOCATED IN: cytosol, mitochondrion, cell wall, plasma membrane; EXPRESSED IN: 23 plant structures; EXPRESSED DURING: 11 growth stages; CONTAINS InterPro DOMAIN/s: Heat shock protein 70, conserved site (InterPro:IPR018181), Heat shock protein Hsp70 (InterPro:IPR001023), Heat shock protein 70 (InterPro:IPR013126)…	9.46718	9.38802	10.2525	9.91101	9.99308	9.8946	9.79489	9.38544	9.19672	8.01758	8.73936	9.67951	10.3345	10.1796	9.3077	8.51624	8.28361	7.81811		-0.480673	0.440197	0.605817	-0.302286	-0.445476	0.0203251	0.223228	-0.308276	-0.346951	0	0	burg	1	24.95	0.756362	16.0358	9.33485	0.695114
AT4G15430	2.16567e-08	3.12073e-10	24	13.5	0.444299	1	3			0	0	FUNCTIONS IN: molecular_function unknown; INVOLVED IN: biological_process unknown; LOCATED IN: endomembrane system, membrane; EXPRESSED IN: 20 plant structures; EXPRESSED DURING: 13 growth stages; CONTAINS InterPro DOMAIN/s: Protein of unknown function DUF221 (InterPro:IPR003864); BEST Arabidopsis thaliana protein match is: early-responsive to dehydration protein-related / ERD protein-related (TA…	5.33856	5.13175	5.41357	5.49264	5.62998	6.02535	6.05372	5.78108	5.23858	4.82245	4.91699	5.01415	5.24163	5.50508	5.48353	5.10091	5.12756	4.69531		0.0793704	0.719977	0.808435	-0.571293	-0.383539	-0.396929	-0.213022	0.241401	-0.596905	1	0	burg	1	24.541	0.434786	19.6022	5.33378	0.85411
AT5G20540	2.16567e-08	3.12073e-10	22.5	16.5	0.424716	1	3	ATBRXL4	BREVIS RADIX-LIKE 4:BRX-LIKE4	ATBRXL4 (BREVIS RADIX-LIKE 4)	Belongs to five-member BRX gene family. Arabidopsis BRX genes share high levels of similarity among each others, with several conserved domains. The most distinct is BRX domain - highly conserved in all BRX genes among distantly related species. This protein-protein interaction domain is required and sufficient for BRX activity.	BREVIS RADIX-LIKE 4 (ATBRXL4); FUNCTIONS IN: molecular_function unknown; INVOLVED IN: biological_process unknown; LOCATED IN: cellular_component unknown; EXPRESSED IN: 20 plant structures; EXPRESSED DURING: 13 growth stages; CONTAINS InterPro DOMAIN/s: Disease resistance/zinc finger/chromosome condensation-like region (InterPro:IPR013591); BEST Arabidopsis thaliana protein match is: ATBRXL2 (TAIR…	6.30295	6.42996	6.04848	5.95225	6.07781	6.53844	6.71832	6.76832	6.54107	6.22803	6.38384	6.43012	6.83419	7.02525	7.11123	6.73083	6.54976	6.28347		0.367684	0.586982	0.405292	-0.628423	-0.272055	-0.812485	-0.716151	0.47826	-0.532292	1	0	yule-walker	1	20.6483	0.381174	1.69118	6.5089	0.927057
AT3G10260	2.16567e-08	3.12073e-10	24	6	0.375272	0	3			reticulon family protein	0	reticulon family protein; LOCATED IN: mitochondrion, endoplasmic reticulum; EXPRESSED IN: 22 plant structures; EXPRESSED DURING: 13 growth stages; CONTAINS InterPro DOMAIN/s: Reticulon (InterPro:IPR003388); BEST Arabidopsis thaliana protein match is: reticulon family protein (RTNLB6) (TAIR:AT3G61560.1); Has 821 Blast hits to 821 proteins in 61 species: Archae - 0; Bacteria - 0; Metazoa - 561; Fun…	9.75912	9.57829	9.96267	9.83158	9.42271	9.23616	9.18432	9.07831	8.98378	9.29237	9.49671	9.58855	9.36173	9.23813	9.07594	8.95281	9.13838	9.18831		-0.659458	-0.514773	-0.294226	0.547069	0.0752562	0.816019	0.789573	-0.778841	0.396232	1	0	default	1	24	0.265992	10.9689	9.33004	0.682601
AT5G25460	2.35231e-08	3.4117e-10	21	15	1.18402	1	3			unknown protein	0	unknown protein; FUNCTIONS IN: molecular_function unknown; INVOLVED IN: biological_process unknown; LOCATED IN: plant-type cell wall; EXPRESSED IN: 22 plant structures; EXPRESSED DURING: 13 growth stages; CONTAINS InterPro DOMAIN/s: Protein of unknown function DUF642 (InterPro:IPR006946); BEST Arabidopsis thaliana protein match is: unknown protein (TAIR:AT5G11420.1); Has 182 Blast hits to 159 pro…	8.97733	9.21685	9.66904	9.87706	10.7252	11.3566	11.4925	11.4552	11.3688	10.5217	11.0042	11.3991	11.7028	11.6426	11.4016	10.7913	10.7452	10.4845		0.0720145	0.767667	0.603201	-0.781219	-0.49459	-0.75096	-0.511613	0.471847	-0.5476	0	0	mle	1	22.0147	0.69757	19.4785	10.8738	0.646293
AT4G21320	2.35231e-08	3.4117e-10	24	10.5	0.33577	0	2	HSA32	HEAT-STRESS-ASSOCIATED 32	HSA32 (HEAT-STRESS-ASSOCIATED 32); catalytic	Encodes heat-stress-associated 32-kD protein. Up-regulated by heat shock. Thermotolerance in a knockout mutant was compromised following a long recovery period (> 24 h) after acclimation heat shock treatment.	HEAT-STRESS-ASSOCIATED 32 (HSA32); FUNCTIONS IN: catalytic activity; INVOLVED IN: response to heat, heat acclimation; LOCATED IN: cellular_component unknown; EXPRESSED IN: male gametophyte, pollen tube; EXPRESSED DURING: M germinated pollen stage; CONTAINS InterPro DOMAIN/s: Aldolase-type TIM barrel (InterPro:IPR013785), (2R)-phospho-3-sulpholactate synthase, ComA (InterPro:IPR003830), Peptidase …	6.24999	6.29308	6.66538	6.69019	7.04255	6.92443	6.79909	6.43811	6.28097	6.23846	6.54103	6.6499	6.78986	6.80202	6.17319	6.14526	5.96837	5.88204		-0.59199	0.52581	0.636885	-0.357175	-0.552456	0.0158016	0.317887	-0.319131	-0.395602	0	1	burg	1	22.6818	0.357039	16.8359	6.48964	0.863735
AT3G06850	2.49849e-08	3.72891e-10	24	3	0.926172	1	3	BCE2	DIN3;DARK INDUCIBLE 3:LTA1	BCE2; acetyltransferase/ alpha-ketoacid dehydrogenase/ dihydrolipoamide branched chain acyltransferase	dihydrolipoamide branched chain acyltransferase	BCE2; FUNCTIONS IN: acetyltransferase activity, dihydrolipoamide branched chain acyltransferase activity, alpha-ketoacid dehydrogenase activity; INVOLVED IN: response to light stimulus, response to sucrose stimulus; LOCATED IN: mitochondrion; EXPRESSED IN: 24 plant structures; EXPRESSED DURING: 13 growth stages; CONTAINS InterPro DOMAIN/s: 2-oxo acid dehydrogenase, lipoyl-binding site (InterPro:I…	10.1073	10.2738	10.0027	9.99482	9.02961	8.42108	8.17344	8.08456	8.92245	10.3459	9.82054	8.73234	7.8607	7.43053	7.49309	8.3616	8.62882	8.73498		-0.159496	-0.833751	-0.719802	0.905087	0.61806	0.916181	0.809292	-0.409632	0.765994	4	1	yule-walker	2	20.7916666667,26.4955752212	0.742202287714,0.383957502867	10.5497999027,4.8958856957	8.84183	0.91225
AT5G26740	2.49849e-08	3.72891e-10	27	1.5	0.643451	1	3			unknown protein	0	unknown protein; LOCATED IN: endomembrane system; EXPRESSED IN: 24 plant structures; EXPRESSED DURING: 13 growth stages; CONTAINS InterPro DOMAIN/s: Protein of unknown function DUF300 (InterPro:IPR005178); BEST Arabidopsis thaliana protein match is: unknown protein (TAIR:AT3G05940.1); Has 662 Blast hits to 655 proteins in 142 species: Archae - 0; Bacteria - 0; Metazoa - 312; Fungi - 124; Plants -…	10.6082	10.7138	10.3018	9.85447	9.35513	8.96229	8.98601	8.96387	9.10602	9.80461	9.73782	9.47439	8.91416	8.69534	8.6201	8.60353	8.87836	8.87177		-0.23408	-0.738442	-0.600121	0.856563	0.539523	0.918535	0.843285	-0.529679	0.685955	3	1	mle	1	25.5897	0.519718	6.65755	9.28491	0.795489
AT3G47160	2.49849e-08	3.72891e-10	27	0	0.607112	1	3			protein binding / zinc ion binding	0	protein binding / zinc ion binding; FUNCTIONS IN: protein binding, zinc ion binding; EXPRESSED IN: 23 plant structures; EXPRESSED DURING: 13 growth stages; CONTAINS InterPro DOMAIN/s: Zinc finger, RING-type, conserved site (InterPro:IPR017907), Zinc finger, RING-type (InterPro:IPR001841), Zinc finger, RING/FYVE/PHD-type (InterPro:IPR013083); BEST Arabidopsis thaliana protein match is: zinc finger…	9.86816	9.87795	9.82988	9.48615	8.99922	8.5049	8.65109	9.06421	9.45633	9.70261	9.34928	8.93816	8.11181	7.69167	7.89281	8.20721	8.70011	8.67225		0.0386126	-0.741871	-0.632476	0.870289	0.736586	0.874508	0.783633	-0.18788	0.832025	3	1	mle	2	27.7222222222,20.2297297297	0.47375375187,0.34635497511	2.1661748361,10.8069247238	8.89033	0.983404
AT2G46800	2.49849e-08	3.72891e-10	24	3	0.404977	0	3	ATMTP1	MTP1;:ZAT;ZINC TRANSPORTER OF ARABIDOPSIS THALIANA:ZAT1;ZINC TRANSPORTER OF ARABIDOPSIS THALIANA 1	ZAT (ZINC TRANSPORTER OF ARABIDOPSIS THALIANA); inorganic anion transmembrane transporter/ metal ion transmembrane transporter/ zinc ion transmembrane transporter	Encodes a member of the zinc transporter (ZAT) and cation diffusion facilitator (CDF) families. It is expressed throughout the plant, especially in dividing, differentiating and expanding cells. The protein is localized to the vacuolar membrane. Mediates Zn ion homeostasis.	ZINC TRANSPORTER OF ARABIDOPSIS THALIANA (ZAT); FUNCTIONS IN: zinc ion transmembrane transporter activity, inorganic anion transmembrane transporter activity, metal ion transmembrane transporter activity; INVOLVED IN: cellular zinc ion homeostasis, zinc ion transport, response to metal ion; LOCATED IN: vacuolar membrane, plasma membrane, vacuole; EXPRESSED IN: 27 plant structures; EXPRESSED DURIN…	10.1357	10.3101	10.0451	9.59697	9.48092	9.15782	8.96798	8.97046	9.02473	9.35581	9.21943	9.192	9.06838	8.92589	8.86465	9.17106	9.27792	9.44327		-0.189005	-0.727127	-0.55415	0.773616	0.448204	0.822282	0.611289	-0.589799	0.52291	1	0	burg	1	22.6818	0.321744	8.58422	9.29838	0.550748
AT1G42470	2.49849e-08	3.72891e-10	27	1.5	0.304874	0	3			patched family protein	0	patched family protein; FUNCTIONS IN: hedgehog receptor activity; LOCATED IN: plasma membrane, membrane; EXPRESSED IN: 24 plant structures; EXPRESSED DURING: 14 growth stages; CONTAINS InterPro DOMAIN/s: Niemann-Pick C type protein (InterPro:IPR004765), Patched (InterPro:IPR003392), Sterol-sensing 5TM box (InterPro:IPR000731); BEST Arabidopsis thaliana protein match is: hedgehog receptor (TAIR:AT…	7.92627	8.14315	7.91608	7.43215	7.36015	7.25551	7.16895	7.31647	7.50631	7.77201	7.57607	7.61721	7.54578	7.42456	7.2645	7.19365	7.31206	7.29547		-0.192297	-0.748381	-0.677478	0.853263	0.581159	0.830632	0.762377	-0.487313	0.685903	2	0	burg	1	25.5897	0.250651	6.88495	7.47648	0.616386
AT2G05990	2.49849e-08	3.72891e-10	27	15	0.260695	0	3	ENR1	ENOYL-ACP REDUCTASE 1:MOD1;MOSAIC DEATH 1	MOD1 (MOSAIC DEATH 1); enoyl-[acyl-carrier-protein] reductase (NADH)/ enoyl-[acyl-carrier-protein] reductase/ oxidoreductase	Encodes enoyl-ACP reductase a component of the fatty acid synthase complex. A reduced function mutation in this gene, mod1, was found in a screen for premature cell death mutants. Mutant plants have reduced lipid level and pleiotropic morphological defects, including chlorotic and abnormally shaped leaves.	MOSAIC DEATH 1 (MOD1); FUNCTIONS IN: enoyl-[acyl-carrier-protein] reductase (NADH) activity, oxidoreductase activity, enoyl-[acyl-carrier-protein] reductase activity; INVOLVED IN: fatty acid biosynthetic process; LOCATED IN: fatty acid synthase complex, thylakoid, chloroplast stroma, chloroplast, chloroplast envelope; EXPRESSED IN: 24 plant structures; EXPRESSED DURING: 14 growth stages; CONTAINS…	8.09309	8.16526	9.21354	9.60969	9.82504	9.88353	9.85803	9.78413	9.67869	9.2657	9.41362	9.53102	9.85769	10.0199	10.0423	10.0986	10.1185	10.1932		0.036456	0.642549	0.570583	-0.809285	-0.59078	-0.765071	-0.706278	0.390268	-0.633497	1	0	burg	1	26.4956	0.37421	18.49	9.67991	0.551088
AT1G32360	2.49849e-08	3.72891e-10	24	1.5	0.248976	0	3			zinc finger (CCCH-type) family protein	0	zinc finger (CCCH-type) family protein; FUNCTIONS IN: transcription factor activity, nucleic acid binding; INVOLVED IN: regulation of transcription; LOCATED IN: cellular_component unknown; EXPRESSED IN: 23 plant structures; EXPRESSED DURING: 15 growth stages; CONTAINS InterPro DOMAIN/s: Zinc finger, CCCH-type (InterPro:IPR000571); BEST Arabidopsis thaliana protein match is: zinc finger (CCCH-type…	7.66849	7.6688	7.58595	7.43165	7.16119	6.9089	7.10428	7.17799	7.19545	7.60641	7.44194	7.4076	7.0806	6.86987	6.99893	7.22292	7.26683	7.48172		-0.0648222	-0.917453	-0.847324	0.916124	0.656946	0.852701	0.652217	-0.380203	0.843688	5	1	burg	1	23.7619	0.294018	7.3553	7.27124	0.875904
AT5G45970	2.49849e-08	3.72891e-10	27	7.5	0.58913	1	2	ARAC2	ARABIDOPSIS RAC-LIKE 2:ATRAC2;ARABIDOPSIS THALIANA RAC 2:ATROP7;RHO-RELATED PROTEIN FROM PLANTS 7:ROP7	ARAC2 (ARABIDOPSIS RAC-LIKE 2); GTP binding	Encodes a Rac-like protein ARAC2. A member of ROP GTPase gene family.	ARABIDOPSIS RAC-LIKE 2 (ARAC2); FUNCTIONS IN: GTP binding; INVOLVED IN: small GTPase mediated signal transduction; LOCATED IN: intracellular; EXPRESSED IN: 7 plant structures; EXPRESSED DURING: 4 anthesis, petal differentiation and expansion stage; CONTAINS InterPro DOMAIN/s: Ras GTPase (InterPro:IPR001806), Small GTP-binding protein (InterPro:IPR005225), Ras (InterPro:IPR013753), Ras small GTPas…	6.8402	6.72376	6.99091	7.24465	6.32739	5.43712	5.33049	5.11737	4.99048	5.24804	5.16984	5.38469	6.01467	6.25077	5.94225	5.21277	4.98125	4.58112		-0.497601	-0.191675	0.0424759	0.271842	-0.10056	0.45111	0.467072	-0.590156	0.0502151	0	0	default	1	24	0.402515	14.1068	5.7028	0.230384
AT5G40730	2.49849e-08	3.72891e-10	27	1.5	1.41689	1	1	AGP24	AtAGP24;Arabinogalactan protein 24	AGP24	Encodes an arabinogalactan-protein (AGP24).	AGP24; INVOLVED IN: biological_process unknown; LOCATED IN: anchored to membrane; EXPRESSED IN: 24 plant structures; EXPRESSED DURING: 15 growth stages; Has 4 Blast hits to 4 proteins in 1 species: Archae - 0; Bacteria - 0; Metazoa - 0; Fungi - 0; Plants - 4; Viruses - 0; Other Eukaryotes - 0 (source: NCBI BLink).	12.6872	12.682	12.1388	11.154	9.21383	8.31836	8.48274	8.59815	9.14471	9.64155	9.73803	9.73724	9.48161	9.4597	9.5603	9.38062	9.67018	9.82322		-0.215752	-0.760948	-0.595857	0.744424	0.427174	0.749459	0.539793	-0.575163	0.545653	0	0	default	1	24	0.94738	7.95414	9.77794	0.420722
AT5G58070	2.69633e-08	4.07465e-10	27	4.5	0.448853	1	3	ATTIL	TEMPERATURE-INDUCED LIPOCALIN:TIL;TEMPERATURE-INDUCED LIPOCALIN	TIL (TEMPERATURE-INDUCED LIPOCALIN); binding / transporter	Encodes a temperature-induced lipocalin TIL1. Involved in thermotolerance. Peripherally associated with plasma membrane.	TEMPERATURE-INDUCED LIPOCALIN (TIL); FUNCTIONS IN: binding, transporter activity; INVOLVED IN: transport, response to light stimulus, response to cold, response to heat; LOCATED IN: mitochondrion, endoplasmic reticulum, plasma membrane, vacuole; EXPRESSED IN: 26 plant structures; EXPRESSED DURING: 16 growth stages; CONTAINS InterPro DOMAIN/s: Lipocalin, bacterial and plant (InterPro:IPR002446), L…	10.7357	10.4574	10.6315	10.6112	10.4899	9.99636	9.90508	9.53178	9.53083	10.2928	10.2735	10.3623	10.1705	9.78117	9.34822	8.89437	9.01433	8.97023		-0.598622	-0.283759	-0.129309	0.483681	0.0619191	0.732429	0.888506	-0.630536	0.337581	1	0	burg	1	24.3415	0.434279	11.9919	9.89773	0.692852
AT2G30970	2.69633e-08	4.07465e-10	27	15	0.409926	0	3	ASP1	ASPARTATE AMINOTRANSFERASE 1	ASP1 (ASPARTATE AMINOTRANSFERASE 1); L-aspartate:2-oxoglutarate aminotransferase	ASPARTATE AMINOTRANSFERASE 1	ASPARTATE AMINOTRANSFERASE 1 (ASP1); FUNCTIONS IN: L-aspartate:2-oxoglutarate aminotransferase activity; INVOLVED IN: response to cadmium ion; LOCATED IN: mitochondrion; EXPRESSED IN: 25 plant structures; EXPRESSED DURING: 13 growth stages; CONTAINS InterPro DOMAIN/s: Pyridoxal phosphate-dependent transferase, major region (InterPro:IPR015424), Aminotransferase, class I and II (InterPro:IPR004839…	9.45111	9.27391	9.56173	9.81719	10.0392	10.2566	10.3408	10.2764	10.2329	9.73627	9.77581	9.89849	10.2891	10.537	10.4082	10.5727	10.4371	10.4618		0.276216	0.69809	0.577728	-0.841064	-0.515035	-0.912214	-0.890524	0.527636	-0.683157	3	0	burg	1	26.973	0.314232	19.2846	10.1127	0.753514
AT2G27510	2.69633e-08	4.07465e-10	24	16.5	0.238794	0	3	ATFD3	ferredoxin 3	ATFD3 (ferredoxin 3); 2 iron, 2 sulfur cluster binding / electron carrier/ iron-sulfur cluster binding	0	ferredoxin 3 (ATFD3); FUNCTIONS IN: electron carrier activity, iron-sulfur cluster binding, 2 iron, 2 sulfur cluster binding; INVOLVED IN: electron transport chain; LOCATED IN: chloroplast; EXPRESSED IN: 22 plant structures; EXPRESSED DURING: 13 growth stages; CONTAINS InterPro DOMAIN/s: 2Fe-2S ferredoxin, iron-sulphur binding site (InterPro:IPR006058), Ferredoxin (InterPro:IPR001041), Ferredoxin…	11.4627	11.4213	11.3187	11.0746	11.1954	11.3699	11.639	11.6983	11.4528	11.0122	11.1406	11.3256	11.5295	11.5469	11.6637	11.5319	11.4801	11.4505		0.533388	0.490298	0.401925	-0.537392	-0.124799	-0.676905	-0.74628	0.487134	-0.422699	0	1	mle	1	21.0845	0.223127	1.58453	11.403	0.711747
AT5G35360	2.69633e-08	4.07465e-10	27	15	0.403141	0	2	CAC2		CAC2; acetyl-CoA carboxylase/ biotin carboxylase	Encodes biotin carboxylase subunit (CAC2).	CAC2; FUNCTIONS IN: biotin carboxylase activity, acetyl-CoA carboxylase activity; INVOLVED IN: fatty acid biosynthetic process; LOCATED IN: chloroplast, chloroplast stroma, chloroplast envelope; EXPRESSED IN: 25 plant structures; EXPRESSED DURING: 15 growth stages; CONTAINS InterPro DOMAIN/s: Carbamoyl phosphate synthase, large subunit, N-terminal (InterPro:IPR005481), Carbamoyl phosphate synthet…	8.93274	9.06328	9.57262	10.0081	10.4498	10.6048	10.6344	10.4525	10.3579	10.0588	10.0975	10.1479	10.3261	10.4185	10.3445	10.4399	10.4859	10.5914		0.120363	0.716643	0.605102	-0.807557	-0.545238	-0.767719	-0.652124	0.481718	-0.621769	1	0	default	1	24	0.291402	19.4274	10.2385	0.414836
AT4G18510	2.90074e-08	4.4514e-10	21	3	1.34787	1	3	CLE2	CLAVATA3/ESR-RELATED	CLE2 (CLAVATA3/ESR-RELATED); protein binding / receptor binding	CLE2, putative ligand, member of large gene family homologous to Clavata3	CLAVATA3/ESR-RELATED (CLE2); FUNCTIONS IN: protein binding, receptor binding; INVOLVED IN: signal transduction; LOCATED IN: apoplast; EXPRESSED IN: root; Has 6 Blast hits to 6 proteins in 3 species: Archae - 0; Bacteria - 0; Metazoa - 0; Fungi - 0; Plants - 6; Viruses - 0; Other Eukaryotes - 0 (source: NCBI BLink).	9.48919	9.54756	9.08437	7.77471	6.77757	5.99689	5.97823	6.67792	6.77015	6.98117	6.32604	6.29586	6.01525	6.42284	6.75997	7.24938	7.34881	7.81752		0.072141	-0.743469	-0.595565	0.720665	0.542752	0.633862	0.344347	-0.353072	0.521578	0	0	burg	1	21.5396	0.977635	7.73239	7.04848	0.560071
AT5G16650	2.90074e-08	4.4514e-10	24	3	0.477714	1	3			DNAJ heat shock N-terminal domain-containing protein	0	DNAJ heat shock N-terminal domain-containing protein; FUNCTIONS IN: unfolded protein binding, heat shock protein binding; INVOLVED IN: protein folding; LOCATED IN: cellular_component unknown; EXPRESSED IN: 24 plant structures; EXPRESSED DURING: 15 growth stages; CONTAINS InterPro DOMAIN/s: Molecular chaperone, heat shock protein, Hsp40, DnaJ (InterPro:IPR015609), Heat shock protein DnaJ, N-termin…	8.89641	8.89308	8.63578	8.58945	8.1271	7.83277	7.73431	7.93033	8.08713	8.7321	8.46895	8.21267	7.82668	7.6839	7.6955	8.00254	8.01449	8.1791		-0.15775	-0.884738	-0.777217	0.953653	0.630073	0.920927	0.786934	-0.461744	0.800078	4	0	yule-walker	1	23.3906	0.413442	7.99784	8.15564	0.860572
AT4G01575	2.90074e-08	4.4514e-10	24	10.5	0.302734	0	3			serine protease inhibitor, Kazal-type family protein	0	serine protease inhibitor, Kazal-type family protein; FUNCTIONS IN: serine-type endopeptidase inhibitor activity; INVOLVED IN: biological_process unknown; LOCATED IN: endomembrane system; EXPRESSED IN: 24 plant structures; EXPRESSED DURING: 15 growth stages; CONTAINS InterPro DOMAIN/s: Proteinase inhibitor I1, Kazal (InterPro:IPR002350); BEST Arabidopsis thaliana protein match is: serine protease…	6.44245	6.31077	6.28921	6.62244	6.9398	6.85074	6.61655	6.26207	5.92718	6.24495	6.37439	6.68819	6.54223	6.40332	6.29538	6.08821	6.174	5.99748		-0.644634	0.462619	0.571693	-0.282274	-0.608359	0.0836002	0.347687	-0.486282	-0.415262	0	0	burg	1	23.2093	0.305555	16.1249	6.38982	0.779982
AT4G16155	2.90074e-08	4.4514e-10	27	15	0.286977	0	2			dihydrolipoyl dehydrogenase	0	dihydrolipoyl dehydrogenase; FUNCTIONS IN: dihydrolipoyl dehydrogenase activity; INVOLVED IN: cell redox homeostasis; LOCATED IN: chloroplast, chloroplast envelope; EXPRESSED IN: 23 plant structures; EXPRESSED DURING: 13 growth stages; CONTAINS InterPro DOMAIN/s: Dihydrolipoamide dehydrogenase (InterPro:IPR006258), FAD-dependent pyridine nucleotide-disulphide oxidoreductase (InterPro:IPR013027), …	5.92946	5.8559	6.9702	7.37186	7.66735	7.83206	7.8172	7.63624	7.59282	7.26043	7.36902	7.4205	7.65077	7.63398	7.71741	7.90369	7.90403	7.78362		0.0582015	0.658661	0.57234	-0.787122	-0.53857	-0.735987	-0.6318	0.440515	-0.586783	0	0	burg	1	27.7222	0.374509	18.8728	7.49336	0.461344
AT3G47400	2.90074e-08	4.4514e-10	27	4.5	0.268609	0	2			pectinesterase family protein	0	pectinesterase family protein; FUNCTIONS IN: enzyme inhibitor activity, pectinesterase activity; INVOLVED IN: cell wall modification; LOCATED IN: endomembrane system, cell wall, plant-type cell wall; EXPRESSED IN: hypocotyl, root, flower, carpel; EXPRESSED DURING: petal differentiation and expansion stage; CONTAINS InterPro DOMAIN/s: Pectinesterase, active site (InterPro:IPR018040), Pectin lyase …	5.48116	5.47509	4.87847	4.66937	4.46246	4.19531	4.29203	4.26307	4.21989	4.60382	4.81047	4.94254	5.11628	4.65065	4.49792	4.22921	4.17097	4.09035		-0.423448	-0.470601	-0.391172	0.583449	0.207121	0.64878	0.660421	-0.653953	0.424643	0	0	default	1	24	0.259487	11.0753	4.56282	0.26916
AT1G03090	3.12063e-08	4.86184e-10	24	3	1.05067	1	3	MCCA		MCCA; methylcrotonoyl-CoA carboxylase	MCCA is the biotinylated subunit of the dimer MCCase, which is involved in leucine degradation. Both subunits are nuclear coded and the active enzyme is located in the mitochondrion.	MCCA; FUNCTIONS IN: methylcrotonoyl-CoA carboxylase activity; INVOLVED IN: leucine catabolic process; LOCATED IN: mitochondrion, cytosolic ribosome; EXPRESSED IN: 25 plant structures; EXPRESSED DURING: 13 growth stages; CONTAINS InterPro DOMAIN/s: Single hybrid motif (InterPro:IPR011053), Biotin/lipoyl attachment (InterPro:IPR000089), Carbamoyl phosphate synthase, large subunit, N-terminal (Inter…	10.0946	10.2352	9.99343	9.8806	8.87811	8.09791	7.84171	8.04326	8.617	9.98118	9.57184	8.65617	7.49422	6.99634	7.0829	7.6335	7.95344	8.17837		-0.198023	-0.782637	-0.652311	0.891049	0.591755	0.939452	0.867408	-0.428683	0.764556	3	1	yule-walker	2	20.7916666667,27.4678899083	0.717243321502,0.48002519699	10.6507343848,4.39160286372	8.53736	0.943202
AT1G03457	3.12063e-08	4.86184e-10	27	3	0.72218	1	3			RNA-binding protein, putative	0	RNA-binding protein, putative; FUNCTIONS IN: RNA binding, nucleotide binding, nucleic acid binding; INVOLVED IN: biological_process unknown; LOCATED IN: cellular_component unknown; EXPRESSED IN: 17 plant structures; EXPRESSED DURING: 14 growth stages; CONTAINS InterPro DOMAIN/s: RNA recognition motif, RNP-1 (InterPro:IPR000504), Ribonucleoprotein, BRUNO-like (InterPro:IPR015903), Paraneoplastic e…	7.84277	7.5258	7.72506	7.50669	6.63079	6.5566	6.27871	6.08431	6.20801	6.99714	6.96454	7.11761	6.75465	6.65957	6.56194	6.66391	6.72051	6.7058		-0.486327	-0.726872	-0.551597	0.708518	0.256368	0.806952	0.677415	-0.753087	0.478831	1	0	default	1	24	0.430295	9.68299	6.80363	0.534041
AT3G06750	3.12063e-08	4.86184e-10	27	1.5	0.574435	1	3			hydroxyproline-rich glycoprotein family protein	0	hydroxyproline-rich glycoprotein family protein; FUNCTIONS IN: molecular_function unknown; INVOLVED IN: biological_process unknown; LOCATED IN: anchored to membrane; EXPRESSED IN: 22 plant structures; EXPRESSED DURING: 13 growth stages; Has 5931 Blast hits to 3103 proteins in 254 species: Archae - 0; Bacteria - 296; Metazoa - 2174; Fungi - 725; Plants - 2023; Viruses - 81; Other Eukaryotes - 632 …	9.2144	9.10445	9.01552	9.04	8.29221	8.0158	7.9135	7.97483	8.06418	8.85851	8.76114	8.72498	8.25382	7.91504	7.90607	8.06562	7.98912	8.11424		-0.413914	-0.774396	-0.633556	0.851278	0.426192	0.927671	0.873547	-0.629018	0.700251	3	1	burg	1	23.952	0.444981	9.01877	8.35347	0.742715
AT1G11170	3.12063e-08	4.86184e-10	27	25.5	0.302967	0	3			unknown protein	0	unknown protein; FUNCTIONS IN: molecular_function unknown; INVOLVED IN: biological_process unknown; LOCATED IN: cellular_component unknown; EXPRESSED IN: 23 plant structures; EXPRESSED DURING: 14 growth stages; CONTAINS InterPro DOMAIN/s: Protein of unknown function DUF707 (InterPro:IPR007877); BEST Arabidopsis thaliana protein match is: unknown protein (TAIR:AT1G61240.4); Has 179 Blast hits to 1…	6.24377	6.52294	5.92779	5.63571	5.44579	5.25228	5.65619	5.91225	6.15848	5.97524	5.97716	5.94357	5.74574	5.50793	5.59648	5.48345	5.49178	5.62588		0.184498	-0.665723	-0.675422	0.782429	0.749416	0.649606	0.572778	-0.0744231	0.813456	1	0	burg	1	27.4679	0.345605	3.50492	5.75639	0.694084
AT2G46900	3.12063e-08	4.86184e-10	27	25.5	0.147692	0	3			0	0	FUNCTIONS IN: molecular_function unknown; INVOLVED IN: biological_process unknown; LOCATED IN: cellular_component unknown; EXPRESSED IN: 24 plant structures; EXPRESSED DURING: 15 growth stages; CONTAINS InterPro DOMAIN/s: Basic helix-loop-helix, Nulp1-type (InterPro:IPR006994); Has 3014 Blast hits to 2357 proteins in 239 species: Archae - 2; Bacteria - 96; Metazoa - 1166; Fungi - 321; Plants - 10…	8.49455	8.47449	8.41332	8.28465	8.24032	8.15969	8.12686	8.23812	8.34902	8.78804	8.71909	8.32812	8.04252	8.02208	8.04707	8.2359	8.47675	8.44508		0.093214	-0.839282	-0.879556	0.831784	0.726397	0.696816	0.568702	-0.147449	0.806449	4	1	burg	1	25.1597	0.2617	5.3797	8.31712	0.764063
AT5G21170	3.35716e-08	5.30888e-10	24	3	0.864042	1	3			5'-AMP-activated protein kinase beta-2 subunit, putative	0	5'-AMP-activated protein kinase beta-2 subunit, putative; FUNCTIONS IN: AMP-activated protein kinase activity; INVOLVED IN: N-terminal protein myristoylation; LOCATED IN: chloroplast; EXPRESSED IN: 24 plant structures; EXPRESSED DURING: 15 growth stages; CONTAINS InterPro DOMAIN/s: 5-AMP-activated protein kinase, beta subunit, complex-interacting region (InterPro:IPR006828); BEST Arabidopsis thal…	9.38391	9.45552	9.11312	8.91289	8.27721	7.81067	7.65634	7.72706	8.17133	9.11929	8.66345	8.09242	7.58166	7.42003	7.5335	7.97651	8.14373	8.2634		-0.11749	-0.876487	-0.756471	0.933741	0.639837	0.90462	0.749037	-0.443436	0.756085	3	0	mle	1	22.6818	0.663585	8.34814	8.23048	0.879564
AT1G79610	3.35716e-08	5.30888e-10	21	13.5	0.75945	1	3			sodium proton exchanger, putative (NHX6)	0	sodium proton exchanger, putative (NHX6); FUNCTIONS IN: solute:hydrogen antiporter activity, sodium:hydrogen antiporter activity; INVOLVED IN: cation transport, sodium ion transport, regulation of pH; LOCATED IN: integral to membrane; EXPRESSED IN: 25 plant structures; EXPRESSED DURING: 15 growth stages; CONTAINS InterPro DOMAIN/s: Na+/H+ exchanger, subfamily (InterPro:IPR004709), Cation/H+ excha…	6.77405	6.64936	6.79169	6.96487	7.52759	7.89864	8.03574	7.71028	7.44185	7.26557	7.32575	7.49116	7.62516	7.45894	7.218	6.78887	6.95035	7.0115		-0.00617311	0.786176	0.68527	-0.641877	-0.458934	-0.492374	-0.184109	0.342562	-0.495531	0	1	yule-walker	1	20.3673	0.448826	19.3229	7.30325	0.64363
AT3G23030	3.35716e-08	5.30888e-10	27	0	0.657531	1	3	IAA2	INDOLE-3-ACETIC ACID INDUCIBLE 2	IAA2 (INDOLE-3-ACETIC ACID INDUCIBLE 2); transcription factor	auxin inducible gene expressed in the nucleus	INDOLE-3-ACETIC ACID INDUCIBLE 2 (IAA2); FUNCTIONS IN: transcription factor activity; INVOLVED IN: response to auxin stimulus; LOCATED IN: nucleus; EXPRESSED IN: 21 plant structures; EXPRESSED DURING: 11 growth stages; CONTAINS InterPro DOMAIN/s: Aux/IAA-ARF-dimerisation (InterPro:IPR011525), AUX/IAA protein (InterPro:IPR003311); BEST Arabidopsis thaliana protein match is: IAA1 (INDOLE-3-ACETIC A…	8.84968	9.2417	8.76695	8.6447	7.87635	7.5306	7.61443	7.77628	8.00611	8.46771	8.39229	8.34575	7.77892	7.51549	7.63146	7.76567	7.97081	8.05037		-0.196803	-0.868531	-0.741799	0.906543	0.591652	0.915155	0.759557	-0.500033	0.77415	3	1	burg	1	23.952	0.513795	7.60823	8.08092	0.802809
AT1G21830	3.35716e-08	5.30888e-10	24	3	0.369862	0	3			unknown protein	0	unknown protein; FUNCTIONS IN: molecular_function unknown; INVOLVED IN: biological_process unknown; LOCATED IN: cellular_component unknown; EXPRESSED IN: 22 plant structures; EXPRESSED DURING: 13 growth stages; Has 31 Blast hits to 31 proteins in 7 species: Archae - 0; Bacteria - 0; Metazoa - 0; Fungi - 0; Plants - 31; Viruses - 0; Other Eukaryotes - 0 (source: NCBI BLink).	5.93366	6.42431	6.22879	6.22285	5.84934	5.58728	5.5082	5.42102	5.55325	5.83877	5.85186	5.82039	5.65995	5.55212	5.45313	5.83815	5.91238	6.10257		-0.346681	-0.753972	-0.581034	0.670904	0.281642	0.761655	0.508561	-0.640719	0.465154	0	0	burg	1	22.6818	0.302852	9.24647	5.8132	0.635667
AT5G02580	3.35716e-08	5.30888e-10	27	21	0.506493	1	2			unknown protein	0	unknown protein; FUNCTIONS IN: molecular_function unknown; INVOLVED IN: biological_process unknown; LOCATED IN: cellular_component unknown; EXPRESSED IN: 9 plant structures; EXPRESSED DURING: 4 anthesis, petal differentiation and expansion stage; CONTAINS InterPro DOMAIN/s: Conserved hypothetical protein CHP01589, plant (InterPro:IPR006476); BEST Arabidopsis thaliana protein match is: unknown pro…	4.50192	5.04349	5.56029	5.81291	6.13438	6.37407	6.52566	6.71816	7.00012	6.73128	6.61002	6.28339	5.82029	5.89746	6.08738	6.27431	6.75622	6.68505		0.332332	0.308844	0.153321	-0.387686	-0.0410307	-0.455785	-0.384892	0.625991	-0.128086	0	0	default	1	24	0.223155	1.77765	6.25379	0.12394
AT5G17300	3.63275e-08	5.79568e-10	27	6	0.722882	1	3			myb family transcription factor	0	myb family transcription factor; FUNCTIONS IN: transcription factor activity; INVOLVED IN: regulation of transcription; EXPRESSED IN: 22 plant structures; EXPRESSED DURING: 15 growth stages; CONTAINS InterPro DOMAIN/s: SANT, DNA-binding (InterPro:IPR001005), Myb, DNA-binding (InterPro:IPR014778), Homeodomain-like (InterPro:IPR009057), Myb-like DNA-binding region, SHAQKYF class (InterPro:IPR006447…	7.11908	7.06907	7.12661	6.97148	6.97714	6.63791	6.25817	5.53687	5.36468	5.58456	6.19721	6.7324	6.53928	6.05847	5.60632	5.56915	5.53589	5.38746		-0.664881	-0.145596	0.07137	0.2785	-0.156246	0.614763	0.675962	-0.772083	0.0681451	0	0	default	1	24	0.495478	13.4657	6.18545	0.617692
AT1G73650	3.63275e-08	5.79568e-10	24	7.5	0.703325	1	3			oxidoreductase, acting on the CH-CH group of donors	0	oxidoreductase, acting on the CH-CH group of donors; FUNCTIONS IN: oxidoreductase activity, acting on the CH-CH group of donors; INVOLVED IN: lipid metabolic process; LOCATED IN: plasma membrane, vacuole; EXPRESSED IN: 24 plant structures; EXPRESSED DURING: 13 growth stages; CONTAINS InterPro DOMAIN/s: 3-oxo-5-alpha-steroid 4-dehydrogenase, C-terminal (InterPro:IPR001104), Protein of unknown func…	9.68093	9.41225	9.90882	10.1254	10.0828	9.63979	9.37096	8.71957	8.56057	8.84815	9.15869	9.52192	9.28288	8.93878	8.53142	7.76654	7.95369	8.05814		-0.641348	0.00451189	0.203381	0.186566	-0.20114	0.541726	0.719403	-0.588589	0.0480162	0	0	mle	1	23.2093	0.559029	14.532	9.05179	0.892047
AT5G50370	3.63275e-08	5.79568e-10	27	15	0.276353	0	3			adenylate kinase, putative	0	adenylate kinase, putative; FUNCTIONS IN: nucleobase, nucleoside, nucleotide kinase activity, nucleotide kinase activity, adenylate kinase activity, ATP binding, phosphotransferase activity, phosphate group as acceptor; INVOLVED IN: nucleobase, nucleoside, nucleotide and nucleic acid metabolic process, anaerobic respiration, nucleotide metabolic process; LOCATED IN: mitochondrion, plasma membrane…	8.12484	7.90749	8.17354	8.1964	8.33017	8.53962	8.62161	8.54708	8.31854	7.77477	7.95596	8.17538	8.57508	8.79601	8.88804	8.9413	8.91552	8.94734		0.271695	0.568422	0.512968	-0.767086	-0.492839	-0.829778	-0.941274	0.354464	-0.694539	2	0	default	1	24	0.271235	20.5698	8.44729	0.490445
AT1G11380	3.94181e-08	6.32564e-10	27	1.5	0.367589	0	3			unknown protein	0	unknown protein; FUNCTIONS IN: molecular_function unknown; INVOLVED IN: biological_process unknown; LOCATED IN: cellular_component unknown; EXPRESSED IN: 24 plant structures; EXPRESSED DURING: 15 growth stages; CONTAINS InterPro DOMAIN/s: Protein of unknown function Cys-rich (InterPro:IPR006461); BEST Arabidopsis thaliana protein match is: unknown protein (TAIR:AT5G05350.1); Has 187 Blast hits to…	8.0888	8.10053	7.96323	7.65459	7.50927	7.2296	7.22334	7.08501	7.35484	7.68593	7.8037	7.61331	7.03237	6.63615	6.24407	6.75654	6.96009	7.06369		-0.262053	-0.664795	-0.537979	0.808235	0.518139	0.943184	0.903885	-0.483524	0.708868	3	1	burg	1	24.3415	0.424273	7.84182	7.28919	0.812299
AT4G30530	3.94181e-08	6.32564e-10	24	15	0.229712	0	3			defense-related protein, putative	0	defense-related protein, putative; FUNCTIONS IN: catalytic activity; LOCATED IN: endomembrane system; EXPRESSED IN: 23 plant structures; EXPRESSED DURING: 14 growth stages; CONTAINS InterPro DOMAIN/s: Glutamine amidotransferase class-I, C-terminal (InterPro:IPR000991), Glutamine amidotransferase type 1 (InterPro:IPR017926); BEST Arabidopsis thaliana protein match is: defense-related protein, puta…	10.073	9.86342	10.1169	10.5048	10.5353	10.7532	10.8138	10.8162	10.6286	10.2539	10.3359	10.2921	10.5323	10.591	10.6013	10.4998	10.3729	10.2153		0.21089	0.878285	0.82014	-0.824384	-0.489953	-0.775203	-0.545962	0.605376	-0.629309	3	0	default	1	24	0.278475	19.8837	10.4545	0.654652
AT5G53990	4.23945e-08	6.90245e-10	24	16.5	0.720818	1	3			glycosyltransferase family protein	0	glycosyltransferase family protein; FUNCTIONS IN: transferase activity, transferring glycosyl groups; INVOLVED IN: metabolic process; EXPRESSED IN: root; CONTAINS InterPro DOMAIN/s: UDP-glucuronosyl/UDP-glucosyltransferase (InterPro:IPR002213); BEST Arabidopsis thaliana protein match is: glycosyltransferase family protein (TAIR:AT1G64910.1); Has 3192 Blast hits to 3167 proteins in 202 species: Ar…	5.50094	5.37061	5.03509	5.11193	5.20844	5.85571	6.24154	6.35475	6.13347	5.40264	5.26153	5.77231	6.17799	6.29577	6.54411	6.10383	5.94286	5.77243		0.501773	0.655203	0.479621	-0.691986	-0.263219	-0.8814	-0.814566	0.660728	-0.526329	2	0	mle	1	21.234	0.524078	0.928508	5.79912	0.895718
AT3G54680	4.23945e-08	6.90245e-10	24	4.5	0.52258	1	3			proteophosphoglycan-related	0	proteophosphoglycan-related; FUNCTIONS IN: molecular_function unknown; INVOLVED IN: biological_process unknown; LOCATED IN: chloroplast; EXPRESSED IN: 16 plant structures; EXPRESSED DURING: 7 growth stages; Has 4087 Blast hits to 405 proteins in 103 species: Archae - 2; Bacteria - 51; Metazoa - 124; Fungi - 85; Plants - 81; Viruses - 11; Other Eukaryotes - 3733 (source: NCBI BLink).	7.6123	7.47277	7.52894	7.42746	7.06828	6.64125	6.70452	6.55568	6.77202	7.10387	7.20607	7.13855	6.771	6.61821	6.49582	6.77621	6.82469	6.92137		-0.401784	-0.786312	-0.610502	0.819589	0.410092	0.941452	0.813099	-0.668336	0.6718	3	1	mle	1	23.2093	0.339617	9.45893	6.94275	0.815457
AT3G45730	4.23945e-08	6.90245e-10	24	3	0.475347	1	3			unknown protein	0	unknown protein; FUNCTIONS IN: molecular_function unknown; INVOLVED IN: biological_process unknown; EXPRESSED IN: 8 plant structures; EXPRESSED DURING: 6 growth stages; Has 3 Blast hits to 3 proteins in 1 species: Archae - 0; Bacteria - 0; Metazoa - 0; Fungi - 0; Plants - 3; Viruses - 0; Other Eukaryotes - 0 (source: NCBI BLink).	5.54365	5.40619	5.08091	5.40303	3.92247	3.65168	3.5929	3.54613	3.84917	5.31818	5.22762	4.81107	4.00505	3.76015	3.9551	4.59403	4.85271	5.16268		-0.248038	-0.91279	-0.832121	0.817007	0.452949	0.771658	0.552218	-0.540527	0.677289	3	0	yule-walker	1	22.6818	0.859394	9.10236	4.47877	0.794786
AT5G03940	4.23945e-08	6.90245e-10	24	4.5	0.282313	0	2	54CP	54 CHLOROPLAST PROTEIN:CPSRP54;CHLOROPLAST SIGNAL RECOGNITION PARTICLE 54 KDA SUBUNIT:FFC;FIFTY-FOUR CHLOROPLAST HOMOLOGUE:SRP54CP;SIGNAL RECOGNITION PARTICLE 54 KDA SUBUNIT CHLOROPLAST PROTEIN	CPSRP54 (CHLOROPLAST SIGNAL RECOGNITION PARTICLE 54 KDA SUBUNIT); 7S RNA binding / GTP binding / mRNA binding / signal sequence binding	mutant has Yellow first leaves; Chloroplast Signal Recognition Particle Subunit	CHLOROPLAST SIGNAL RECOGNITION PARTICLE 54 KDA SUBUNIT (CPSRP54); FUNCTIONS IN: 7S RNA binding, mRNA binding, GTP binding, signal sequence binding; INVOLVED IN: protein import into chloroplast thylakoid membrane, SRP-dependent cotranslational protein targeting to membrane, signal sequence recognition; LOCATED IN: chloroplast stroma, chloroplast, signal recognition particle, chloroplast targeting,…	7.02082	7.0066	7.21695	6.99802	6.92618	6.77798	6.61765	6.5229	6.69245	6.97143	7.03654	7.00333	6.65001	6.66261	6.48321	6.70766	6.75282	6.9587		-0.499593	-0.759648	-0.613688	0.740483	0.311803	0.909897	0.791978	-0.705858	0.587145	1	0	burg	1	22.3433	0.242075	10.64	6.82265	0.840684
AT3G03520	4.23945e-08	6.90245e-10	27	1.5	0.240676	0	2			phosphoesterase family protein	0	phosphoesterase family protein; FUNCTIONS IN: hydrolase activity, acting on ester bonds; INVOLVED IN: biological_process unknown; LOCATED IN: vacuole, membrane; EXPRESSED IN: 12 plant structures; EXPRESSED DURING: 6 growth stages; CONTAINS InterPro DOMAIN/s: Phosphoesterase (InterPro:IPR007312); BEST Arabidopsis thaliana protein match is: NPC4 (NONSPECIFIC PHOSPHOLIPASE C4); hydrolase, acting on …	9.21508	9.20134	8.87007	8.6415	8.38407	8.41335	8.45417	8.57621	8.72491	8.86939	8.90106	8.91166	8.7571	8.5256	8.45792	8.19218	8.01788	7.99972		-0.216131	-0.472018	-0.428976	0.664616	0.445864	0.682822	0.786316	-0.348714	0.600203	0	0	default	1	24	0.152022	9.32867	8.58224	0.172828
AT5G05410	4.55946e-08	7.53012e-10	27	1.5	1.06337	1	3	DREB2	DEHYDRATION-RESPONSIVE ELEMENT BINDING PROTEIN 2:DREB2A	DREB2A; DNA binding / transcription activator/ transcription factor	Encodes a transcription factor that specifically binds to DRE/CRT cis elements (responsive to drought and low-temperature stress). Belongs to the DREB subfamily A-2 of ERF/AP2 transcription factor family (DREB2A). There are eight members in this subfamily including DREB2B. The protein contains one AP2 domain. Overexpression of transcriptional activation domain of DREB2A resulted in significant dr…	DREB2A; FUNCTIONS IN: transcription factor activity, transcription activator activity, DNA binding; INVOLVED IN: in 7 processes; LOCATED IN: nucleus; EXPRESSED IN: 24 plant structures; EXPRESSED DURING: 14 growth stages; CONTAINS InterPro DOMAIN/s: DNA-binding, integrase-type (InterPro:IPR016177), Pathogenesis-related transcriptional factor and ERF, DNA-binding (InterPro:IPR001471); BEST Arabidop…	10.5635	10.38	10.432	10.523	9.10155	8.32944	8.28928	8.84225	8.98208	9.52379	9.4665	9.48115	8.27441	7.41643	7.40799	7.80064	8.18434	8.38019		-0.267517	-0.69569	-0.522487	0.819212	0.505655	0.9358	0.874332	-0.456005	0.737681	3	0	burg	1	23.3906	0.864406	8.74786	8.87147	0.878135
AT1G18590	4.55946e-08	7.53012e-10	24	16.5	0.959889	1	3			SOT17 (SULFOTRANSFERASE 17); desulfoglucosinolate sulfotransferase/ sulfotransferase	encodes a desulfoglucosinolate sulfotransferase, involved in the final step of glucosinolate core structure biosynthesis. Has a broad-substrate specificity with preference with methionine-derived desulfoglucosinolates.	SULFOTRANSFERASE 17 (SOT17); FUNCTIONS IN: sulfotransferase activity, desulfoglucosinolate sulfotransferase activity; INVOLVED IN: glucosinolate biosynthetic process; LOCATED IN: cellular_component unknown; EXPRESSED IN: 21 plant structures; EXPRESSED DURING: 13 growth stages; CONTAINS InterPro DOMAIN/s: Sulfotransferase (InterPro:IPR000863); BEST Arabidopsis thaliana protein match is: SOT18 (DES…	6.49299	6.49201	7.01976	7.75778	8.34212	9.11302	9.28615	9.42339	9.30107	8.2525	8.44853	8.45836	8.84401	9.00588	9.14096	8.89528	8.7328	8.47107		0.290011	0.750788	0.588112	-0.789672	-0.405276	-0.837057	-0.664518	0.664426	-0.544463	1	1	burg	1	23.5748	0.679287	20.4387	8.52851	0.533861
AT1G21600	4.55946e-08	7.53012e-10	24	1.5	0.522917	1	3	PTAC6	PLASTID TRANSCRIPTIONALLY ACTIVE6	PTAC6 (PLASTID TRANSCRIPTIONALLY ACTIVE6)	Present in transcriptionally active plastid chromosomes. Involved in plastid gene expression.	PLASTID TRANSCRIPTIONALLY ACTIVE6 (PTAC6); FUNCTIONS IN: molecular_function unknown; INVOLVED IN: positive regulation of transcription, DNA-dependent, transcription from plastid promoter; LOCATED IN: plastid chromosome, chloroplast, nucleoid; EXPRESSED IN: 22 plant structures; EXPRESSED DURING: 13 growth stages; Has 25 Blast hits to 25 proteins in 5 species: Archae - 0; Bacteria - 0; Metazoa - 0;…	6.24604	6.36884	6.32114	6.21212	5.76323	5.51631	5.3131	5.67112	6.00925	6.31208	6.36146	6.2423	5.92472	5.92858	5.97837	6.19698	6.32012	6.43055		-0.164846	-0.882211	-0.855688	0.714722	0.457569	0.595654	0.350798	-0.40668	0.658656	2	0	burg	1	23.3906	0.386605	8.27783	6.05119	0.805964
AT5G18650	4.55946e-08	7.53012e-10	24	4.5	0.307371	0	3			zinc finger (C3HC4-type RING finger) family protein	0	zinc finger (C3HC4-type RING finger) family protein; FUNCTIONS IN: protein binding, zinc ion binding; EXPRESSED IN: 24 plant structures; EXPRESSED DURING: 15 growth stages; CONTAINS InterPro DOMAIN/s: Zinc finger, CTCHY-type (InterPro:IPR017921), Zinc finger, CHY-type (InterPro:IPR008913), Zinc finger, RING-type (InterPro:IPR001841), Zinc finger, RING/FYVE/PHD-type (InterPro:IPR013083); BEST Arab…	9.41786	9.34366	9.40162	9.31082	9.07491	8.88048	8.81106	8.7556	8.92071	9.36741	9.29082	9.09456	8.66176	8.52608	8.40673	8.5615	8.7615	8.86035		-0.292769	-0.729956	-0.599436	0.840862	0.509881	0.951156	0.908929	-0.489677	0.721982	3	0	burg	1	22.1778	0.306412	10.1347	8.94292	0.8678
AT3G50685	4.55946e-08	7.53012e-10	21	13.5	0.279037	0	2			unknown protein	0	unknown protein; FUNCTIONS IN: molecular_function unknown; INVOLVED IN: biological_process unknown; EXPRESSED IN: 22 plant structures; EXPRESSED DURING: 13 growth stages; Has 26 Blast hits to 26 proteins in 12 species: Archae - 0; Bacteria - 0; Metazoa - 0; Fungi - 0; Plants - 25; Viruses - 0; Other Eukaryotes - 1 (source: NCBI BLink).	6.94292	6.98721	7.02763	7.18777	7.43265	7.57632	7.52768	7.50586	7.35942	7.32011	7.40465	7.59589	7.64445	7.50581	7.29017	7.08978	7.09352	7.19098		-0.231066	0.728388	0.620702	-0.613265	-0.561156	-0.441723	-0.110251	0.173855	-0.456725	0	0	mle	1	20.9371	0.246171	18.5551	7.33764	0.721925
AT1G24280	4.88981e-08	8.21298e-10	24	16.5	0.886636	1	3	G6PD3	GLUCOSE-6-PHOSPHATE DEHYDROGENASE 3	G6PD3 (GLUCOSE-6-PHOSPHATE DEHYDROGENASE 3); glucose-6-phosphate dehydrogenase	Encodes a plastidic glucose-6-phosphate dehydrogenase that is sensitive to reduction by DTT and whose mRNA is most highly expressed in root.	GLUCOSE-6-PHOSPHATE DEHYDROGENASE 3 (G6PD3); FUNCTIONS IN: glucose-6-phosphate dehydrogenase activity; INVOLVED IN: pentose-phosphate shunt, oxidative branch, glucose metabolic process; LOCATED IN: chloroplast; EXPRESSED IN: 19 plant structures; EXPRESSED DURING: 13 growth stages; CONTAINS InterPro DOMAIN/s: NAD(P)-binding (InterPro:IPR016040), Glucose-6-phosphate dehydrogenase (InterPro:IPR00128…	7.92719	7.86886	7.73178	7.46201	7.9173	8.63068	9.06966	9.16674	8.88826	7.57418	8.03306	8.30316	9.0981	9.32761	9.40748	9.165	9.05173	8.74241		0.450751	0.650904	0.496099	-0.756623	-0.321598	-0.898111	-0.892153	0.581478	-0.589181	2	1	yule-walker	2	20.0939597315,25.1596638655	0.474907172422,0.264502668958	1.98549025829,21.7006653316	8.55518	0.86764
AT5G44380	4.88981e-08	8.21298e-10	27	1.5	0.510446	1	3			FAD-binding domain-containing protein	0	FAD-binding domain-containing protein; FUNCTIONS IN: electron carrier activity, oxidoreductase activity, FAD binding, catalytic activity; INVOLVED IN: response to oxidative stress; LOCATED IN: cell wall; EXPRESSED IN: shoot apex, sepal, hypocotyl, root, stamen; EXPRESSED DURING: 4 anthesis; CONTAINS InterPro DOMAIN/s: FAD-linked oxidase, FAD-binding, subdomain 2 (InterPro:IPR016168), FAD-binding,…	11.3506	11.298	10.7354	10.6491	10.2579	10.1118	9.89232	10.0388	10.2864	10.6905	10.8999	10.4439	10.0497	9.92355	10.0383	9.85366	9.93546	9.74247		-0.206774	-0.713853	-0.617648	0.851364	0.560372	0.864462	0.841813	-0.482037	0.7007	3	0	default	1	24	0.334367	8.08474	10.2851	0.553921
AT1G69310	4.88981e-08	8.21298e-10	27	6	0.480281	1	3	AtWRKY57	WRKY57	WRKY57; transcription factor	member of WRKY Transcription Factor; Group II-c	WRKY57; FUNCTIONS IN: transcription factor activity; INVOLVED IN: regulation of transcription, DNA-dependent; LOCATED IN: nucleus; EXPRESSED IN: 19 plant structures; EXPRESSED DURING: 10 growth stages; CONTAINS InterPro DOMAIN/s: DNA-binding WRKY (InterPro:IPR003657); BEST Arabidopsis thaliana protein match is: WRKY48; transcription factor (TAIR:AT5G49520.1); Has 2041 Blast hits to 1761 proteins …	8.23055	7.91078	8.131	8.16561	8.14177	7.78442	7.50332	7.08074	6.91216	7.59332	8.0869	8.31564	8.06684	7.78453	7.50219	6.63835	6.83729	6.91876		-0.791459	-0.126963	0.0123761	0.260545	-0.229936	0.573598	0.754258	-0.771554	0.112192	0	0	burg	1	24.3415	0.558267	13.0189	7.61021	0.762211
AT4G13250	4.88981e-08	8.21298e-10	27	0	0.420703	1	3			short-chain dehydrogenase/reductase (SDR) family protein	0	short-chain dehydrogenase/reductase (SDR) family protein; FUNCTIONS IN: oxidoreductase activity, binding, catalytic activity; INVOLVED IN: metabolic process; LOCATED IN: cellular_component unknown; EXPRESSED IN: 22 plant structures; EXPRESSED DURING: 13 growth stages; CONTAINS InterPro DOMAIN/s: NAD(P)-binding (InterPro:IPR016040), Glucose/ribitol dehydrogenase (InterPro:IPR002347), Short-chain d…	6.06053	5.75308	5.8181	5.45665	5.45135	5.26109	5.19854	5.45479	5.97425	6.66392	6.3617	6.39618	5.68927	5.2981	5.1679	4.87191	5.36888	5.53027		-0.210942	-0.62375	-0.676059	0.725032	0.510958	0.710094	0.783774	-0.260817	0.768221	0	1	burg	1	26.0348	0.527766	6.3017	5.63035	0.638724
AT3G26580	4.88981e-08	8.21298e-10	27	25.5	0.158629	0	3			0	0	INVOLVED IN: biological_process unknown; LOCATED IN: chloroplast thylakoid membrane; EXPRESSED IN: 23 plant structures; EXPRESSED DURING: 13 growth stages; CONTAINS InterPro DOMAIN/s: Tetratricopeptide region (InterPro:IPR013026); Has 2147 Blast hits to 1154 proteins in 168 species: Archae - 2; Bacteria - 99; Metazoa - 1301; Fungi - 180; Plants - 105; Viruses - 57; Other Eukaryotes - 403 (source:…	7.05551	6.9806	7.09612	7.24246	6.82214	6.46539	6.80267	7.18376	7.52401	7.9306	7.82413	7.45195	6.9317	6.39387	6.54659	7.14607	7.09711	6.96671		0.0612238	-0.61579	-0.675985	0.641797	0.624859	0.532905	0.536584	0.0823775	0.832644	1	0	default	1	24	0.421656	6.92513	7.0827	0.531513
AT5G65430	4.88981e-08	8.21298e-10	27	0	0.31721	0	2	14-3-3KAPPA	14-3-3 PROTEIN G-BOX FACTOR14 KAPPA:GF14 KAPPA;:GRF8;GENERAL REGULATORY FACTOR 8	GRF8 (GENERAL REGULATORY FACTOR 8); protein binding / protein phosphorylated amino acid binding	member of 14-3-3 proteins. This protein is reported to interact with the BZR1 transcription factor involved in brassinosteroid signaling and may affect the nucleocytoplasmic shuttling of BZR1	GENERAL REGULATORY FACTOR 8 (GRF8); FUNCTIONS IN: protein phosphorylated amino acid binding, protein binding; INVOLVED IN: brassinosteroid mediated signaling; LOCATED IN: in 6 components; EXPRESSED IN: 22 plant structures; EXPRESSED DURING: 14 growth stages; CONTAINS InterPro DOMAIN/s: 14-3-3 protein (InterPro:IPR000308); BEST Arabidopsis thaliana protein match is: GRF6 (G-box regulating factor 6…	11.2289	11.1949	10.9017	10.6964	10.4851	10.3685	10.3732	10.3383	10.4999	10.8783	10.8714	10.6314	10.3829	10.3013	10.3229	10.3335	10.3854	10.4478		-0.161462	-0.821628	-0.736789	0.913666	0.614696	0.895793	0.799043	-0.501021	0.745452	3	0	burg	1	26.0348	0.266114	5.96256	10.5537	0.765888
AT1G63180	5.31719e-08	8.95569e-10	24	3	1.65192	1	3	UGE3	UDP-D-glucose/UDP-D-galactose 4-epimerase 3	UGE3 (UDP-D-glucose/UDP-D-galactose 4-epimerase 3); UDP-glucose 4-epimerase/ protein dimerization	Encodes a protein with UDP-D-glucose 4-epimerase activity. Involved in pollen development.	UDP-D-glucose/UDP-D-galactose 4-epimerase 3 (UGE3); FUNCTIONS IN: UDP-glucose 4-epimerase activity, protein dimerization activity; INVOLVED IN: pollen development; EXPRESSED IN: 28 plant structures; EXPRESSED DURING: 13 growth stages; CONTAINS InterPro DOMAIN/s: NAD-dependent epimerase/dehydratase (InterPro:IPR001509), NAD(P)-binding (InterPro:IPR016040), UDP-glucose 4-epimerase (InterPro:IPR0058…	8.52936	9.14113	8.15348	7.8157	6.84926	5.66556	5.25827	5.85208	6.23147	7.52185	7.09578	6.24361	4.73111	3.98827	4.21504	4.98444	5.2701	5.89299		-0.150033	-0.750396	-0.607055	0.8762	0.588934	0.9257	0.825769	-0.429887	0.730991	3	1	yule-walker	1	23.2093	1.28379	8.08764	6.17118	0.921956
AT3G25855	5.68615e-08	9.76334e-10	21	13.5	1.08242	1	3			unknown protein	0	unknown protein; LOCATED IN: cellular_component unknown; EXPRESSED IN: 8 plant structures; EXPRESSED DURING: 4 anthesis, petal differentiation and expansion stage, LP.12 twelve leaves visible; Has 46 Blast hits to 46 proteins in 7 species: Archae - 0; Bacteria - 0; Metazoa - 0; Fungi - 0; Plants - 46; Viruses - 0; Other Eukaryotes - 0 (source: NCBI BLink).	2.91138	2.85432	2.74531	3.26765	4.63098	4.35649	4.40252	3.73662	3.33295	3.11906	3.13239	3.5801	3.60271	3.4239	3.24415	2.95316	3.00168	3.23225		-0.133582	0.803848	0.791768	-0.627269	-0.590005	-0.388859	-0.131982	0.122847	-0.591553	1	0	yule-walker	1	20.3673	0.601341	18.5528	3.44801	0.64531
AT4G34138	5.68615e-08	9.76334e-10	27	3	0.913471	1	3	UGT73B1	UDP-glucosyl transferase 73B1	UGT73B1 (UDP-glucosyl transferase 73B1); UDP-glycosyltransferase/ abscisic acid glucosyltransferase/ quercetin 3-O-glucosyltransferase/ quercetin 7-O-glucosyltransferase	0	UDP-glucosyl transferase 73B1 (UGT73B1); FUNCTIONS IN: quercetin 3-O-glucosyltransferase activity, quercetin 7-O-glucosyltransferase activity, UDP-glycosyltransferase activity, abscisic acid glucosyltransferase activity; INVOLVED IN: metabolic process; LOCATED IN: endomembrane system; EXPRESSED IN: 20 plant structures; EXPRESSED DURING: 10 growth stages; CONTAINS InterPro DOMAIN/s: UDP-glucuronos…	8.79281	8.7429	8.85031	8.50726	8.12489	7.48908	7.12155	7.26346	7.39198	8.16436	8.21166	8.13209	7.05458	6.42366	6.1711	5.98189	6.53547	6.74095		-0.380759	-0.564967	-0.40828	0.736683	0.389542	0.918346	0.946369	-0.528177	0.622496	2	0	burg	1	22.855	0.685304	10.3811	7.46513	0.829022
AT1G47400	5.68615e-08	9.76334e-10	24	12	0.725393	1	3			unknown protein	0	unknown protein; FUNCTIONS IN: molecular_function unknown; INVOLVED IN: biological_process unknown; LOCATED IN: cellular_component unknown; EXPRESSED IN: 12 plant structures; EXPRESSED DURING: 9 growth stages; BEST Arabidopsis thaliana protein match is: unknown protein (TAIR:AT1G47395.1); Has 3 Blast hits to 3 proteins in 1 species: Archae - 0; Bacteria - 0; Metazoa - 0; Fungi - 0; Plants - 3; Vi…	5.30177	5.52361	5.82345	6.51463	7.06198	7.14243	7.25856	6.78156	5.34636	4.34729	4.45363	5.47808	6.63808	6.5507	6.34415	4.80682	3.90189	3.95987		-0.217841	0.739328	0.837587	-0.551472	-0.559332	-0.315749	-0.0572382	0.0230546	-0.580984	1	1	yule-walker	1	22.6818	1.25698	19.0929	5.76077	0.928625
AT2G39380	5.68615e-08	9.76334e-10	24	13.5	0.562925	1	3	ATEXO70H2	EXOCYST SUBUNIT EXO70 FAMILY PROTEIN H2	ATEXO70H2 (EXOCYST SUBUNIT EXO70 FAMILY PROTEIN H2); protein binding	A member of EXO70 gene family, putative exocyst subunits, conserved in land plants. Arabidopsis thaliana contains 23 putative EXO70 genes, which can be classified into eight clusters on the phylogenetic tree.	EXOCYST SUBUNIT EXO70 FAMILY PROTEIN H2 (ATEXO70H2); FUNCTIONS IN: protein binding; INVOLVED IN: exocytosis, vesicle docking during exocytosis; LOCATED IN: exocyst; EXPRESSED IN: leaf apex, hypocotyl, root, stamen; EXPRESSED DURING: 4 anthesis; CONTAINS InterPro DOMAIN/s: Exo70 exocyst complex subunit (InterPro:IPR004140); BEST Arabidopsis thaliana protein match is: ATEXO70H1 (exocyst subunit EXO…	7.13955	6.753	6.74045	7.23669	7.71952	8.03568	8.17731	8.12471	7.8644	7.69287	7.73125	7.91165	8.2127	8.15662	8.1469	7.63744	7.27417	7.01239		0.0666045	0.806666	0.646264	-0.703418	-0.47454	-0.705469	-0.375573	0.446422	-0.520585	1	1	burg	1	22.855	0.52072	19.3623	7.67222	0.660471
AT1G43710	5.68615e-08	9.76334e-10	24	17.25	0.461403	1	3	emb1075	embryo defective 1075	emb1075 (embryo defective 1075); carboxy-lyase/ catalytic/ pyridoxal phosphate binding	0	embryo defective 1075 (emb1075); FUNCTIONS IN: pyridoxal phosphate binding, carboxy-lyase activity, catalytic activity; INVOLVED IN: embryonic development ending in seed dormancy, amino acid metabolic process; LOCATED IN: cellular_component unknown; EXPRESSED IN: 25 plant structures; EXPRESSED DURING: 15 growth stages; CONTAINS InterPro DOMAIN/s: Pyridoxal phosphate-dependent transferase, major r…	9.08572	8.9438	8.88642	8.74697	9.03914	9.41113	9.62219	9.78303	9.52335	8.89077	9.11368	9.11399	9.54577	9.74794	9.79667	9.72956	9.69996	9.58648		0.536842	0.60232	0.437765	-0.713836	-0.256117	-0.895344	-0.921579	0.630677	-0.548737	2	1	burg	1	22.0147	0.338277	0.23935	9.36358	0.783285
AT1G02300	5.68615e-08	9.76334e-10	24	4.5	0.1994	0	3			cathepsin B-like cysteine protease, putative	0	cathepsin B-like cysteine protease, putative; FUNCTIONS IN: cysteine-type endopeptidase activity, cysteine-type peptidase activity; INVOLVED IN: proteolysis, regulation of catalytic activity; LOCATED IN: endomembrane system; EXPRESSED IN: 22 plant structures; EXPRESSED DURING: 13 growth stages; CONTAINS InterPro DOMAIN/s: Peptidase C1A, papain (InterPro:IPR013128), Peptidase C1A, cathepsin B (Int…	4.78625	4.81558	5.13266	5.16848	5.05129	4.80422	4.56433	4.87353	5.05739	5.35224	5.62151	5.3379	4.91302	4.4586	4.4662	4.6444	4.82142	5.03932		-0.379755	-0.538429	-0.515222	0.564435	0.310555	0.690723	0.732416	-0.314731	0.669027	0	1	mle	1	22.1778	0.36422	11.0275	4.94836	0.690995
AT4G39980	5.68615e-08	9.76334e-10	27	18	0.142668	0	3	DHS1	3-DEOXY-D-ARABINO-HEPTULOSONATE 7-PHOSPHATE SYNTHASE 1	DHS1 (3-DEOXY-D-ARABINO-HEPTULOSONATE 7-PHOSPHATE SYNTHASE 1); 3-deoxy-7-phosphoheptulonate synthase	Encodes a 2-deoxy-D-arabino-heptulosonate 7-phosphate (DAHP) synthase, which catalyzes the first committed step in aromatic amino acid biosynthesis. Gene expression is induced by wounding and pathogenic bacteria Pseudomonas syringae.	3-DEOXY-D-ARABINO-HEPTULOSONATE 7-PHOSPHATE SYNTHASE 1 (DHS1); FUNCTIONS IN: 3-deoxy-7-phosphoheptulonate synthase activity; INVOLVED IN: defense response to bacterium, chorismate biosynthetic process, aromatic amino acid family biosynthetic process, response to wounding, response to bacterium; LOCATED IN: chloroplast; EXPRESSED IN: 23 plant structures; EXPRESSED DURING: 15 growth stages; CONTAIN…	10.502	10.4213	10.3854	10.048	10.526	10.5249	10.5854	10.6992	10.7166	10.2708	10.2652	10.1922	10.2824	10.3655	10.3922	10.6632	10.6654	10.645		0.796155	0.211768	0.120158	-0.215245	0.28026	-0.415065	-0.581413	0.629455	-0.116706	0	0	burg	1	27.2182	0.198381	23.5626	10.4499	0.597531
AT2G16005	6.14727e-08	1.06414e-09	27	15	1.02205	1	3			MD-2-related lipid recognition domain-containing protein / ML domain-containing protein	0	MD-2-related lipid recognition domain-containing protein / ML domain-containing protein; FUNCTIONS IN: molecular_function unknown; INVOLVED IN: biological_process unknown; LOCATED IN: endomembrane system; EXPRESSED IN: root; CONTAINS InterPro DOMAIN/s: MD-2-related lipid-recognition (InterPro:IPR003172); BEST Arabidopsis thaliana protein match is: MD-2-related lipid recognition domain-containing …	5.53822	5.44015	6.95644	8.31532	8.98463	9.50782	10.0338	9.54149	9.54589	8.5476	8.09683	8.95807	9.4316	9.76	10.0758	10.2101	9.84434	10.0819		0.188125	0.691824	0.563367	-0.814373	-0.521964	-0.843775	-0.75295	0.541102	-0.61283	2	0	default	1	24	0.900647	19.8727	9.01951	0.534681
AT5G24300	6.14727e-08	1.06414e-09	24	18	0.378147	0	3	ATSS1	STARCH SYNTHASE 1:SSI;SUPPRESSOR OF SALICYLIC ACID INSENSITIVE:SSI1;SUPPRESSOR OF SALICYLIC ACID INSENSITIVITY 1	SSI1 (SUPPRESSOR OF SALICYLIC ACID INSENSITIVITY 1); starch synthase/ transferase, transferring glycosyl groups	SSI is a plastidial enzyme and crucial for the synthesis of normal amylopectin in the leaves of Arabidopsis. The absence of SSI results in a deficiency in the number of shorter glucans which in turn affect the formation and connection of the amylopectin clusters in starch.	SUPPRESSOR OF SALICYLIC ACID INSENSITIVITY 1 (SSI1); FUNCTIONS IN: transferase activity, transferring glycosyl groups, starch synthase activity; INVOLVED IN: amylopectin biosynthetic process; LOCATED IN: chloroplast, chloroplast stroma; EXPRESSED IN: 26 plant structures; EXPRESSED DURING: 15 growth stages; CONTAINS InterPro DOMAIN/s: Glycogen/starch synthases, ADP-glucose type (InterPro:IPR011835…	6.30254	6.10838	5.88646	5.6155	5.98952	6.30304	6.62643	6.51726	6.37758	5.46482	5.54949	5.6329	5.89273	6.13357	6.30719	6.21385	6.38262	6.3424		0.704834	0.432433	0.38489	-0.447594	0.0103246	-0.577884	-0.71378	0.574414	-0.396461	0	0	default	1	24	0.383452	22.8248	6.07904	0.608013
AT4G23870	6.14727e-08	1.06414e-09	24	0	0.238104	0	3			unknown protein	0	unknown protein; FUNCTIONS IN: molecular_function unknown; INVOLVED IN: biological_process unknown; LOCATED IN: cellular_component unknown; EXPRESSED IN: 23 plant structures; EXPRESSED DURING: 13 growth stages; BEST Arabidopsis thaliana protein match is: unknown protein (TAIR:AT4G11020.1); Has 8 Blast hits to 8 proteins in 1 species: Archae - 0; Bacteria - 0; Metazoa - 0; Fungi - 0; Plants - 8; V…	4.70567	4.89181	4.57384	4.65463	4.27297	4.32936	4.17081	4.55954	4.67876	4.68755	4.72198	4.36772	4.12972	4.16014	4.34906	4.4721	4.72147	4.77536		0.316247	-0.844188	-0.819751	0.790526	0.773591	0.597576	0.322521	-0.00889217	0.752384	2	1	yule-walker	1	23.0308	0.295183	6.62207	4.50099	0.869798
AT1G22430	6.60926e-08	1.15957e-09	27	4.5	0.815396	1	3			alcohol dehydrogenase, putative	0	alcohol dehydrogenase, putative; FUNCTIONS IN: oxidoreductase activity, binding, catalytic activity, zinc ion binding; INVOLVED IN: oxidation reduction, metabolic process; LOCATED IN: cellular_component unknown; EXPRESSED IN: 21 plant structures; EXPRESSED DURING: 13 growth stages; CONTAINS InterPro DOMAIN/s: GroES-like (InterPro:IPR011032), NAD(P)-binding (InterPro:IPR016040), Alcohol dehydrogen…	6.9185	6.75624	7.06368	6.75912	6.47016	5.75221	5.63903	5.45876	5.39138	5.70115	5.85813	6.04047	5.81619	5.40125	5.11835	5.08478	5.07108	5.06131		-0.496598	-0.415999	-0.191814	0.564475	0.170436	0.801863	0.813533	-0.65135	0.392445	2	0	mle	1	25.1597	0.382709	10.3874	5.79078	0.673137
AT1G58290	6.60926e-08	1.15957e-09	27	0	0.557983	1	3	HEMA1		HEMA1; glutamyl-tRNA reductase	Encodes a protein with glutamyl-tRNA reductase (GluTR) activity, catalyzing the NADPH-dependent reduction of Glu-tRNA(Glu) to glutamate 1-semialdehyde (GSA) with the release of free tRNA(Glu). It is involved in the early steps of chlorophyll biosynthesis.	HEMA1; FUNCTIONS IN: glutamyl-tRNA reductase activity; INVOLVED IN: chlorophyll biosynthetic process, heme biosynthetic process, response to light stimulus, porphyrin biosynthetic process; LOCATED IN: chloroplast; EXPRESSED IN: 23 plant structures; EXPRESSED DURING: 15 growth stages; CONTAINS InterPro DOMAIN/s: Quinate/shikimate 5-dehydrogenase/glutamyl-tRNA reductase (InterPro:IPR006151), Tetrap…	7.8182	7.72487	6.89593	6.97802	6.31049	5.91023	6.00437	6.04383	6.0686	6.96743	6.90378	6.75616	6.0964	6.08521	6.13261	6.23991	6.2943	6.37625		-0.207852	-0.814541	-0.719588	0.873154	0.515681	0.843971	0.716576	-0.555187	0.69328	3	1	default	1	24	0.479794	7.91941	6.45814	0.626239
AT5G62930	6.60926e-08	1.15957e-09	27	21	0.145143	0	3			GDSL-motif lipase/hydrolase family protein	0	GDSL-motif lipase/hydrolase family protein; FUNCTIONS IN: hydrolase activity, hydrolase activity, acting on ester bonds, carboxylesterase activity; INVOLVED IN: lipid metabolic process; LOCATED IN: cellular_component unknown; EXPRESSED IN: 23 plant structures; EXPRESSED DURING: 14 growth stages; CONTAINS InterPro DOMAIN/s: Esterase, SGNH hydrolase-type, subgroup (InterPro:IPR013831), Lipase, GDSL…	7.8846	7.8352	7.71131	7.48306	7.58078	7.70285	7.85091	7.89583	7.96847	7.96954	7.93439	7.75023	7.67963	7.74444	7.90396	7.99162	8.21078	8.21618		0.672866	-0.302862	-0.492798	0.128391	0.469148	-0.203148	-0.453	0.446554	0.227379	0	0	mle	1	25.5897	0.187024	1.86075	7.84878	0.846307
AT1G75620	6.60926e-08	1.15957e-09	27	4.5	0.546447	1	2			glyoxal oxidase-related	0	glyoxal oxidase-related; FUNCTIONS IN: molecular_function unknown; INVOLVED IN: biological_process unknown; LOCATED IN: endomembrane system; EXPRESSED IN: flower, root; EXPRESSED DURING: 4 anthesis; CONTAINS InterPro DOMAIN/s: Galactose oxidase/kelch, beta-propeller (InterPro:IPR011043), Galactose oxidase, beta-propeller (InterPro:IPR015916), Immunoglobulin E-set (InterPro:IPR014756), Glyoxal oxi…	6.58865	6.30911	5.58524	5.11269	4.5533	4.20705	3.97975	4.02168	4.03188	4.14745	4.36774	4.32761	4.37408	4.22342	4.09808	4.13713	3.91719	3.76783		-0.216463	-0.552714	-0.380956	0.662618	0.361764	0.716998	0.61141	-0.56037	0.435613	0	1	burg	1	24.7438	0.308491	8.56698	4.42125	0.234633
AT2G34070	6.60926e-08	1.15957e-09	27	3	0.435414	1	2			unknown protein	0	unknown protein; INVOLVED IN: biological_process unknown; LOCATED IN: endomembrane system; EXPRESSED IN: 23 plant structures; EXPRESSED DURING: 13 growth stages; CONTAINS InterPro DOMAIN/s: Protein of unknown function DUF231, plant (InterPro:IPR004253); BEST Arabidopsis thaliana protein match is: unknown protein (TAIR:AT1G29050.1); Has 708 Blast hits to 697 proteins in 16 species: Archae - 0; Bac…	7.63495	7.77424	7.14855	6.82113	6.2061	5.89504	5.94203	5.93552	6.09439	6.34206	6.43172	6.5385	6.6703	6.45504	6.42	6.10545	6.25056	6.09014		-0.288453	-0.6342	-0.495282	0.675869	0.336715	0.699664	0.572845	-0.618562	0.464208	0	0	default	1	24	0.306815	9.03271	6.41887	0.26316
AT5G28650	7.12438e-08	1.26328e-09	24	18	0.967283	1	3	AtWRKY74	WRKY74	WRKY74; calmodulin binding / transcription factor	member of WRKY Transcription Factor; Group II-d	WRKY74; FUNCTIONS IN: transcription factor activity, calmodulin binding; INVOLVED IN: regulation of transcription, DNA-dependent, regulation of transcription; LOCATED IN: nucleus; EXPRESSED IN: 9 plant structures; EXPRESSED DURING: 4 anthesis, F mature embryo stage, petal differentiation and expansion stage, D bilateral stage, E expanded cotyledon stage; CONTAINS InterPro DOMAIN/s: DNA-binding WR…	5.81818	5.552	5.19526	5.02012	5.36776	6.14825	6.63985	6.91423	6.59628	5.90158	5.65668	5.62138	5.9808	6.04488	6.121	5.91779	5.80304	5.54895		0.717399	0.529377	0.339595	-0.417909	0.116463	-0.634754	-0.50805	0.835359	-0.218038	1	0	burg	1	21.854	0.555857	0.847036	5.88411	0.629485
AT5G24890	7.12438e-08	1.26328e-09	24	3	0.516919	1	3			unknown protein	0	unknown protein; FUNCTIONS IN: molecular_function unknown; INVOLVED IN: biological_process unknown; LOCATED IN: cellular_component unknown; EXPRESSED IN: 23 plant structures; EXPRESSED DURING: 13 growth stages; BEST Arabidopsis thaliana protein match is: unknown protein (TAIR:AT2G24550.1); Has 719 Blast hits to 663 proteins in 155 species: Archae - 0; Bacteria - 8; Metazoa - 291; Fungi - 108; Pla…	9.07689	9.19957	9.08041	8.78373	8.50373	8.15963	8.07702	8.07806	8.2791	8.69045	8.71128	8.50035	7.76308	7.52623	7.42061	7.72711	8.15637	8.12388		-0.207025	-0.73577	-0.589695	0.844032	0.564861	0.949875	0.858489	-0.466434	0.721197	3	0	mle	1	23.3906	0.471768	8.33157	8.28121	0.912591
AT3G09600	7.12438e-08	1.26328e-09	22.5	13.5	0.333474	0	3			myb family transcription factor	0	myb family transcription factor; FUNCTIONS IN: transcription factor activity, DNA binding; INVOLVED IN: in 9 processes; LOCATED IN: chloroplast; EXPRESSED IN: 22 plant structures; EXPRESSED DURING: 13 growth stages; CONTAINS InterPro DOMAIN/s: SANT, DNA-binding (InterPro:IPR001005), Homeodomain-like (InterPro:IPR009057), Myb, DNA-binding (InterPro:IPR014778), Myb-type HTH DNA-binding domain (Inte…	4.1804	4.14025	3.86276	3.98552	4.67069	4.7614	4.71167	4.02502	3.43101	3.10045	3.24097	3.85239	4.19601	4.04059	3.79721	3.37569	3.14766	3.20038		-0.262815	0.589564	0.705051	-0.377275	-0.481722	-0.103391	0.083498	-0.205746	-0.51328	0	1	burg	2	27.4678899083,20.6482758621	0.246929212757,0.433798329102	17.5524804463,19.1830883317	3.85528	0.943278
AT3G05500	7.12438e-08	1.26328e-09	24	15	0.329574	0	3			rubber elongation factor (REF) family protein	0	rubber elongation factor (REF) family protein; INVOLVED IN: biological_process unknown; LOCATED IN: vacuole; EXPRESSED IN: 24 plant structures; EXPRESSED DURING: 15 growth stages; CONTAINS InterPro DOMAIN/s: Rubber elongation factor (InterPro:IPR008802); BEST Arabidopsis thaliana protein match is: rubber elongation factor (REF) protein-related (TAIR:AT2G47780.1); Has 77 Blast hits to 77 proteins …	9.75011	9.86653	9.8652	10.2715	10.3245	10.5544	10.6232	10.4329	10.1981	10.0914	9.96493	10.1746	10.3119	10.3384	10.3234	10.1606	10.0423	10.0262		0.043768	0.934827	0.887562	-0.849445	-0.648453	-0.734217	-0.472633	0.435932	-0.756018	3	0	burg	1	23.5748	0.259735	19.3957	10.21	0.778326
AT2G25900	7.69886e-08	1.37595e-09	24	1.5	0.520981	1	3	ATCTH		ATCTH; transcription factor	putative Cys3His zinc finger protein (ATCTH) mRNA, complete	ATCTH; FUNCTIONS IN: transcription factor activity; INVOLVED IN: regulation of transcription; EXPRESSED IN: 21 plant structures; EXPRESSED DURING: 13 growth stages; CONTAINS InterPro DOMAIN/s: Zinc finger, CCCH-type (InterPro:IPR000571); BEST Arabidopsis thaliana protein match is: zinc finger (CCCH-type) family protein (TAIR:AT2G19810.1); Has 530 Blast hits to 507 proteins in 97 species: Archae -…	6.82737	6.98915	7.15594	7.17635	6.84135	6.43864	6.17628	7.03653	7.82744	8.55241	8.44405	7.68418	6.34981	6.22229	6.00869	7.35125	8.18636	8.58893		0.114549	-0.653111	-0.722853	0.542995	0.518142	0.4215	0.257715	0.0276497	0.650522	0	1	burg	2	21.8540145985,27.9813084112	0.799902661245,0.625576263822	10.8343361856,27.7182618783	7.23704	0.949576
AT5G21105	7.69886e-08	1.37595e-09	24	15	0.267936	0	3			L-ascorbate oxidase/ copper ion binding / oxidoreductase	0	L-ascorbate oxidase/ copper ion binding / oxidoreductase; FUNCTIONS IN: oxidoreductase activity, L-ascorbate oxidase activity, copper ion binding; INVOLVED IN: oxidation reduction; LOCATED IN: cell wall; EXPRESSED IN: 23 plant structures; EXPRESSED DURING: 13 growth stages; CONTAINS InterPro DOMAIN/s: Cupredoxin (InterPro:IPR008972), Multicopper oxidase, type 2 (InterPro:IPR011706), Multicopper o…	7.82554	7.92827	7.9635	8.20551	8.5113	8.72377	8.75095	8.68591	8.68334	7.96571	8.34087	8.45282	8.79871	8.69272	8.80629	8.72783	8.64472	8.44303		0.194726	0.83954	0.728011	-0.903746	-0.55853	-0.88311	-0.76265	0.502667	-0.705501	3	0	mle	1	23.5748	0.302993	19.8551	8.48972	0.738505
AT4G14440	7.69886e-08	1.37595e-09	21	12	1.09523	1	2	ATECI3	ARABIDOPSIS THALIANA DELTA(3), DELTA(2)-ENOYL COA ISOMERASE 3:ECI3;DELTA(3), DELTA(2)-ENOYL COA ISOMERASE 3:HCD1;3-HYDROXYACYL-COA DEHYDRATASE 1	HCD1 (3-HYDROXYACYL-COA DEHYDRATASE 1); carnitine racemase/ catalytic/ dodecenoyl-CoA delta-isomerase	encodes a cytosolic delta3, delta2-enoyl CoA isomerase, involved in unsaturated fatty acid degradation	3-HYDROXYACYL-COA DEHYDRATASE 1 (HCD1); FUNCTIONS IN: dodecenoyl-CoA delta-isomerase activity, catalytic activity, carnitine racemase activity; INVOLVED IN: fatty acid catabolic process, metabolic process; LOCATED IN: cytosol, peroxisome, nucleus; EXPRESSED IN: 23 plant structures; EXPRESSED DURING: 13 growth stages; CONTAINS InterPro DOMAIN/s: Crotonase, core (InterPro:IPR001753); BEST Arabidops…	4.77341	5.19721	7.38615	9.07474	10.4364	10.4403	10.342	9.64008	9.27198	9.46108	9.70194	9.86153	9.71099	9.41604	9.22938	9.19481	9.28857	9.31573		-0.110858	0.669301	0.576328	-0.707051	-0.565779	-0.582144	-0.365009	0.329113	-0.513231	0	0	burg	1	20.2297	1.0074	17.4267	9.23347	0.388132
AT1G42550	8.25398e-08	1.49834e-09	27	4.5	1.62129	1	3	PMI1	PLASTID MOVEMENT IMPAIRED1	PMI1 (PLASTID MOVEMENT IMPAIRED1)	Encodes a plant-specific protein of unknown function that appears to be conserved among angiosperms.	PLASTID MOVEMENT IMPAIRED1 (PMI1); FUNCTIONS IN: molecular_function unknown; INVOLVED IN: chloroplast relocation, actin cytoskeleton organization; LOCATED IN: plasma membrane; EXPRESSED IN: 25 plant structures; EXPRESSED DURING: 13 growth stages; BEST Arabidopsis thaliana protein match is: unknown protein (TAIR:AT5G20610.1); Has 1614 Blast hits to 1044 proteins in 146 species: Archae - 0; Bacteri…	7.95432	7.96395	7.84757	7.31906	6.94995	6.42788	5.78072	5.06199	4.83108	5.34721	5.66104	6.21567	5.73004	5.51218	4.65467	4.03448	4.08723	4.14866		-0.483851	-0.285359	-0.0766603	0.459419	0.0811383	0.706484	0.754145	-0.638081	0.241512	0	1	yule-walker	1	24.1452	0.642308	12.3766	5.73961	0.592328
AT1G78070	8.25398e-08	1.49834e-09	27	6	0.772941	1	3			0	0	FUNCTIONS IN: molecular_function unknown; INVOLVED IN: biological_process unknown; LOCATED IN: CUL4 RING ubiquitin ligase complex; EXPRESSED IN: 23 plant structures; EXPRESSED DURING: 13 growth stages; CONTAINS InterPro DOMAIN/s: WD40 repeat-like (InterPro:IPR011046), WD40 repeat, region (InterPro:IPR017986), WD40/YVTN repeat-like (InterPro:IPR015943), WD40 repeat (InterPro:IPR001680); BEST Arabi…	7.99148	7.58252	7.56952	7.88968	6.8184	6.6531	6.59908	6.35255	5.99561	6.07619	6.63722	6.95292	6.64397	6.38929	5.75303	5.60819	5.37974	5.14063		-0.48039	-0.251341	-0.0430475	0.422057	0.0714368	0.662976	0.739544	-0.567097	0.280577	0	1	burg	1	27.9813	0.439266	10.2185	6.47304	0.659474
AT4G36970	8.25398e-08	1.49834e-09	24	4.5	0.627381	1	3			remorin family protein	0	remorin family protein; FUNCTIONS IN: DNA binding; LOCATED IN: plasma membrane, chloroplast; EXPRESSED IN: 22 plant structures; EXPRESSED DURING: 13 growth stages; CONTAINS InterPro DOMAIN/s: Remorin, C-terminal region (InterPro:IPR005516); BEST Arabidopsis thaliana protein match is: remorin family protein (TAIR:AT1G45207.2); Has 426 Blast hits to 332 proteins in 48 species: Archae - 0; Bacteria …	7.91116	7.82889	7.87235	7.7281	7.37239	7.02774	6.87199	6.75811	6.88678	7.22915	7.22541	7.22631	6.9851	6.74584	6.85683	6.96333	7.02058	7.05621		-0.38724	-0.690502	-0.481355	0.746687	0.34155	0.879707	0.750868	-0.674755	0.5315	1	0	burg	1	22.6818	0.30012	9.8549	7.15618	0.656626
AT3G47510	8.25398e-08	1.49834e-09	24	12	0.212705	0	3			unknown protein	0	unknown protein; FUNCTIONS IN: molecular_function unknown; INVOLVED IN: biological_process unknown; LOCATED IN: endomembrane system; EXPRESSED IN: 19 plant structures; EXPRESSED DURING: 11 growth stages; Has 7 Blast hits to 7 proteins in 3 species: Archae - 0; Bacteria - 0; Metazoa - 0; Fungi - 0; Plants - 7; Viruses - 0; Other Eukaryotes - 0 (source: NCBI BLink).	8.44945	7.42811	8.09749	8.59874	8.55351	8.56655	8.45803	8.448	8.24265	7.87047	7.98177	8.47214	8.62223	8.49883	8.32964	7.68415	7.3478	6.94482		-0.339279	0.553344	0.628682	-0.344512	-0.411129	-0.127765	0.209615	-0.0271622	-0.282277	0	1	yule-walker	1	23.7619	0.522042	17.3896	8.12617	0.688549
AT1G47530	8.25398e-08	1.49834e-09	27	4.5	0.890613	1	2			ripening-responsive protein, putative	0	ripening-responsive protein, putative; FUNCTIONS IN: antiporter activity, drug transporter activity, transporter activity; INVOLVED IN: multidrug transport, ripening; LOCATED IN: plasma membrane, membrane; EXPRESSED IN: 23 plant structures; EXPRESSED DURING: 13 growth stages; CONTAINS InterPro DOMAIN/s: Multi antimicrobial extrusion protein MatE (InterPro:IPR002528); BEST Arabidopsis thaliana pro…	9.91814	9.95826	9.78461	9.48828	9.48013	9.18221	8.79923	8.30278	8.32484	8.34876	8.78866	9.17971	9.143	8.94758	8.50199	8.18866	8.46454	8.48541		-0.573066	-0.266477	-0.0494177	0.377001	-0.0510324	0.657144	0.641988	-0.777166	0.126339	0	0	default	1	24	0.36778	12.7465	8.90404	0.447825
AT1G74960	8.25398e-08	1.49834e-09	27	15	0.392722	0	2	FAB1	FATTY ACID BIOSYNTHESIS 1:KAS2;BETA-KETOACYL-ACP SYNTHETASE 2	FAB1 (FATTY ACID BIOSYNTHESIS 1); 3-oxoacyl-[acyl-carrier-protein] synthase/ fatty-acid synthase	Encodes a plastidic beta-ketoacyl-ACP synthase II, involved in fatty acid elongation from 16:0-ACP to 18:0-ACP. Homozygous knock-out mutants are embryo lethal, indicating early embryo development is sensitive to elevated 16:0.	FATTY ACID BIOSYNTHESIS 1 (FAB1); FUNCTIONS IN: fatty-acid synthase activity, 3-oxoacyl-[acyl-carrier-protein] synthase activity; INVOLVED IN: fatty acid biosynthetic process, unsaturated fatty acid biosynthetic process; LOCATED IN: chloroplast, plastid; EXPRESSED IN: 24 plant structures; EXPRESSED DURING: 15 growth stages; CONTAINS InterPro DOMAIN/s: Beta-ketoacyl synthase (InterPro:IPR000794), …	6.80768	6.77417	7.31176	7.73701	8.353	8.5021	8.52609	8.37015	8.33995	8.00362	8.01156	7.89577	7.9919	8.17404	8.0952	8.17416	8.29235	8.10219		0.197581	0.724512	0.601592	-0.759087	-0.440244	-0.73462	-0.57033	0.568103	-0.554649	0	0	default	1	24	0.330677	20.0289	8.03853	0.368949
AT3G53990	8.87176e-08	1.63124e-09	21	3	0.746582	1	3			universal stress protein (USP) family protein	0	universal stress protein (USP) family protein; FUNCTIONS IN: molecular_function unknown; INVOLVED IN: response to cold, response to stress; LOCATED IN: cellular_component unknown; EXPRESSED IN: 23 plant structures; EXPRESSED DURING: 13 growth stages; CONTAINS InterPro DOMAIN/s: UspA (InterPro:IPR006016), Rossmann-like alpha/beta/alpha sandwich fold (InterPro:IPR014729), Universal stress protein A…	11.2026	11.0409	10.9863	10.9049	10.2493	9.64278	9.72265	10.2247	10.4487	10.7599	10.5838	10.3561	10.2258	10.226	10.3807	10.4459	10.5889	10.5237		-0.068936	-0.894834	-0.786203	0.851126	0.601346	0.730411	0.509266	-0.375737	0.755834	2	0	mle	1	21.234	0.437477	8.85032	10.4301	0.712535
AT2G25090	8.87176e-08	1.63124e-09	27	1.5	0.542257	1	3	CIPK16	CBL-INTERACTING PROTEIN KINASE 16:SnRK3.18;SNF1-RELATED PROTEIN KINASE 3.18	CIPK16 (CBL-INTERACTING PROTEIN KINASE 16); ATP binding / kinase/ protein kinase/ protein serine/threonine kinase	Encodes a member of the SNF1-related kinase (SnRK) gene family (SnRK3.18), which has also been reported as a member of the CBL-interacting protein kinases (CIPK16).	CBL-INTERACTING PROTEIN KINASE 16 (CIPK16); FUNCTIONS IN: protein serine/threonine kinase activity, protein kinase activity, kinase activity, ATP binding; INVOLVED IN: signal transduction, protein amino acid phosphorylation; EXPRESSED IN: stem, root, stamen; EXPRESSED DURING: 4 anthesis; CONTAINS InterPro DOMAIN/s: Protein kinase, ATP binding site (InterPro:IPR017441), Serine/threonine protein ki…	7.93302	7.93629	7.70652	7.65587	7.32914	6.88908	6.9362	6.83803	6.79795	7.76991	7.90241	7.65054	7.01247	6.67548	6.59805	6.32648	6.61757	6.63338		-0.444836	-0.620984	-0.517254	0.761171	0.365027	0.89728	0.949026	-0.596649	0.64549	2	0	default	1	24	0.460487	9.56173	7.13384	0.664055
AT2G03240	8.87176e-08	1.63124e-09	27	3	0.401906	0	3			0	0	LOCATED IN: integral to membrane; EXPRESSED IN: 18 plant structures; EXPRESSED DURING: 10 growth stages; CONTAINS InterPro DOMAIN/s: SPX, N-terminal (InterPro:IPR004331), EXS, C-terminal (InterPro:IPR004342); BEST Arabidopsis thaliana protein match is: unknown protein (TAIR:AT1G14040.1); Has 764 Blast hits to 738 proteins in 146 species: Archae - 0; Bacteria - 0; Metazoa - 262; Fungi - 250; Plant…	8.78016	8.91278	8.46357	8.56341	7.87451	7.70442	7.56659	7.47873	7.56191	7.90633	8.01148	8.03328	7.72021	7.60055	7.51317	7.31313	7.47599	7.33524		-0.389277	-0.594151	-0.412169	0.709479	0.320827	0.839085	0.797645	-0.631139	0.503188	1	0	default	1	24	0.298077	9.51045	7.82561	0.508675
AT3G62290	8.87176e-08	1.63124e-09	24	4.5	0.29837	0	3	ATARFA1E	ADP-ribosylation factor A1E	ATARFA1E (ADP-ribosylation factor A1E); GTP binding / phospholipase activator/ protein binding	A member of ARF GTPase family. A thaliana has 21 members of this family, known to be essential for vesicle coating and uncoating and functions in GTP-binding. The gene is shown to play a role in cell division, cell expansion and cellulose production using antisense construct.	ADP-ribosylation factor A1E (ATARFA1E); FUNCTIONS IN: protein binding, phospholipase activator activity, GTP binding; INVOLVED IN: N-terminal protein myristoylation; LOCATED IN: vacuole; EXPRESSED IN: 25 plant structures; EXPRESSED DURING: 15 growth stages; CONTAINS InterPro DOMAIN/s: ADP-ribosylation factor (InterPro:IPR006688), Ras GTPase (InterPro:IPR001806), Small GTP-binding protein (InterPr…	12.5677	12.5281	12.4252	12.3627	12.2129	12.0926	11.9721	11.8807	12.0381	12.171	12.2461	12.1397	11.9068	11.7395	11.7765	11.9451	12.039	12.0508		-0.258969	-0.724861	-0.552929	0.81253	0.479807	0.926226	0.797354	-0.573276	0.629774	2	1	yule-walker	1	21.6957	0.200106	10.2425	12.0898	0.83593
AT5G44110	8.87176e-08	1.63124e-09	27	4.5	1.87671	1	2	ATNAP2	ARABIDOPSIS THALIANA NON-INTRINSIC ABC PROTEIN:ATPOP1;:POP1	POP1; transporter	Encodes a member of the NAP subfamily of ABC transporters.	POP1; FUNCTIONS IN: transporter activity; INVOLVED IN: response to red light, response to far red light; EXPRESSED IN: 23 plant structures; EXPRESSED DURING: 13 growth stages; CONTAINS InterPro DOMAIN/s: ATPase, AAA+ type, core (InterPro:IPR003593), ABC transporter-like (InterPro:IPR003439); BEST Arabidopsis thaliana protein match is: ABC transporter family protein (TAIR:AT1G03905.1); Has 104457 …	12.3108	12.2067	12.0825	11.4295	10.4408	9.32784	8.87584	7.98045	7.75351	8.20094	9.02665	9.62416	9.24444	8.98462	8.69595	8.34891	8.90692	9.01196		-0.46011	-0.458147	-0.223551	0.503344	0.0932013	0.709071	0.588575	-0.74071	0.253049	0	0	default	1	24	0.786353	10.8702	9.4201	0.296667
AT2G31945	9.58335e-08	1.77552e-09	21	6	0.461129	1	3			unknown protein	0	unknown protein; FUNCTIONS IN: molecular_function unknown; INVOLVED IN: biological_process unknown; LOCATED IN: endomembrane system; EXPRESSED IN: 8 plant structures; EXPRESSED DURING: 4 anthesis, petal differentiation and expansion stage; BEST Arabidopsis thaliana protein match is: unknown protein (TAIR:AT1G05575.1); Has 34 Blast hits to 34 proteins in 5 species: Archae - 0; Bacteria - 0; Metazo…	6.02583	5.92084	6.23645	6.78738	6.23604	5.63589	5.31166	5.64323	6.01202	7.52001	7.51561	7.00883	6.07153	5.70887	5.6142	6.00657	6.51873	6.64201		-0.384481	-0.61629	-0.63829	0.550002	0.23862	0.568367	0.560404	-0.357299	0.5893	0	1	burg	1	20.7917	0.770304	11.8621	6.25823	0.731593
AT1G45976	9.58335e-08	1.77552e-09	27	1.5	0.288267	0	3	SBP1	s-ribonuclease binding protein 1	SBP1 (s-ribonuclease binding protein 1); protein binding / zinc ion binding	0	s-ribonuclease binding protein 1 (SBP1); FUNCTIONS IN: protein binding, zinc ion binding; INVOLVED IN: biological_process unknown; LOCATED IN: cellular_component unknown; EXPRESSED IN: 24 plant structures; EXPRESSED DURING: 15 growth stages; CONTAINS InterPro DOMAIN/s: Zinc finger, RING-type (InterPro:IPR001841), S-ribonuclease binding protein, SBP1, pollen (InterPro:IPR017066); BEST Arabidopsis …	8.23994	8.26228	8.14674	8.06505	7.83539	7.73876	7.68112	7.61608	7.67455	8.09362	8.16116	7.91543	7.59739	7.6343	7.50866	7.47679	7.61816	7.62253		-0.341905	-0.718257	-0.59964	0.823902	0.464325	0.918797	0.898925	-0.570937	0.659125	3	0	default	1	24	0.219224	8.68903	7.80282	0.715437
AT3G27200	9.58335e-08	1.77552e-09	27	7.5	1.09027	1	2			plastocyanin-like domain-containing protein	0	plastocyanin-like domain-containing protein; FUNCTIONS IN: electron carrier activity, copper ion binding; LOCATED IN: anchored to membrane; EXPRESSED IN: 22 plant structures; EXPRESSED DURING: 12 growth stages; CONTAINS InterPro DOMAIN/s: Plastocyanin-like (InterPro:IPR003245), Cupredoxin (InterPro:IPR008972); BEST Arabidopsis thaliana protein match is: plastocyanin-like domain-containing protein…	9.42877	9.66136	9.92829	10.3875	9.72249	9.03803	8.55583	8.08669	7.72303	7.87079	8.10395	8.09746	8.66512	9.1088	9.00042	8.33914	8.26545	7.88679		-0.489072	-0.0387424	0.218167	0.0886482	-0.256989	0.324123	0.31692	-0.572186	-0.168874	0	0	default	1	24	0.415499	15.2915	8.73183	0.232072
AT1G80520	1.0273e-07	1.93214e-09	21	12	1.08103	1	3			0	0	FUNCTIONS IN: molecular_function unknown; INVOLVED IN: biological_process unknown; LOCATED IN: cellular_component unknown; EXPRESSED IN: 16 plant structures; EXPRESSED DURING: 4 anthesis, C globular stage, 4 leaf senescence stage, petal differentiation and expansion stage, D bilateral stage; CONTAINS InterPro DOMAIN/s: Sterile alpha motif homology (InterPro:IPR010993); BEST Arabidopsis thaliana p…	4.88232	5.16006	5.15844	5.88339	7.04507	7.0759	6.86671	6.20017	6.0041	6.38249	6.63448	6.6946	6.5404	6.37611	5.95011	5.63697	5.65605	5.68833		-0.280946	0.690003	0.597022	-0.577073	-0.575352	-0.374305	-0.0417616	0.0967395	-0.482604	0	0	burg	1	20.5068	0.661519	17.8869	6.17373	0.63079
AT3G44200	1.0273e-07	1.93214e-09	27	4.5	0.403826	0	3	ATNEK6	NIMA-RELATED KINASE6:IBO1;:NEK6;NIMA (NEVER IN MITOSIS, GENE A)-RELATED 6	NEK6 ("NIMA (NEVER IN MITOSIS, GENE A)-RELATED 6"); ATP binding / kinase/ protein kinase/ protein serine/threonine kinase	Encodes AtNek5, a member of the NIMA-related serine/threonine kinases (Neks) that have been linked to cell-cycle regulation in fungi and mammals. Plant Neks might be involved in plant development processes.Interacts physically with plant kinesins ARK1 and ARK2. Mutants show defects in root epidermal cell morphology, trichome branching and other epidermal cell abnormalities suggesting a rol e in e…	NIMA (NEVER IN MITOSIS, GENE A)-RELATED 6 (NEK6); FUNCTIONS IN: protein serine/threonine kinase activity, protein kinase activity, kinase activity, ATP binding; INVOLVED IN: microtubule-based process, epidermal cell differentiation; LOCATED IN: cortical microtubule; EXPRESSED IN: 22 plant structures; EXPRESSED DURING: 13 growth stages; CONTAINS InterPro DOMAIN/s: Protein kinase, ATP binding site …	7.9081	7.8618	7.87844	7.90371	7.76852	7.43135	7.17351	7.02826	7.01649	7.44104	7.47358	7.52226	7.32699	6.99143	6.95323	6.91234	6.98056	7.02016		-0.564354	-0.455355	-0.248841	0.605577	0.142014	0.847495	0.869097	-0.721782	0.398581	2	1	burg	1	23.0308	0.272106	11.6169	7.33433	0.770439
AT5G57180	1.0273e-07	1.93214e-09	27	3	0.345291	0	3	CIA2	CHLOROPLAST IMPORT APPARATUS 2	CIA2 (CHLOROPLAST IMPORT APPARATUS 2); transcription regulator	Transcription regulator responsible for specific upregulation of the translocon genes atToc33 and atToc75 in leaves. Involved in protein import into chloroplast.	CHLOROPLAST IMPORT APPARATUS 2 (CIA2); FUNCTIONS IN: transcription regulator activity; INVOLVED IN: protein targeting to chloroplast; LOCATED IN: nucleus; EXPRESSED IN: 19 plant structures; EXPRESSED DURING: 12 growth stages; CONTAINS InterPro DOMAIN/s: CCT domain (InterPro:IPR010402); BEST Arabidopsis thaliana protein match is: CIL (TAIR:AT4G25990.2); Has 798 Blast hits to 777 proteins in 66 spe…	4.64052	4.33421	4.26301	3.95363	4.0243	3.73491	3.50605	3.48602	3.44171	3.718	3.94602	3.87296	3.63778	3.57053	3.41812	3.35441	3.46133	3.45446		-0.403784	-0.550891	-0.385449	0.687273	0.2974	0.839685	0.804618	-0.69345	0.477185	2	1	mle	1	24.95	0.218109	9.5687	3.71632	0.616484
AT3G51820	1.0273e-07	1.93214e-09	27	6	0.310064	0	3	ATG4	CHLG;:G4	G4; chlorophyll synthetase	Encodes a protein with chlorophyll synthase activity. This enzyme has been shown to perform the esterification of chlorophyllide (a and b), the last step of chlorophyll biosynthesis. Although it can use either geranylgeranyl pyrophosphate (GGPP) or phytyl pyrophosphate (PhyPP) as substrates, the esterification reaction was faster with GGPP than with PhyPP.	G4; FUNCTIONS IN: chlorophyll synthetase activity; INVOLVED IN: chlorophyll biosynthetic process; LOCATED IN: chloroplast thylakoid membrane, chloroplast; EXPRESSED IN: 25 plant structures; EXPRESSED DURING: 15 growth stages; CONTAINS InterPro DOMAIN/s: Bacteriochlorophyll/chlorophyll synthetase (InterPro:IPR006372), Chlorophyll synthase, ChlG (InterPro:IPR011799), UbiA prenyltransferase (InterPr…	8.00456	7.76053	8.05928	7.88755	7.99934	7.76736	7.75999	7.25586	7.15752	7.1007	7.49254	7.56533	7.60441	7.55245	7.36252	6.90425	6.93157	6.8844		-0.553373	0.0472653	0.250735	0.112181	-0.206097	0.442956	0.57464	-0.580404	-0.0493782	0	0	burg	1	24.1452	0.2782	15.0498	7.47327	0.745718
AT5G12870	1.0273e-07	1.93214e-09	27	7.5	0.599205	1	2	ATMYB46	MYB DOMAIN PROTEIN 46:MYB46;MYB DOMAIN PROTEIN 46	MYB46 (MYB DOMAIN PROTEIN 46); DNA binding / transcription factor	Member of the R2R3 factor gene family.	MYB DOMAIN PROTEIN 46 (MYB46); FUNCTIONS IN: transcription factor activity, DNA binding; INVOLVED IN: secondary cell wall biogenesis, regulation of transcription, DNA-dependent, response to salicylic acid stimulus; LOCATED IN: nucleus; EXPRESSED IN: 11 plant structures; EXPRESSED DURING: petal differentiation and expansion stage; CONTAINS InterPro DOMAIN/s: SANT, DNA-binding (InterPro:IPR001005),…	6.49742	6.52237	6.32213	6.42438	5.4937	5.26502	4.80844	4.75247	4.59998	4.85413	4.70397	5.02812	5.89781	5.90674	5.54519	5.01389	4.5206	4.27769		-0.454695	-0.190521	0.0121736	0.280649	-0.081892	0.411289	0.419235	-0.591663	0.0231121	0	0	default	1	24	0.354033	14.5171	5.29039	0.191558
AT3G43600	1.0273e-07	1.93214e-09	27	15	0.328658	0	2	AAO2	ALDEHYDE OXIDASE 2	AAO2 (ALDEHYDE OXIDASE 2); aldehyde oxidase	Encodes aldehyde oxidase AAO2.	ALDEHYDE OXIDASE 2 (AAO2); FUNCTIONS IN: aldehyde oxidase activity; INVOLVED IN: abscisic acid biosynthetic process; EXPRESSED IN: 16 plant structures; EXPRESSED DURING: 13 growth stages; CONTAINS InterPro DOMAIN/s: Aldehyde oxidase/xanthine dehydrogenase (InterPro:IPR016208), Ferredoxin (InterPro:IPR001041), Molybdopterin dehydrogenase, FAD-binding (InterPro:IPR002346), Oxidoreductase, molybdopt…	7.50354	7.54292	7.61719	7.66031	8.0707	8.13839	8.17651	8.12864	7.92724	7.66372	7.60623	7.73267	7.87131	7.9609	8.07962	7.98692	7.90172	7.82638		0.333365	0.910241	0.821895	-0.881455	-0.50367	-0.876632	-0.730074	0.597684	-0.761323	4	0	burg	1	24.95	0.251317	20.2213	7.87596	0.816979
AT3G46700	1.10124e-07	2.10211e-09	27	7.5	0.478066	1	3			UDP-glycosyltransferase/ transferase, transferring glycosyl groups	0	UDP-glycosyltransferase/ transferase, transferring glycosyl groups; FUNCTIONS IN: UDP-glycosyltransferase activity, transferase activity, transferring glycosyl groups; INVOLVED IN: metabolic process; EXPRESSED IN: root; CONTAINS InterPro DOMAIN/s: UDP-glucuronosyl/UDP-glucosyltransferase (InterPro:IPR002213); BEST Arabidopsis thaliana protein match is: UDP-glucoronosyl/UDP-glucosyl transferase fa…	7.92102	7.63258	8.20994	8.38421	7.87565	7.73273	7.57128	7.46864	7.20654	7.29167	7.47235	7.79946	7.81499	7.95851	7.76708	7.3704	7.33296	7.29608		-0.70079	0.0614119	0.304919	-0.0351001	-0.431595	0.278045	0.363558	-0.613443	-0.184118	0	1	mle	1	27.9813	0.348144	13.0111	7.65794	0.734986
AT3G17440	1.10124e-07	2.10211e-09	24	4.5	0.335345	0	3	ATNPSN13	NPSN13;NOVEL PLANT SNARE 13	NPSN13 (NOVEL PLANT SNARE 13)	member of NPSN Gene Family	NOVEL PLANT SNARE 13 (NPSN13); FUNCTIONS IN: molecular_function unknown; INVOLVED IN: intracellular protein transport; LOCATED IN: plasma membrane; EXPRESSED IN: 25 plant structures; EXPRESSED DURING: 15 growth stages; CONTAINS InterPro DOMAIN/s: Vesicle transport v-SNARE (InterPro:IPR007705), Target SNARE coiled-coil region (InterPro:IPR000727); BEST Arabidopsis thaliana protein match is: ATNPSN…	8.64064	8.65935	8.16748	8.1291	7.91175	7.66906	7.60708	7.48919	7.71163	7.93871	8.06021	7.86863	7.70458	7.67753	7.64446	7.76733	7.79124	7.88337		-0.226631	-0.772183	-0.641006	0.818966	0.457233	0.834303	0.662341	-0.624976	0.588997	2	1	burg	1	23.5748	0.243969	8.33284	7.86357	0.553294
AT2G38000	1.10124e-07	2.10211e-09	27	0	0.297833	0	3			chaperone protein dnaJ-related	0	chaperone protein dnaJ-related; LOCATED IN: cellular_component unknown; EXPRESSED IN: 23 plant structures; EXPRESSED DURING: 15 growth stages; Has 643 Blast hits to 619 proteins in 228 species: Archae - 19; Bacteria - 379; Metazoa - 79; Fungi - 4; Plants - 29; Viruses - 0; Other Eukaryotes - 133 (source: NCBI BLink).	7.04765	6.93822	6.71853	6.39679	6.156	6.11262	6.1798	6.30493	6.47533	6.61687	6.50324	6.3693	5.87825	5.93098	5.87026	5.90591	6.10386	6.20383		0.0527814	-0.769735	-0.686598	0.893171	0.738739	0.858329	0.751896	-0.263716	0.796721	2	0	mle	1	25.8103	0.316534	4.69959	6.2744	0.933274
AT1G15800	1.10124e-07	2.10211e-09	24	3	0.408101	0	2			unknown protein	0	unknown protein; FUNCTIONS IN: molecular_function unknown; INVOLVED IN: biological_process unknown; LOCATED IN: cellular_component unknown; EXPRESSED IN: male gametophyte, pollen tube; EXPRESSED DURING: L mature pollen stage, M germinated pollen stage; BEST Arabidopsis thaliana protein match is: unknown protein (TAIR:AT1G80610.1); Has 30 Blast hits to 28 proteins in 5 species: Archae - 0; Bacteri…	6.12299	6.25424	6.18541	5.99911	5.86691	5.70044	5.39957	5.50847	5.8049	6.25493	6.13611	5.92858	5.65846	5.68675	5.64282	5.70094	5.88191	5.80356		-0.29164	-0.887266	-0.805446	0.903846	0.554397	0.89105	0.785988	-0.553754	0.72115	4	0	yule-walker	1	22.1778	0.275955	9.51569	5.84783	0.723347
AT5G52920	1.10124e-07	2.10211e-09	27	16.5	0.312884	0	2	PKP-BETA1	PLASTIDIC PYRUVATE KINASE BETA SUBUNIT 1:PKP1;PLASTIDIAL PYRUVATE KINASE 1:PKP2;PLASTIDIAL PYRUVATE KINASE 2	PKP-BETA1 (PLASTIDIC PYRUVATE KINASE BETA SUBUNIT 1); pyruvate kinase	encodes a dominant chloroplast pyruvate kinase beta subunit. Important for seed oil biosynthesis. Ubiquitously expressed, with significantly increased expression in maturing seeds. The mutant plant has wrinkled seeds, with a 50-70% reduction in seed fatty acid content.	PLASTIDIC PYRUVATE KINASE BETA SUBUNIT 1 (PKP-BETA1); FUNCTIONS IN: pyruvate kinase activity; INVOLVED IN: response to cadmium ion, glycolysis, seed development, fatty acid biosynthetic process; LOCATED IN: mitochondrion, chloroplast, chloroplast stroma; EXPRESSED IN: 24 plant structures; EXPRESSED DURING: 14 growth stages; CONTAINS InterPro DOMAIN/s: Pyruvate kinase, C-terminal-like (InterPro:IP…	7.48783	7.37251	8.65213	8.89847	8.9798	9.26262	9.28532	9.30132	9.26246	8.88051	9.04594	8.90254	9.19378	9.28859	9.34193	9.50024	9.28889	9.39992		0.104998	0.599894	0.499601	-0.746178	-0.469351	-0.737254	-0.640834	0.492626	-0.520195	0	1	mle	1	24.7438	0.292043	19.3216	9.05041	0.323633
AT5G47200	1.10124e-07	2.10211e-09	27	4.5	0.241318	0	1	ATRAB1A	ATRABD2B;ARABIDOPSIS RAB GTPASE HOMOLOG D2B	ATRAB1A; GTP binding	0	ATRAB1A; FUNCTIONS IN: GTP binding; INVOLVED IN: protein transport, small GTPase mediated signal transduction; LOCATED IN: plasma membrane; EXPRESSED IN: 24 plant structures; EXPRESSED DURING: 15 growth stages; CONTAINS InterPro DOMAIN/s: Ras GTPase (InterPro:IPR001806), Small GTP-binding protein (InterPro:IPR005225), Ras (InterPro:IPR013753), Ras small GTPase, Rab type (InterPro:IPR003579); BEST…	11.1177	11.0895	10.8762	10.7076	10.5706	10.4564	10.4789	10.3247	10.3331	10.4878	10.4716	10.6008	10.485	10.4389	10.3551	10.1746	10.253	10.3213		-0.335262	-0.503287	-0.336761	0.636409	0.275292	0.764437	0.715442	-0.624035	0.408332	0	0	default	1	24	0.120499	9.99916	10.4956	0.349378
AT5G52250	1.18048e-07	2.28651e-09	27	3	1.14271	1	3			transducin family protein / WD-40 repeat family protein	Encodes a transducin protein whose gene expression is induced by UV-B. This induction is reduced in hy5 mutant and may be a target of HY5 during UV-B response.	transducin family protein / WD-40 repeat family protein; FUNCTIONS IN: nucleotide binding; INVOLVED IN: response to UV-B, response to red light, response to far red light; LOCATED IN: CUL4 RING ubiquitin ligase complex, heterotrimeric G-protein complex; EXPRESSED IN: 14 plant structures; EXPRESSED DURING: 4 anthesis, LP.04 four leaves visible, C globular stage, petal differentiation and expansion…	8.29022	8.25954	8.15608	7.62283	7.20925	6.61038	5.99362	5.84746	5.86045	6.77538	6.93085	6.88286	5.84382	5.45504	5.027	5.02008	5.70791	5.81993		-0.394088	-0.58558	-0.398635	0.723355	0.342564	0.909384	0.870502	-0.630195	0.530321	2	1	mle	1	23.3906	0.739901	9.88003	6.41309	0.820057
AT3G62280	1.18048e-07	2.28651e-09	27	16.5	0.96258	1	3			carboxylesterase/ hydrolase, acting on ester bonds	0	carboxylesterase/ hydrolase, acting on ester bonds; FUNCTIONS IN: hydrolase activity, acting on ester bonds, carboxylesterase activity; INVOLVED IN: lipid metabolic process; LOCATED IN: endomembrane system; EXPRESSED IN: hypocotyl, flower, root, cultured cell; EXPRESSED DURING: petal differentiation and expansion stage; CONTAINS InterPro DOMAIN/s: Lipase, GDSL (InterPro:IPR001087); BEST Arabidops…	5.13469	4.91862	5.04231	5.28309	5.64044	6.1725	6.61969	6.92379	6.73476	6.23417	6.05629	5.9429	6.33917	6.88575	7.15615	6.87384	6.77656	6.42983		0.495894	0.574859	0.3636	-0.676659	-0.231091	-0.891915	-0.819954	0.735497	-0.456623	2	1	mle	1	23.5748	0.539675	21.9905	6.23705	0.711099
AT2G41560	1.18048e-07	2.28651e-09	27	18	0.580447	1	3	ACA4	AUTO-INHIBITED CA(2+)-ATPASE, ISOFORM 4	ACA4 (AUTO-INHIBITED CA(2+)-ATPASE, ISOFORM 4); calcium-transporting ATPase/ calmodulin binding	encodes a calmodulin-regulated Ca(2+)-ATPase that improves salt tolerance in yeast. localized to the vacuole.	AUTO-INHIBITED CA(2+)-ATPASE, ISOFORM 4 (ACA4); FUNCTIONS IN: calmodulin binding, calcium-transporting ATPase activity; INVOLVED IN: response to salt stress, response to nematode, response to osmotic stress; LOCATED IN: vacuolar membrane, chloroplast, plasma membrane, vacuole, plant-type vacuole; EXPRESSED IN: 25 plant structures; EXPRESSED DURING: 14 growth stages; CONTAINS InterPro DOMAIN/s: AT…	6.70756	6.56136	6.8745	6.65855	6.77388	7.29128	7.63387	8.08053	7.72801	7.22967	7.19365	7.27886	7.43862	7.44648	7.80509	7.85745	7.78728	7.61927		0.600843	0.470549	0.274798	-0.584299	-0.0717556	-0.805419	-0.801759	0.789109	-0.31554	2	1	burg	1	23.2093	0.35068	23.1979	7.36814	0.588191
AT5G45480	1.18048e-07	2.28651e-09	24	18	0.556091	1	3			unknown protein	0	unknown protein; FUNCTIONS IN: molecular_function unknown; INVOLVED IN: biological_process unknown; LOCATED IN: plasma membrane; EXPRESSED IN: 17 plant structures; EXPRESSED DURING: 12 growth stages; CONTAINS InterPro DOMAIN/s: Protein of unknown function DUF594 (InterPro:IPR007658); BEST Arabidopsis thaliana protein match is: unknown protein (TAIR:AT5G45540.1); Has 790 Blast hits to 501 proteins…	7.42113	7.36459	7.0481	7.14595	7.4944	7.91274	8.03347	8.15191	8.05212	7.67755	7.79088	7.7488	7.93683	7.99792	8.11994	8.18062	8.07584	7.97727		0.541877	0.552794	0.317021	-0.620021	-0.17383	-0.837005	-0.792034	0.684618	-0.420334	1	1	mle	1	22.6818	0.273196	22.2382	7.80641	0.649882
AT5G67360	1.18048e-07	2.28651e-09	27	16.5	0.544843	1	2	ARA12		ARA12; serine-type endopeptidase	Encodes a subtilisin-like serine protease essential for mucilage release from seed coats.	ARA12; FUNCTIONS IN: serine-type endopeptidase activity; INVOLVED IN: seed coat development, proteolysis, mucilage metabolic process during seed coat development, mucilage extrusion from seed coat; LOCATED IN: extracellular region, apoplast, cell wall, plant-type cell wall; EXPRESSED IN: 26 plant structures; EXPRESSED DURING: 16 growth stages; CONTAINS InterPro DOMAIN/s: Protease-associated PA (I…	7.58387	7.20836	7.60898	7.70711	8.15173	8.40779	8.47616	8.49754	8.37941	7.87639	8.0481	8.10453	8.27834	8.37412	8.53471	8.57861	8.75924	8.83832		0.354313	0.583067	0.434861	-0.734238	-0.377225	-0.818186	-0.833368	0.551725	-0.538028	2	0	default	1	24	0.252208	21.1278	8.22526	0.429697
AT2G43710	1.18048e-07	2.28651e-09	27	15	0.444967	1	2	FAB2	FATTY ACID BIOSYNTHESIS 2:SSI2	SSI2; acyl-[acyl-carrier-protein] desaturase/ stearoyl-CoA 9-desaturase	Encodes a stearoyl-ACP desaturase, involved in fatty acid desaturation. The ssi2 mutants have increased 18:0 and reduced 18:1 fatty acids. Exogenous application of glycerol to wild type plants mimics the ssi2 mutant phenotype. The altered 18:1 fatty acid content in the ssi2 mutants has an impact on SA- and JA-mediated defense signaling.	SSI2; FUNCTIONS IN: acyl-[acyl-carrier-protein] desaturase activity, stearoyl-CoA 9-desaturase activity; INVOLVED IN: in 9 processes; LOCATED IN: chloroplast, chloroplast stroma; EXPRESSED IN: 22 plant structures; EXPRESSED DURING: 14 growth stages; CONTAINS InterPro DOMAIN/s: Ribonucleotide reductase-related (InterPro:IPR012348), Ferritin/ribonucleotide reductase-like (InterPro:IPR009078), Fatty…	6.94545	6.39394	7.31985	7.57134	8.01331	8.20367	8.28857	8.09541	7.97853	7.48568	7.71394	7.95578	8.25233	8.40576	8.41908	8.56241	8.64741	8.64923		0.137197	0.637839	0.527465	-0.810415	-0.550388	-0.818818	-0.793535	0.411669	-0.63132	2	0	burg	1	26.7321	0.4068	18.8468	7.99743	0.624898
AT1G01900	1.27758e-07	2.48654e-09	27	6	0.331994	0	2	ATSBT1.1	SBTI1.1	SBTI1.1; serine-type endopeptidase	Encodes AtSBT1.1, a subtilisin-like serine protease. Cleaves the phytosulfokine AtPSK4, a growth promoting peptide.	SBTI1.1; FUNCTIONS IN: serine-type endopeptidase activity; INVOLVED IN: proteolysis, negative regulation of catalytic activity; LOCATED IN: extracellular matrix, apoplast, cell wall; EXPRESSED IN: 19 plant structures; EXPRESSED DURING: 11 growth stages; CONTAINS InterPro DOMAIN/s: Protease-associated PA (InterPro:IPR003137), Peptidase S8 and S53, subtilisin, kexin, sedolisin (InterPro:IPR000209),…	5.64137	5.53603	5.03564	4.85638	4.67584	4.19188	4.04556	4.25086	4.20116	4.13561	4.19245	5.44311	6.03986	5.27276	5.05041	4.03863	3.92825	3.83714		-0.52022	-0.0754087	0.0210243	0.176887	-0.173844	0.306283	0.384277	-0.583097	0.0511214	0	0	default	1	24	0.495814	14.1062	4.63127	0.302551
AT5G62410	1.27758e-07	2.48654e-09	27	15	0.309305	0	2	ATCAP-E1	ATSMC4;:SMC2;STRUCTURAL MAINTENANCE OF CHROMOSOMES 2:TTN3;TITAN 3	SMC2 (STRUCTURAL MAINTENANCE OF CHROMOSOMES 2); transporter	SMC2-1 (SMC2)	STRUCTURAL MAINTENANCE OF CHROMOSOMES 2 (SMC2); FUNCTIONS IN: transporter activity; INVOLVED IN: chromosome organization; LOCATED IN: condensin complex; EXPRESSED IN: 22 plant structures; EXPRESSED DURING: 13 growth stages; CONTAINS InterPro DOMAIN/s: SMCs flexible hinge (InterPro:IPR010935), RecF/RecN/SMC protein, N-terminal (InterPro:IPR003395); BEST Arabidopsis thaliana protein match is: ATSMC…	5.86964	5.88922	6.46376	6.6889	6.96183	7.0353	6.91145	6.96342	6.85507	6.58615	6.53671	6.63238	6.71895	6.92553	7.01113	7.09642	6.91272	7.12964		0.149544	0.675859	0.596099	-0.796649	-0.537071	-0.786685	-0.717704	0.486241	-0.634467	0	0	default	1	24	0.21782	19.8237	6.78345	0.403036
AT1G21670	1.36605e-07	2.70347e-09	24	3	0.89783	1	3			0	0	INVOLVED IN: proteolysis; LOCATED IN: cell wall, plant-type cell wall; EXPRESSED IN: 23 plant structures; EXPRESSED DURING: 14 growth stages; CONTAINS InterPro DOMAIN/s: WD40-like Beta Propeller (InterPro:IPR011659), Peptidase S9B, dipeptidylpeptidase IV N-terminal (InterPro:IPR002469), Six-bladed beta-propeller, TolB-like (InterPro:IPR011042); BEST Arabidopsis thaliana protein match is: unknown …	8.86633	8.89789	8.80957	8.35241	7.69107	7.06594	6.9255	7.38	7.51224	7.69348	7.53296	7.31019	6.64384	6.34413	6.42961	6.98068	7.30215	7.31268		-0.0823729	-0.742037	-0.561246	0.832399	0.600319	0.8813	0.717738	-0.394755	0.694579	2	1	yule-walker	1	21.854	0.662071	8.84689	7.42261	0.905568
AT2G28570	1.36605e-07	2.70347e-09	27	4.5	0.868859	1	3			unknown protein	0	unknown protein; FUNCTIONS IN: molecular_function unknown; INVOLVED IN: biological_process unknown; EXPRESSED IN: inflorescence meristem, hypocotyl, flower, root; EXPRESSED DURING: petal differentiation and expansion stage; Has 2 Blast hits to 2 proteins in 1 species: Archae - 0; Bacteria - 0; Metazoa - 0; Fungi - 0; Plants - 2; Viruses - 0; Other Eukaryotes - 0 (source: NCBI BLink).	7.8152	7.44735	7.06122	6.98986	6.31503	5.85169	5.58027	5.37607	5.6289	6.47701	6.35887	6.51066	6.5975	6.32695	6.33687	6.0677	5.874	5.88851		-0.468285	-0.60413	-0.455481	0.652594	0.193073	0.711868	0.63907	-0.742788	0.401546	0	1	mle	1	26.2632	0.493808	9.52397	6.27579	0.515141
AT1G69890	1.36605e-07	2.70347e-09	27	0	0.847241	1	3			0	0	FUNCTIONS IN: molecular_function unknown; INVOLVED IN: biological_process unknown; EXPRESSED IN: 21 plant structures; EXPRESSED DURING: 13 growth stages; CONTAINS InterPro DOMAIN/s: Protein of unknown function DUF569 (InterPro:IPR007679), Actin_cross-linking (InterPro:IPR008999); BEST Arabidopsis thaliana protein match is: unknown protein (TAIR:AT1G27100.1); Has 121 Blast hits to 109 proteins in …	8.41961	8.07865	7.7289	8.27251	7.2634	6.747	6.40611	7.1459	7.93278	8.92936	8.71397	8.43628	7.8038	7.46418	7.468	7.61027	7.68547	7.79913		-0.262637	-0.799746	-0.812555	0.784402	0.467527	0.678303	0.630146	-0.370729	0.777512	1	0	default	1	24	0.724688	8.5699	7.73445	0.667591
AT1G22150	1.36605e-07	2.70347e-09	24	12	0.699425	1	3	SULTR1;3		SULTR1;3; sulfate transmembrane transporter	sulfate transporter Sultr1;3	SULTR1;3; FUNCTIONS IN: sulfate transmembrane transporter activity; INVOLVED IN: sulfate transport, transport; LOCATED IN: integral to membrane, membrane; EXPRESSED IN: sperm cell, leaf whorl, petal, flower, pollen tube; EXPRESSED DURING: 4 anthesis, petal differentiation and expansion stage; CONTAINS InterPro DOMAIN/s: Sulphate transporter (InterPro:IPR011547), Sulphate transporter/antisigma-fac…	5.01861	4.39105	5.22115	6.18778	6.42409	5.84835	5.81669	5.6509	4.56334	4.21162	4.50773	4.9017	5.25819	5.12806	4.95181	4.3568	4.27792	4.08056		-0.361998	0.60064	0.768684	-0.426474	-0.547661	-0.105829	0.118518	-0.119344	-0.441042	0	1	burg	1	24.7438	0.69733	17.2979	5.04575	0.733086
AT4G05390	1.36605e-07	2.70347e-09	24	16.5	0.627858	1	3	ATRFNR1	ROOT FNR 1	ATRFNR1 (ROOT FNR 1); FAD binding / NADP or NADPH binding / electron carrier/ ferredoxin-NADP+ reductase/ oxidoreductase	Encodes a root-type ferredoxin:NADP(H) oxidoreductase.	ROOT FNR 1 (ATRFNR1); FUNCTIONS IN: electron carrier activity, NADP or NADPH binding, ferredoxin-NADP+ reductase activity, oxidoreductase activity, FAD binding; INVOLVED IN: oxidation reduction; LOCATED IN: chloroplast, thylakoid membrane; EXPRESSED IN: 22 plant structures; EXPRESSED DURING: 13 growth stages; CONTAINS InterPro DOMAIN/s: Oxidoreductase FAD/NAD(P)-binding (InterPro:IPR001433), Ferr…	8.93536	8.66769	8.73016	8.69579	9.05294	9.41696	9.64657	9.63295	9.49373	8.63385	9.02926	9.15553	9.69535	10.0387	10.0282	9.67963	9.68199	9.39384		0.334515	0.708869	0.56986	-0.819774	-0.441447	-0.920322	-0.877818	0.508194	-0.666083	3	0	burg	1	22.6818	0.444145	20.9585	9.33371	0.84
AT4G20820	1.36605e-07	2.70347e-09	27	1.5	0.493565	1	3			FAD-binding domain-containing protein	0	FAD-binding domain-containing protein; FUNCTIONS IN: electron carrier activity, oxidoreductase activity, FAD binding, catalytic activity; EXPRESSED IN: 6 plant structures; EXPRESSED DURING: LP.06 six leaves visible, LP.04 four leaves visible, LP.08 eight leaves visible; CONTAINS InterPro DOMAIN/s: FAD-binding, type 2 (InterPro:IPR016166), Oxygen oxidoreductase covalent FAD-binding site (InterPro:…	6.97607	6.74564	6.75761	6.47784	5.88266	5.71818	5.61431	5.56607	6.14889	6.36022	6.64666	6.06243	5.46882	5.11108	4.98122	5.0148	5.23796	5.31528		-0.236434	-0.68693	-0.558083	0.825045	0.559328	0.925528	0.910981	-0.431032	0.737834	3	1	burg	1	26.2632	0.521418	5.884	5.82998	0.84273
AT3G61070	1.36605e-07	2.70347e-09	24	3	0.265483	0	3	PEX11E		PEX11E	member of the peroxin11 (PEX11) gene family, integral to peroxisome membrane, controls peroxisome proliferation.	PEX11E; INVOLVED IN: peroxisome fission, response to light stimulus, peroxisome organization; LOCATED IN: mitochondrion, peroxisomal membrane, integral to peroxisomal membrane; EXPRESSED IN: 25 plant structures; EXPRESSED DURING: 15 growth stages; CONTAINS InterPro DOMAIN/s: Peroxisomal biogenesis factor 11 (InterPro:IPR008733); BEST Arabidopsis thaliana protein match is: PEX11D (TAIR:AT2G45740.3…	9.99899	9.97196	9.68399	9.52739	9.04948	8.91568	8.81424	8.76115	8.75811	9.38602	9.2762	8.98236	8.8975	8.81951	8.68851	8.94306	9.11764	9.01158		-0.215957	-0.787826	-0.638239	0.836257	0.493705	0.852117	0.688007	-0.584592	0.594539	2	1	burg	1	23.2093	0.318336	8.33619	9.09438	0.619721
AT5G02160	1.47099e-07	2.93868e-09	24	4.5	1.23308	1	3			unknown protein	0	unknown protein; FUNCTIONS IN: molecular_function unknown; INVOLVED IN: biological_process unknown; LOCATED IN: chloroplast thylakoid membrane; EXPRESSED IN: 23 plant structures; EXPRESSED DURING: 13 growth stages; Has 20 Blast hits to 20 proteins in 8 species: Archae - 0; Bacteria - 0; Metazoa - 0; Fungi - 0; Plants - 20; Viruses - 0; Other Eukaryotes - 0 (source: NCBI BLink).	6.88094	6.45828	6.58533	6.43943	5.5896	4.58132	4.25301	4.42244	4.43411	5.46656	5.08101	4.86756	4.30328	4.17549	4.21584	4.33893	4.64976	4.97113		-0.305183	-0.709196	-0.507584	0.781065	0.393413	0.872324	0.738995	-0.594374	0.570772	1	0	mle	1	22.5113	0.718936	9.57609	4.99018	0.73152
AT2G44670	1.47099e-07	2.93868e-09	27	3	0.370587	0	3			senescence-associated protein-related	0	senescence-associated protein-related; FUNCTIONS IN: molecular_function unknown; INVOLVED IN: biological_process unknown; LOCATED IN: cellular_component unknown; EXPRESSED IN: 22 plant structures; EXPRESSED DURING: 13 growth stages; CONTAINS InterPro DOMAIN/s: Protein of unknown function DUF581 (InterPro:IPR007650); BEST Arabidopsis thaliana protein match is: senescence-associated protein-related…	10.0754	10.0378	9.85098	9.52884	9.12279	8.88813	8.84469	8.7787	8.988	9.1142	9.23156	9.35864	9.28828	9.00677	8.96929	8.76902	8.63003	8.68875		-0.390917	-0.57622	-0.412567	0.686221	0.318452	0.794479	0.757382	-0.636475	0.504909	0	1	burg	1	26.0348	0.302148	8.79909	9.12332	0.57893
AT4G22340	1.47099e-07	2.93868e-09	21	13.5	0.338752	0	3			phosphatidate cytidylyltransferase, putative / CDP-diglyceride synthetase, putative	0	phosphatidate cytidylyltransferase, putative / CDP-diglyceride synthetase, putative; FUNCTIONS IN: phosphatidate cytidylyltransferase activity, transferase activity, transferring phosphorus-containing groups; INVOLVED IN: phospholipid biosynthetic process; LOCATED IN: membrane; EXPRESSED IN: 22 plant structures; EXPRESSED DURING: 13 growth stages; CONTAINS InterPro DOMAIN/s: Phosphatidate cytidyl…	6.66951	6.61168	6.49671	6.73965	7.09889	7.326	7.33753	7.06055	6.78699	6.71486	6.83795	6.92253	6.89516	6.83754	6.91247	6.59185	6.53654	6.60098		-0.0395764	0.804157	0.751216	-0.616357	-0.504091	-0.436736	-0.130421	0.225895	-0.562592	1	0	mle	1	21.234	0.281787	19.1784	6.84164	0.710378
AT1G66430	1.47099e-07	2.93868e-09	24	15	0.64384	1	2			pfkB-type carbohydrate kinase family protein	0	pfkB-type carbohydrate kinase family protein; FUNCTIONS IN: kinase activity, ribokinase activity; INVOLVED IN: D-ribose metabolic process, acetate fermentation, sucrose biosynthetic process, sucrose catabolic process, using beta-fructofuranosidase; LOCATED IN: chloroplast, chloroplast stroma; EXPRESSED IN: 22 plant structures; EXPRESSED DURING: 13 growth stages; CONTAINS InterPro DOMAIN/s: Carboh…	5.96601	5.90787	6.46639	6.85934	7.42712	7.79128	8.01007	8.08069	7.98248	7.40394	7.28469	7.51249	7.5835	7.84165	7.70333	7.57117	7.59647	7.44843		0.263207	0.737731	0.577792	-0.767376	-0.401225	-0.798507	-0.616434	0.652068	-0.518615	0	0	default	1	24	0.444315	20.2592	7.43947	0.447448
AT5G17230	1.56922e-07	3.19365e-09	27	4.5	1.00258	1	3	PSY	PHYTOENE SYNTHASE	phytoene synthase (PSY) / geranylgeranyl-diphosphate geranylgeranyl transferase	Encodes phytoene synthase.	PHYTOENE SYNTHASE (PSY); FUNCTIONS IN: phytoene synthase activity, geranylgeranyl-diphosphate geranylgeranyltransferase activity; INVOLVED IN: carotenoid biosynthetic process; LOCATED IN: chloroplast; EXPRESSED IN: 23 plant structures; EXPRESSED DURING: 13 growth stages; CONTAINS InterPro DOMAIN/s: Terpenoid synthase (InterPro:IPR008949), Squalene/phytoene synthase (InterPro:IPR002060); Has 4182 …	8.64752	8.4877	8.45847	8.28781	8.15584	7.70194	7.4258	6.88275	6.69446	6.85521	7.33056	7.57705	7.3157	7.13525	6.56686	6.10938	6.25136	6.36173		-0.511979	-0.232303	-0.0205621	0.406178	0.0228053	0.684086	0.741224	-0.647755	0.207534	0	0	default	1	24	0.433664	12.9137	7.27046	0.67515
AT1G55810	1.56922e-07	3.19365e-09	24	1.5	0.344525	0	3			uracil phosphoribosyltransferase, putative / UMP pyrophosphorylase, putative / UPRTase, putative	0	uracil phosphoribosyltransferase, putative / UMP pyrophosphorylase, putative / UPRTase, putative; FUNCTIONS IN: uracil phosphoribosyltransferase activity, phosphotransferase activity, alcohol group as acceptor, kinase activity, ATP binding; INVOLVED IN: biosynthetic process, metabolic process; LOCATED IN: cellular_component unknown; EXPRESSED IN: 22 plant structures; EXPRESSED DURING: 13 growth s…	7.99431	8.11422	7.87406	7.85797	7.4435	7.36121	7.27554	7.33939	7.70883	8.40193	8.27687	7.813	7.65136	7.62535	7.64063	7.95303	8.04319	8.08621		-0.0659141	-0.883695	-0.924827	0.755609	0.536961	0.569475	0.378095	-0.314854	0.667245	2	1	default	1	24	0.378533	7.39454	7.79213	0.761707
AT4G15230	1.56922e-07	3.19365e-09	24	6	0.267795	0	3	ATPDR2	PDR2;PLEIOTROPIC DRUG RESISTANCE 2	PDR2 (PLEIOTROPIC DRUG RESISTANCE 2); ATPase, coupled to transmembrane movement of substances	0	PLEIOTROPIC DRUG RESISTANCE 2 (PDR2); FUNCTIONS IN: ATPase activity, coupled to transmembrane movement of substances; INVOLVED IN: multidrug transport; LOCATED IN: membrane; EXPRESSED IN: 18 plant structures; EXPRESSED DURING: 10 growth stages; CONTAINS InterPro DOMAIN/s: ATPase, AAA+ type, core (InterPro:IPR003593), ABC transporter-like (InterPro:IPR003439), Plant PDR ABC transporter associated …	6.48956	6.19997	6.16211	6.11205	6.32653	6.00238	5.86595	5.47649	5.71893	6.24113	6.23429	6.23894	6.10868	5.80182	5.66465	5.56346	5.69308	5.68404		-0.629058	-0.417037	-0.31046	0.573653	0.0882824	0.785767	0.882951	-0.762192	0.383232	1	0	default	1	24	0.261229	11.5691	5.94674	0.627788
AT5G25210	1.56922e-07	3.19365e-09	21	4.5	0.168531	0	3			unknown protein	0	unknown protein; FUNCTIONS IN: molecular_function unknown; INVOLVED IN: biological_process unknown; LOCATED IN: cellular_component unknown; EXPRESSED IN: 21 plant structures; EXPRESSED DURING: 12 growth stages; BEST Arabidopsis thaliana protein match is: unknown protein (TAIR:AT4G32030.1); Has 20 Blast hits to 20 proteins in 2 species: Archae - 0; Bacteria - 0; Metazoa - 0; Fungi - 0; Plants - 20…	4.06765	4.20881	4.30134	4.41756	4.11555	3.80035	3.88651	4.14604	4.33289	4.92917	4.45991	3.97128	3.73983	3.72665	3.7619	3.97035	4.22603	4.30651		0.108318	-0.709598	-0.70798	0.717318	0.632524	0.589761	0.504352	0.0322942	0.736937	0	1	default	1	24	0.34526	6.44057	4.13534	0.686128
AT5G07130	1.56922e-07	3.19365e-09	21	12	2.26981	1	2	LAC13	laccase 13	LAC13 (laccase 13); laccase	putative laccase, a member of laccase family of genes (17 members in Arabidopsis).	laccase 13 (LAC13); FUNCTIONS IN: laccase activity; INVOLVED IN: oxidation reduction, lignin catabolic process; LOCATED IN: endomembrane system, apoplast; EXPRESSED IN: 16 plant structures; EXPRESSED DURING: 11 growth stages; CONTAINS InterPro DOMAIN/s: Multicopper oxidase, type 3 (InterPro:IPR011707), Laccase (InterPro:IPR017761), Multicopper oxidase, type 2 (InterPro:IPR011706), Cupredoxin (Int…	5.31957	5.36723	5.95687	8.36021	10.0236	10.0706	9.58308	8.00244	7.02155	7.33662	7.89954	8.32319	7.74054	6.7933	6.42383	5.72746	5.7625	5.94674		-0.322005	0.64694	0.665116	-0.474475	-0.529351	-0.181555	0.132506	0.0262303	-0.413829	0	1	burg	1	20.7917	1.54395	17.4799	7.43172	0.643295
AT4G21860	1.56922e-07	3.19365e-09	27	18	0.31702	0	2	MSRB2	methionine sulfoxide reductase B 2	MSRB2 (methionine sulfoxide reductase B 2); peptide-methionine-(S)-S-oxide reductase	0	methionine sulfoxide reductase B 2 (MSRB2); FUNCTIONS IN: peptide-methionine-(S)-S-oxide reductase activity; INVOLVED IN: biological_process unknown; LOCATED IN: chloroplast, chloroplast stroma; EXPRESSED IN: 23 plant structures; EXPRESSED DURING: 13 growth stages; CONTAINS InterPro DOMAIN/s: Methionine sulphoxide reductase B (InterPro:IPR002579), Mss4-like (InterPro:IPR011057); BEST Arabidopsis …	7.91829	7.60596	7.96828	8.14875	8.31435	8.48712	8.6541	8.69002	8.62483	8.28305	8.20829	8.0972	8.26025	8.35747	8.36805	8.31351	8.4819	8.57463		0.45345	0.613146	0.487459	-0.658912	-0.244765	-0.728721	-0.66228	0.730815	-0.422585	0	0	default	1	24	0.191595	21.828	8.31987	0.309187
AT1G48210	1.56922e-07	3.19365e-09	27	3	0.317013	0	2			serine/threonine protein kinase, putative	0	serine/threonine protein kinase, putative; FUNCTIONS IN: protein serine/threonine kinase activity, protein tyrosine kinase activity, protein kinase activity, kinase activity, ATP binding; INVOLVED IN: protein amino acid phosphorylation; LOCATED IN: plasma membrane; EXPRESSED IN: 23 plant structures; EXPRESSED DURING: 13 growth stages; CONTAINS InterPro DOMAIN/s: Protein kinase, ATP binding site (…	8.29923	8.04674	7.97799	7.896	7.29911	7.15996	7.21803	7.0715	7.32673	7.49983	7.59463	7.50169	7.0317	6.59577	6.72258	6.58232	6.62479	6.59836		-0.26771	-0.568081	-0.412063	0.735912	0.454178	0.863189	0.875849	-0.44726	0.630129	2	0	burg	1	26.973	0.319219	5.95198	7.22046	0.758471
AT5G06760	1.56922e-07	3.19365e-09	27	3	0.545353	1	1			late embryogenesis abundant group 1 domain-containing protein / LEA group 1 domain-containing protein	0	late embryogenesis abundant group 1 domain-containing protein / LEA group 1 domain-containing protein; FUNCTIONS IN: molecular_function unknown; INVOLVED IN: embryonic development ending in seed dormancy, embryonic development; LOCATED IN: cellular_component unknown; EXPRESSED IN: 8 plant structures; EXPRESSED DURING: dry seed stage, 4 anthesis, LP.04 four leaves visible, petal differentiation an…	8.30547	7.61153	6.99783	6.34035	4.52693	4.10607	4.12916	4.06607	4.07185	4.54314	4.47112	4.68076	4.61767	4.51974	4.33647	4.20907	4.26139	4.29782		-0.217257	-0.623797	-0.440477	0.683438	0.369034	0.727521	0.577245	-0.558987	0.462343	0	1	burg	1	24.95	0.633271	8.05343	4.811	0.302842
AT3G16690	1.6742e-07	3.46997e-09	24	4.5	0.828715	1	3			nodulin MtN3 family protein	0	nodulin MtN3 family protein; INVOLVED IN: biological_process unknown; LOCATED IN: endomembrane system, integral to membrane, membrane; EXPRESSED IN: 18 plant structures; EXPRESSED DURING: 11 growth stages; CONTAINS InterPro DOMAIN/s: MtN3 and saliva related transmembrane protein, conserved region (InterPro:IPR018169), RAG1-activating protein 1 homologue (InterPro:IPR018179), MtN3 and saliva relat…	8.65607	8.31479	8.58777	8.73278	7.68898	7.24273	7.15563	7.12661	7.3036	8.1678	8.0415	7.9264	7.45894	7.05727	7.04396	7.03964	7.09466	7.14994		-0.459305	-0.691531	-0.513151	0.779484	0.354973	0.909618	0.885041	-0.615957	0.637354	2	0	burg	1	22.855	0.520643	10.2352	7.59606	0.722157
AT2G14750	1.6742e-07	3.46997e-09	24	15	0.614892	1	3	AKN1	APS KINASE 1:APK;APS KINASE:ATAKN1	APK (APS KINASE); ATP binding / adenylylsulfate kinase/ kinase/ transferase, transferring phosphorus-containing groups	Encodes a functional APS kinase	APS KINASE (APK); FUNCTIONS IN: adenylylsulfate kinase activity, transferase activity, transferring phosphorus-containing groups, kinase activity, ATP binding; INVOLVED IN: regulation of glucosinolate biosynthetic process, sulfate assimilation, phosphorylation; LOCATED IN: chloroplast, plastid; EXPRESSED IN: 28 plant structures; EXPRESSED DURING: 15 growth stages; CONTAINS InterPro DOMAIN/s: Aden…	8.71894	8.53941	8.69038	9.01073	9.29019	9.74063	9.81786	9.90705	9.77203	8.89764	9.09457	9.38172	9.45329	9.59066	9.63836	9.39739	9.29429	9.2687		0.330143	0.851389	0.727448	-0.836195	-0.431726	-0.841385	-0.666786	0.669787	-0.600071	3	1	mle	1	23.2093	0.400551	20.4582	9.34029	0.627468
AT1G77000	1.6742e-07	3.46997e-09	27	3	0.46188	1	3	ATSKP2;2	ARABIDOPSIS HOMOLOG OF HOMOLOG OF HUMAN SKP2 2:SKP2B	SKP2B; ubiquitin-protein ligase	AtSKP2;2 is a homolog of human SKP2, the human F-box protein that recruits E2F1. Contains an F-box motif at the N-terminal region and a C-terminal Leu-rich repeat domain. Forms part of an E3-ubiquitin-ligase SCF (Skp1, cullin, F-box) complex and recruits phosphorylated AtE2Fc, a transcriptional factor that might play a role in cell division and during the transition from skotomorphogenesis to pho…	SKP2B; FUNCTIONS IN: ubiquitin-protein ligase activity; INVOLVED IN: proteolysis involved in cellular protein catabolic process, heat acclimation, ubiquitin-dependent protein catabolic process; LOCATED IN: cellular_component unknown; EXPRESSED IN: 23 plant structures; EXPRESSED DURING: 14 growth stages; CONTAINS InterPro DOMAIN/s: Cyclin-like F-box (InterPro:IPR001810), Leucine-rich repeat, cyste…	7.8936	7.56615	8.04715	7.99048	7.6237	7.23538	7.03386	7.21334	7.33428	7.9529	8.13368	7.84907	7.20284	6.73158	6.81473	6.60283	6.70073	6.7171		-0.451699	-0.528443	-0.409963	0.680578	0.344423	0.851159	0.961905	-0.470216	0.651465	2	1	mle	1	21.854	0.41056	11.6599	7.33822	0.547184
AT3G59340	1.6742e-07	3.46997e-09	27	7.5	0.398595	0	3			unknown protein	0	unknown protein; FUNCTIONS IN: molecular_function unknown; INVOLVED IN: biological_process unknown; EXPRESSED IN: hypocotyl, root; CONTAINS InterPro DOMAIN/s: Protein of unknown function DUF914, eukaryotic (InterPro:IPR009262); BEST Arabidopsis thaliana protein match is: unknown protein (TAIR:AT3G59310.1); Has 715 Blast hits to 712 proteins in 169 species: Archae - 7; Bacteria - 146; Metazoa - 15…	6.95785	6.62819	6.7257	6.8637	6.82048	6.72376	6.87467	6.14946	5.70984	5.55271	6.3125	7.25578	7.08023	6.81241	6.40434	5.63982	5.6953	5.63355		-0.66706	0.279428	0.424117	-0.159444	-0.490543	0.199307	0.381762	-0.585739	-0.246691	0	0	mle	1	24.1452	0.584145	15.2995	6.40485	0.710938
AT3G63360	1.6742e-07	3.46997e-09	27	3	0.199298	0	2			defensin-related	Encodes a defensin-like (DEFL) family protein.	defensin-related; INVOLVED IN: defense response; LOCATED IN: endomembrane system; EXPRESSED IN: root; CONTAINS InterPro DOMAIN/s: Knottin (InterPro:IPR003614); Has 3 Blast hits to 3 proteins in 1 species: Archae - 0; Bacteria - 0; Metazoa - 0; Fungi - 0; Plants - 3; Viruses - 0; Other Eukaryotes - 0 (source: NCBI BLink).	4.70649	3.9475	4.10645	3.65993	3.40613	3.25317	3.40597	3.55941	3.47918	3.71727	3.83209	3.83376	3.57373	3.59325	3.52664	3.30709	3.32452	3.22571		-0.182204	-0.600409	-0.514259	0.699194	0.464133	0.695436	0.668131	-0.437368	0.616009	0	1	burg	1	25.5897	0.205589	8.124	3.57364	0.469471
AT5G15490	1.6742e-07	3.46997e-09	27	7.5	0.166883	0	2			UDP-glucose 6-dehydrogenase, putative	0	UDP-glucose 6-dehydrogenase, putative; FUNCTIONS IN: in 7 functions; INVOLVED IN: metabolic process; LOCATED IN: cytosol, cell wall, nucleus; EXPRESSED IN: 24 plant structures; EXPRESSED DURING: 13 growth stages; CONTAINS InterPro DOMAIN/s: UDP-glucose/GDP-mannose dehydrogenase, N-terminal (InterPro:IPR001732), 6-phosphogluconate dehydrogenase, C-terminal-like (InterPro:IPR008927), Dehydrogenase,…	9.60465	9.63825	9.24257	9.43207	9.04445	8.85565	8.99018	8.83834	8.90416	8.71762	9.0561	9.48486	9.65497	9.53669	9.34066	8.95629	8.86804	8.67986		-0.516063	-0.0784053	0.0368406	0.122715	-0.208106	0.26812	0.317077	-0.580716	0.00895598	0	0	default	1	24	0.227917	14.3286	9.13181	0.267328
AT5G48150	1.6742e-07	3.46997e-09	27	9	0.118385	0	2	PAT1	phytochrome a signal transduction 1	PAT1 (phytochrome a signal transduction 1); signal transducer/ transcription factor	Member of GRAS gene family. Semi-dominant mutant has a reduced response to far-red light and appears to act early in the phytochrome A signaling pathway.	phytochrome a signal transduction 1 (PAT1); FUNCTIONS IN: transcription factor activity, signal transducer activity; INVOLVED IN: photomorphogenesis; LOCATED IN: cytoplasm; EXPRESSED IN: 22 plant structures; EXPRESSED DURING: 13 growth stages; CONTAINS InterPro DOMAIN/s: GRAS transcription factor (InterPro:IPR005202); BEST Arabidopsis thaliana protein match is: SCL21 (SCARECROW-LIKE 21); transcri…	8.38037	8.30947	8.43075	8.46809	8.54909	8.41085	8.3193	8.27855	8.06899	8.00529	8.22588	8.30718	8.37025	8.34336	8.3092	8.11885	8.19562	8.01525		-0.56757	0.335744	0.545174	-0.212824	-0.476158	0.142686	0.288021	-0.503224	-0.336859	0	0	yule-walker	1	27.4679	0.161437	14.7044	8.278	0.787856
AT5G20520	1.6742e-07	3.46997e-09	24	3	0.0724686	0	2	WAV2	WAVY GROWTH 2	WAV2 (WAVY GROWTH 2)	Encodes a Bem46-like protein. WAV2 negatively regulates root bending when roots alter their growth direction. It's not involved in sensing environmental stimuli (e.g. gravity, light, water, touch).	WAVY GROWTH 2 (WAV2); INVOLVED IN: phototropism, response to water, positive gravitropism, root development; LOCATED IN: in 7 components; EXPRESSED IN: 28 plant structures; EXPRESSED DURING: 16 growth stages; CONTAINS InterPro DOMAIN/s: Alpha/beta hydrolase fold-1 (InterPro:IPR000073); BEST Arabidopsis thaliana protein match is: unknown protein (TAIR:AT1G13610.1); Has 3329 Blast hits to 3329 prot…	8.98977	9.02231	8.93999	8.79697	8.83249	8.81864	8.65384	8.73557	8.86585	8.96471	9.06547	8.83578	8.59524	8.54982	8.54456	8.66427	8.92253	9.00128		0.00848858	-0.806424	-0.769149	0.81421	0.653117	0.807472	0.617557	-0.310864	0.73297	3	0	burg	1	23.5748	0.189007	7.52638	8.81231	0.771982
AT4G33660	1.79037e-07	3.76938e-09	27	4.5	1.73483	1	3			unknown protein	0	unknown protein; EXPRESSED IN: 22 plant structures; EXPRESSED DURING: 13 growth stages; Has 11290 Blast hits to 4470 proteins in 379 species: Archae - 8; Bacteria - 927; Metazoa - 3900; Fungi - 939; Plants - 2836; Viruses - 912; Other Eukaryotes - 1768 (source: NCBI BLink).	9.04874	8.94755	9.01629	8.68552	8.32836	7.67224	6.85186	5.73673	5.73137	6.37974	6.78764	7.06761	6.54629	6.02512	5.54277	4.91368	4.96061	5.31463		-0.499093	-0.299642	-0.0818915	0.464057	0.0692358	0.726392	0.762413	-0.653408	0.239957	0	0	mle	1	22.855	0.724437	12.9226	6.73577	0.62407
AT5G28770	1.79037e-07	3.76938e-09	27	25.5	0.444394	1	3	AtbZIP63	Arabidopsis thaliana basic leucine zipper 63:BZO2H3	BZO2H3; DNA binding / protein heterodimerization/ transcription factor	bZIP protein BZO2H3 mRNA, partial cds	BZO2H3; FUNCTIONS IN: transcription factor activity, protein heterodimerization activity, DNA binding; INVOLVED IN: regulation of transcription, DNA-dependent; LOCATED IN: nucleus; EXPRESSED IN: 22 plant structures; EXPRESSED DURING: 13 growth stages; CONTAINS InterPro DOMAIN/s: Basic-leucine zipper (bZIP) transcription factor (InterPro:IPR004827), bZIP transcription factor, bZIP-1 (InterPro:IPR0…	8.86036	8.94297	8.76843	8.53124	8.24827	8.18797	8.17514	8.42113	8.77939	9.62152	9.26084	8.65992	7.91805	7.28071	7.30634	7.86783	7.97219	7.94711		-0.0131616	-0.670092	-0.658454	0.822257	0.696812	0.798549	0.822478	-0.137039	0.824586	3	0	default	1	24	0.565543	6.91607	8.34641	0.604867
[truncated: 20,929 more rows]
[truncated: 10 more columns]

## Sheet: Table 3
Table 3 Colum definitions for Table 2
COL	Header Text	Explanation
A	Probe	AGI Code of the gene
[truncated: 59 more rows]
