# Supplementary material for: The circadian clock rephases during lateral root organ initiation in Arabidopsis thaliana
Source: Nat Commun. 2015 Jul 6;6:7641. doi: 10.1038/ncomms8641 (PMC4506504; doi:10.1038/ncomms8641)
Supplement: Supplementary Data 3 — Circadian analysis of auxin related genes [file ncomms8641-s4.xlsx]

## Sheet: Table 4
Table 4 Circadian analysis of auxin related genes
Probe	BH.Q	ADJ.P	PER	LAG	AMP	Num Crc	Genename	Aliases	Short_description	Curator_summary	Computational_description	0	6	9	12	15	18	21	24	27	30	33	36	39	42	45	48	51	54		FB	CCA1	LHY	APRR1	APRR3	ELF4	ELF3	APRR7	APRR5	filter_type	ar_method	period_number	period	amplitude	phase	mean	R_square	R2_adjust	coef_var
JTK Cycle selected genes passing cut-offs
AT1G28330	1.21258e-11	3.91449e-14	24	3	0.903106	3	DRM1	DORMANCY-ASSOCIATED PROTEIN 1:DYL1;DORMANCY-ASSOCIATED PROTEIN-LIKE 1	DYL1 (DORMANCY-ASSOCIATED PROTEIN-LIKE 1)	dormancy-associated protein (DRM1)	DORMANCY-ASSOCIATED PROTEIN-LIKE 1 (DYL1); FUNCTIONS IN: molecular_function unknown; INVOLVED IN: response to fructose stimulus, response to sucrose stimulus, response to glucose stimulus; LOCATED IN: cellular_component unknown; EXPRESSED IN: 21 plant structures; EXPRESSED DURING: 13 growth stages; CONTAINS InterPro DOMAIN/s: Dormancyauxin associated (InterPro:IPR008406); BEST Arabidopsis thalian…	8.88008	8.95365	9.07048	8.9953	8.23604	7.21534	6.85932	7.77352	8.77705	10.1734	9.63471	8.98852	7.3131	6.48801	6.44128	7.98146	8.7381	9.03991		-0.0919642	-0.854354	-0.818563	0.85456	0.641177	0.815616	0.68046	-0.264375	0.858378	1	yule-walker	2	27.7222,20.2297	0.8387,0.9477	2.8525,11.7431	8.27525	0.976286	0.968381	0.129665
AT5G13930	2.11207e-11	7.70758e-14	27	7.5	0.721207	3	ATCHS	CHS;CHALCONE SYNTHASE:TT4;TRANSPARENT TESTA 4	TT4 (TRANSPARENT TESTA 4); naringenin-chalcone synthase	Encodes chalcone synthase (CHS), a key enzyme involved in the biosynthesis of flavonoids. Required for the accumulation of purple anthocyanins in leaves and stems. Also involved in the regulation of auxin transport and the modulation of root gravitropism.	TRANSPARENT TESTA 4 (TT4); FUNCTIONS IN: naringenin-chalcone synthase activity; INVOLVED IN: in 11 processes; LOCATED IN: plant-type vacuole membrane, endoplasmic reticulum, nucleus; EXPRESSED IN: 22 plant structures; EXPRESSED DURING: 13 growth stages; CONTAINS InterPro DOMAIN/s: Thiolase-like (InterPro:IPR016039), Chalcone/stilbene synthase, N-terminal (InterPro:IPR001099), Polyketide synthase,…	13.0371	13.0673	13.2847	13.2689	13.1413	12.7161	12.2169	10.2598	9.57316	9.64945	11.1897	12.3436	12.5813	12.3243	11.7867	10.9429	10.5172	10.682		-0.67779	0.0953729	0.310611	-0.0397444	-0.446515	0.303325	0.350281	-0.743495	-0.271127	1	yule-walker	1	24.3415	1.12	14.8632	11.738	0.568767	0.507162	0.105064
AT2G33830	4.48819e-11	1.86885e-13	24	1.5	1.24746	3			dormancy/auxin associated family protein	0	dormancy/auxin associated family protein; LOCATED IN: cellular_component unknown; EXPRESSED IN: 22 plant structures; EXPRESSED DURING: 13 growth stages; CONTAINS InterPro DOMAIN/s: Dormancyauxin associated (InterPro:IPR008406); BEST Arabidopsis thaliana protein match is: DYL1 (DORMANCY-ASSOCIATED PROTEIN-LIKE 1) (TAIR:AT1G28330.1); Has 120 Blast hits to 120 proteins in 37 species: Archae - 0; Bac…	10.7278	10.6821	10.5851	10.7006	9.69878	8.21255	7.49759	8.81266	10.054	12.0126	11.1903	9.9885	7.25493	5.59306	6.34501	9.44591	9.98103	10.339		-0.0122299	-0.813669	-0.75548	0.843781	0.665122	0.805931	0.658268	-0.220686	0.827456	1	yule-walker	2	20.3673,26.97297	1.6375,1.0856	11.6234,2.2272	9.31727	0.948524	0.931365	0.185057
AT3G12955	5.71117e-11	2.59186e-13	27	6	0.824113	3			auxin-responsive protein-related	0	auxin-responsive protein-related; FUNCTIONS IN: molecular_function unknown; INVOLVED IN: response to auxin stimulus; LOCATED IN: mitochondrion; EXPRESSED IN: 6 plant structures; EXPRESSED DURING: petal differentiation and expansion stage, D bilateral stage; CONTAINS InterPro DOMAIN/s: Auxin responsive SAUR protein (InterPro:IPR003676); BEST Arabidopsis thaliana protein match is: auxin-responsive …	6.81282	6.79397	6.75191	6.74004	6.53543	6.21223	5.63542	5.15431	4.93836	5.39186	6.05254	6.52741	6.51301	6.47483	6.03998	5.50329	5.28499	5.27752		-0.760644	-0.118866	0.068755	0.188353	-0.305834	0.473354	0.544666	-0.842678	-0.0512906	0	yule-walker	1	24.3415	0.607033	13.5876	5.98983	0.612629	0.557291	0.10299
AT3G48360	2.47073e-10	1.5721e-12	24	4.5	0.691525	3	ATBT2	BT2;BTB AND TAZ DOMAIN PROTEIN 2	BT2 (BTB AND TAZ DOMAIN PROTEIN 2); protein binding / transcription factor/ transcription regulator	encodes a protein (BT2) that is an essential component of the TAC1-mediated telomerase activation pathway. Acts redundantly with BT3 and BT1 during female gametophyte development and with BT3 during male gametophyte development.	BTB AND TAZ DOMAIN PROTEIN 2 (BT2); FUNCTIONS IN: protein binding, transcription factor activity, transcription regulator activity; INVOLVED IN: response to auxin stimulus, embryo sac development, positive regulation of telomerase activity, pollen development; LOCATED IN: nucleus, cytoplasm; EXPRESSED IN: 17 plant structures; EXPRESSED DURING: 11 growth stages; CONTAINS InterPro DOMAIN/s: BTB/POZ…	10.4336	10.433	10.6393	10.5752	9.73016	9.0802	8.77249	9.28483	9.86728	10.703	10.7743	10.4644	9.12077	8.05552	8.10497	8.46391	9.15857	9.47674		-0.300522	-0.752211	-0.648042	0.844758	0.536145	0.948965	0.913235	-0.432109	0.821107	1	burg	1	22.5113	0.986637	9.86946	9.57086	0.840032	0.817179	0.0932707
AT1G78570	4.98332e-09	5.479e-11	27	6	1.48493	2	ATRHM1	ARABIDOPSIS THALIANA RHAMNOSE BIOSYNTHESIS 1:RHM1;RHAMNOSE BIOSYNTHESIS 1:ROL1;REPRESSOR OF LRX1 1	RHM1 (RHAMNOSE BIOSYNTHESIS 1); UDP-L-rhamnose synthase/ UDP-glucose 4,6-dehydratase/ catalytic	Encodes a UDP-L-Rhamnose synthase involved in the biosynthesis of rhamnose, a major monosaccharide component of pectin. Catalyzes the conversion of UDP-D-Glc to UDP-L-Rha. The dehydrogenase domain of RHM1 was shown to catalyze the conversion of UDP-D-Glc to the reaction intermediate UDP-4-keto-6-deoxy-D-Glc using recombinant protein assay but the activity of the full-length protein was not determ…	RHAMNOSE BIOSYNTHESIS 1 (RHM1); FUNCTIONS IN: UDP-L-rhamnose synthase activity, UDP-glucose 4,6-dehydratase activity, catalytic activity; INVOLVED IN: flavonol biosynthetic process, UDP-rhamnose biosynthetic process, auxin efflux, nucleotide-sugar metabolic process; LOCATED IN: soluble fraction; EXPRESSED IN: 26 plant structures; EXPRESSED DURING: 16 growth stages; CONTAINS InterPro DOMAIN/s: NAD…	11.2267	11.0873	11.2896	10.7109	10.0873	9.53355	9.0453	8.54058	8.45359	8.18854	8.91959	9.69457	9.91105	9.67968	9.33019	8.81307	8.96068	9.17192		-0.522414	-0.301312	-0.0615687	0.333244	-0.0701729	0.568419	0.472649	-0.747568	0.0913339	0	default	1	24	0.53762	12.6316	9.49514	0.261727	0.156259	0.0919243
AT3G23030	3.35716e-08	5.30888e-10	27	0	0.657531	3	IAA2	INDOLE-3-ACETIC ACID INDUCIBLE 2	IAA2 (INDOLE-3-ACETIC ACID INDUCIBLE 2); transcription factor	auxin inducible gene expressed in the nucleus	INDOLE-3-ACETIC ACID INDUCIBLE 2 (IAA2); FUNCTIONS IN: transcription factor activity; INVOLVED IN: response to auxin stimulus; LOCATED IN: nucleus; EXPRESSED IN: 21 plant structures; EXPRESSED DURING: 11 growth stages; CONTAINS InterPro DOMAIN/s: Aux/IAA-ARF-dimerisation (InterPro:IPR011525), AUX/IAA protein (InterPro:IPR003311); BEST Arabidopsis thaliana protein match is: IAA1 (INDOLE-3-ACETIC A…	8.84968	9.2417	8.76695	8.6447	7.87635	7.5306	7.61443	7.77628	8.00611	8.46771	8.39229	8.34575	7.77892	7.51549	7.63146	7.76567	7.97081	8.05037		-0.196803	-0.868531	-0.741799	0.906543	0.591652	0.915155	0.759557	-0.500033	0.77415	1	burg	1	23.952	0.513795	7.60823	8.08092	0.802809	0.774638	0.058804
AT5G05730	1.6125e-06	5.1376e-08	27	16.5	0.711881	3	AMT1	A-METHYL TRYPTOPHAN RESISTANT 1:ASA1;ANTHRANILATE SYNTHASE ALPHA SUBUNIT 1:TRP5;TRYPTOPHAN BIOSYNTHESIS 5:WEI2;WEAK ETHYLENE INSENSITIVE 2	ASA1 (ANTHRANILATE SYNTHASE ALPHA SUBUNIT 1); anthranilate synthase	ASA1 encodes the alpha subunit of anthranilate synthase, which catalyzes the rate-limiting step of tryptophan synthesis. ASA1 is induced by ethylene, and forms a link between ethylene signalling and auxin synthesis in roots.	ANTHRANILATE SYNTHASE ALPHA SUBUNIT 1 (ASA1); FUNCTIONS IN: anthranilate synthase activity; INVOLVED IN: in 6 processes; LOCATED IN: chloroplast, anthranilate synthase complex; EXPRESSED IN: 27 plant structures; EXPRESSED DURING: 13 growth stages; CONTAINS InterPro DOMAIN/s: Anthranilate synthase component I, N-terminal (InterPro:IPR006805), Chorismate binding, C-terminal (InterPro:IPR015890), An…	7.07116	7.11552	7.22269	7.51871	7.83438	8.24981	8.41804	8.62714	8.50354	8.16979	8.18474	8.16838	8.51483	8.56663	8.8193	8.97672	8.88525	8.9214		0.368254	0.503981	0.306591	-0.658659	-0.303767	-0.824605	-0.811692	0.591185	-0.452115	0	burg	1	25.5897	0.304592	21.6209	8.27629	0.642438	0.591357	0.0666146
AT4G24670	3.38029e-06	1.25729e-07	24	18	0.993066	3	TAR2	TRYPTOPHAN AMINOTRANSFERASE RELATED 2	TAR2 (TRYPTOPHAN AMINOTRANSFERASE RELATED 2); L-tryptophan:2-oxoglutarate aminotransferase/ L-tryptophan:pyruvate aminotransferase/ carbon-sulfur lyase	Encodes a protein with similarity to the TAA1 trytophan aminotransferase involved in IAA biosynthesis. Double mutant analyses suggest that this protein is involved in regulating many aspects of plant growth and development from embryogenesis to flower formation and plays a role in ethylene-mediated signaling.	TRYPTOPHAN AMINOTRANSFERASE RELATED 2 (TAR2); FUNCTIONS IN: L-tryptophan:2-oxoglutarate aminotransferase activity, carbon-sulfur lyase activity, L-tryptophan:pyruvate aminotransferase activity; INVOLVED IN: in 12 processes; LOCATED IN: endomembrane system; EXPRESSED IN: 21 plant structures; EXPRESSED DURING: 13 growth stages; CONTAINS InterPro DOMAIN/s: Pyridoxal phosphate-dependent transferase, …	5.57362	5.65973	4.95203	4.88074	5.09673	5.90584	6.33816	6.79935	6.68242	5.90079	5.92743	6.01833	6.16014	6.51292	6.42992	6.07736	6.12839	5.75428		0.611962	0.443967	0.206975	-0.43563	0.0485953	-0.686381	-0.591918	0.743719	-0.213389	0	burg	1	20.7917	0.538812	2.07093	5.95439	0.63427	0.582023	0.0915075
AT5G60890	4.60126e-06	1.81045e-07	27	13.5	0.478948	2	ATMYB34	ATR1;ALTERED TRYPTOPHAN REGULATION 1:MYB34;MYB DOMAIN PROTEIN 34	MYB34 (MYB DOMAIN PROTEIN 34); DNA binding / kinase/ transcription activator/ transcription factor	Myb-like transcription factor that modulates expression of ASA1, a key point of control in the tryptophan pathway; mutant has deregulated expression of ASA1 in dominant allele. Loss of function allele suggests ATR1 also functions at a control point for regulating indole glucosinolate homeostasis.	MYB DOMAIN PROTEIN 34 (MYB34); FUNCTIONS IN: transcription factor activity, transcription activator activity, DNA binding, kinase activity; INVOLVED IN: in 9 processes; LOCATED IN: nucleus; EXPRESSED IN: 6 plant structures; CONTAINS InterPro DOMAIN/s: SANT, DNA-binding (InterPro:IPR001005), Homeodomain-like (InterPro:IPR009057), Myb, DNA-binding (InterPro:IPR014778), Myb-type HTH DNA-binding doma…	8.19887	7.92225	8.45299	8.1732	8.80181	9.01436	9.24278	9.15113	8.98272	8.35307	8.71342	9.01912	9.36105	9.35529	9.57302	9.46535	9.17299	9.19206		0.210195	0.701223	0.551136	-0.836247	-0.504678	-0.887048	-0.822537	0.454481	-0.637332	0	mle	1	23.2093	0.373503	19.9911	8.93804	0.745828	0.709518	0.0512703
AT1G14120	7.43111e-06	3.21248e-07	24	13.5	0.814261	2	ATDAO2		2-oxoglutarate-dependent dioxygenase, putative	0	2-oxoglutarate-dependent dioxygenase, putative; FUNCTIONS IN: oxidoreductase activity, acting on paired donors, with incorporation or reduction of molecular oxygen, 2-oxoglutarate as one donor, and incorporation of one atom each of oxygen into both donors, oxidoreductase activity; INVOLVED IN: biological_process unknown; LOCATED IN: cellular_component unknown; EXPRESSED IN: hypocotyl, root; CONTA…	6.21183	5.7839	7.74392	8.50216	9.08741	9.23536	9.35736	8.5371	8.32715	7.62471	8.58081	9.64072	9.96878	10.127	9.9738	9.65733	9.54455	9.4079		-0.170605	0.701387	0.62341	-0.862463	-0.742006	-0.756494	-0.63967	0.196648	-0.698294	0	mle	1	24.1452	0.960285	17.186	8.88823	0.796776	0.767743	0.120014
AT4G39950	8.85941e-06	3.97086e-07	24	16.5	1.14921	2	CYP79B2		CYP79B2; electron carrier/ heme binding / iron ion binding / monooxygenase/ oxygen binding	Belongs to cytochrome P450 and is involved in tryptophan metabolism. Converts Trp to indo-3-acetaldoxime (IAOx), a precursor to IAA and indole glucosinolates.	CYP79B2; FUNCTIONS IN: electron carrier activity, monooxygenase activity, iron ion binding, oxygen binding, heme binding; INVOLVED IN: in 6 processes; LOCATED IN: chloroplast; EXPRESSED IN: 25 plant structures; EXPRESSED DURING: 13 growth stages; CONTAINS InterPro DOMAIN/s: Cytochrome P450 (InterPro:IPR001128), Cytochrome P450, C-terminal region (InterPro:IPR017973), Cytochrome P450, E-class, gro…	7.36723	7.49131	8.36161	9.47647	10.2361	10.7541	10.8087	11.1528	11.0084	10.4139	10.6288	10.6822	10.8629	10.8788	11.0654	10.9145	10.6911	10.5576		0.156747	0.651075	0.48112	-0.720584	-0.428498	-0.757216	-0.585434	0.549904	-0.472338	0	burg	1	23.2093	0.623646	19.4765	10.352	0.377119	0.288136	0.0939441
AT4G31500	2.0736e-05	1.11762e-06	24	16.5	0.942352	2	ATR4	ALTERED TRYPTOPHAN REGULATION 4:CYP83B1;CYTOCHROME P450 MONOOXYGENASE 83B1:RED1;RED ELONGATED 1:RNT1;RUNT 1:SUR2;SUPERROOT 2	CYP83B1 (CYTOCHROME P450 MONOOXYGENASE 83B1); oxidoreductase, acting on paired donors, with incorporation or reduction of molecular oxygen, NADH or NADPH as one donor, and incorporation of one atom of oxygen / oxygen binding	Encodes an oxime-metabolizing enzyme in the biosynthetic pathway of glucosinolates. Is required for phytochrome signal transduction in red light. Mutation confers auxin overproduction.	CYTOCHROME P450 MONOOXYGENASE 83B1 (CYP83B1); FUNCTIONS IN: oxidoreductase activity, acting on paired donors, with incorporation or reduction of molecular oxygen, NADH or NADPH as one donor, and incorporation of one atom of oxygen, oxygen binding; INVOLVED IN: in 8 processes; LOCATED IN: mitochondrion, endoplasmic reticulum, plasma membrane, membrane; EXPRESSED IN: 24 plant structures; EXPRESSED …	9.7393	9.77304	9.90017	10.1729	10.6572	11.0802	11.3133	11.5021	11.4447	11.0321	10.9084	11.073	11.1889	11.1255	11.3386	11.2153	10.9904	10.8097		0.346013	0.658476	0.449142	-0.677157	-0.280633	-0.791922	-0.608635	0.693496	-0.414188	0	yule-walker	1	22.3433	0.382161	21.0856	10.9133	0.447143	0.368164	0.0455826
AT4G13770	4.02514e-05	2.48393e-06	27	16.5	1.24368	1	CYP83A1	CYTOCHROME P450 83A1:REF2;REDUCED EPIDERMAL FLUORESCENCE 2	CYP83A1 (CYTOCHROME P450 83A1); oxidoreductase, acting on paired donors, with incorporation or reduction of molecular oxygen, NADH or NADPH as one donor, and incorporation of one atom of oxygen / oxygen binding	Encodes a cytochrome p450 enzyme that catalyzes the initial conversion of aldoximes to thiohydroximates in the synthesis of glucosinolates not derived from tryptophan. Also has a role in auxin homeostasis.	CYTOCHROME P450 83A1 (CYP83A1); FUNCTIONS IN: oxidoreductase activity, acting on paired donors, with incorporation or reduction of molecular oxygen, NADH or NADPH as one donor, and incorporation of one atom of oxygen, oxygen binding; INVOLVED IN: glucosinolate biosynthetic process, response to UV; EXPRESSED IN: 21 plant structures; EXPRESSED DURING: 12 growth stages; CONTAINS InterPro DOMAIN/s: C…	5.67196	5.48965	6.86783	8.00684	9.28855	10.3515	10.6981	10.8613	10.985	9.90925	10.1473	9.92478	9.79419	10.0885	10.3186	9.9834	10.0125	9.73353		0.24315	0.630253	0.449207	-0.67902	-0.332817	-0.727189	-0.549519	0.622507	-0.416142	1	burg	1	23.7619	0.863556	20.2871	9.55651	0.280872	0.17814	0.147702
AT1G77690	5.00699e-05	3.22337e-06	21	16.5	0.459441	2	LAX3	LIKE AUX1 3	LAX3 (LIKE AUX1 3); amino acid transmembrane transporter/ auxin influx transmembrane transporter/ transporter	Encodes an auxin influx carrier LAX3 (Like Aux1) that promotes lateral root emergence. Auxin-induced expression of LAX3 in turn induces a selection of cell-wall-remodelling enzymes, which are likely to promote cell separation in advance of developing lateral root primordia.	LIKE AUX1 3 (LAX3); FUNCTIONS IN: auxin influx transmembrane transporter activity, amino acid transmembrane transporter activity, transporter activity; INVOLVED IN: response to auxin stimulus, amino acid transport, lateral root formation, auxin polar transport; LOCATED IN: membrane; EXPRESSED IN: 24 plant structures; EXPRESSED DURING: 13 growth stages; CONTAINS InterPro DOMAIN/s: Amino acid trans…	8.31478	9.22203	8.70643	8.58755	8.76156	9.15838	9.43308	9.43135	9.59055	8.98493	9.09737	9.3147	9.31426	9.36972	9.22536	9.03001	8.88486	8.96243		0.319265	0.503832	0.325596	-0.475986	-0.111464	-0.54418	-0.388348	0.555964	-0.27467	1	mle	1	21.6957	0.263441	0.379902	9.12203	0.469478	0.393689	0.029931
AT5G25890	0.000117478	8.893e-06	27	3	0.662034	2	IAA28	INDOLE-3-ACETIC ACID INDUCIBLE 28:IAR2;IAA-ALANINE RESISTANT 2	IAA28 (INDOLE-3-ACETIC ACID INDUCIBLE 28); transcription factor	encodes a protein that may be a negative regulator of lateral root formation in response to auxin. It is a member of IAA/ARF gene family and is plant-specific. Gain of function mutations in this gene suppresses lateral root formation and is resistant to inhibition of root elongation by auxin, cytokinin, and ethylene.	INDOLE-3-ACETIC ACID INDUCIBLE 28 (IAA28); FUNCTIONS IN: transcription factor activity; INVOLVED IN: response to auxin stimulus, lateral root morphogenesis, regulation of translation; LOCATED IN: intracellular, nucleus; EXPRESSED IN: 15 plant structures; EXPRESSED DURING: 7 growth stages; CONTAINS InterPro DOMAIN/s: Aux/IAA-ARF-dimerisation (InterPro:IPR011525), AUX/IAA protein (InterPro:IPR00331…	9.48137	9.44174	8.91126	8.61362	8.3188	7.9663	7.78793	7.33489	7.35291	7.59321	7.75171	7.72117	7.34828	7.11801	6.72784	6.19393	6.41465	6.45032		-0.322025	-0.370399	-0.189678	0.569424	0.259175	0.752213	0.783537	-0.520653	0.377339	0	default	1	24	0.328511	10.6936	7.59097	0.542793	0.477478	0.114099
AT4G27260	0.000152005	1.21041e-05	27	1.5	0.630441	3	GH3.5	WES1	WES1; indole-3-acetic acid amido synthetase	encodes an IAA-amido synthase that conjugates Asp and other amino acids to auxin in vitro. Lines carrying insertions in this gene are hypersensitive to auxin.	WES1; FUNCTIONS IN: indole-3-acetic acid amido synthetase activity; INVOLVED IN: auxin homeostasis, response to auxin stimulus; LOCATED IN: cellular_component unknown; EXPRESSED IN: 21 plant structures; EXPRESSED DURING: 12 growth stages; CONTAINS InterPro DOMAIN/s: GH3 auxin-responsive promoter (InterPro:IPR004993); BEST Arabidopsis thaliana protein match is: DFL1 (DWARF IN LIGHT 1); indole-3-ac…	7.81564	9.77241	9.59188	9.14773	8.53059	8.28212	8.461	8.58489	8.64954	9.08105	9.1315	9.09429	9.07107	8.90523	8.85545	8.86553	8.88821	8.74593		-0.30971	-0.400693	-0.350768	0.279785	0.121037	0.326878	0.265421	-0.296265	0.244818	1	mle	1	26.4956	0.366438	7.10706	8.92108	0.517858	0.448981	0.0416502
AT2G04160	0.00017601	1.45344e-05	24	12	0.442696	2	AIR3		AIR3; serine-type endopeptidase	isolated from differential screening of a cDNA library from auxin-treated root culture. encodes a protein similar to subtilisin-like serine protease which is believed to be active outside the plant cell.	AIR3; FUNCTIONS IN: serine-type endopeptidase activity; INVOLVED IN: response to auxin stimulus, proteolysis, lateral root morphogenesis; LOCATED IN: endomembrane system; EXPRESSED IN: 17 plant structures; EXPRESSED DURING: 11 growth stages; CONTAINS InterPro DOMAIN/s: Protease-associated PA (InterPro:IPR003137), Proteinase inhibitor, propeptide (InterPro:IPR009020), Peptidase S8 and S53, subtili…	6.49556	6.27672	6.40832	6.69238	7.4224	7.46748	7.484	7.09321	7.04891	7.08642	7.06643	7.10028	6.96613	6.99011	6.85463	5.61166	5.66149	5.06323		-0.199701	0.491273	0.472857	-0.237422	-0.22284	-0.0671726	0.321049	0.090712	-0.181265	0	burg	1	21.854	0.57086	18.822	6.72316	0.483246	0.409424	0.100892
AT2G14960	0.000204099	1.74268e-05	27	4.5	0.690878	1	GH3.1		GH3.1	encodes a protein similar to IAA-amido synthases. Lines carrying an insertion in this gene are hypersensitive to auxin.	GH3.1; FUNCTIONS IN: molecular_function unknown; INVOLVED IN: response to auxin stimulus; LOCATED IN: cellular_component unknown; EXPRESSED IN: root; CONTAINS InterPro DOMAIN/s: GH3 auxin-responsive promoter (InterPro:IPR004993); BEST Arabidopsis thaliana protein match is: BRU6; indole-3-acetic acid amido synthetase (TAIR:AT4G37390.1); Has 838 Blast hits to 728 proteins in 111 species: Archae - 1…	4.41251	6.77427	6.71521	6.45793	5.85563	5.39128	5.27968	5.27874	5.38126	5.42182	5.32772	5.37109	5.31032	5.15239	5.10392	4.70198	4.75457	4.51099		-0.372786	-0.189626	-0.00532193	0.272215	0.0664515	0.488362	0.54421	-0.328163	0.161173	0	default	1	24	0.230686	9.74052	5.45816	0.316666	0.219047	0.11566
AT3G58190	0.000795806	9.34906e-05	27	3	0.49974	1	ASL16	ASYMMETRIC LEAVES 2-LIKE 16:LBD29;LATERAL ORGAN BOUNDARIES-DOMAIN 29	LBD29 (LATERAL ORGAN BOUNDARIES-DOMAIN 29)	This gene contains two auxin-responsive element (AuxRE).	LATERAL ORGAN BOUNDARIES-DOMAIN 29 (LBD29); INVOLVED IN: response to auxin stimulus, lateral root formation; LOCATED IN: nucleus; CONTAINS InterPro DOMAIN/s: Lateral organ boundaries, LOB (InterPro:IPR004883); BEST Arabidopsis thaliana protein match is: unknown protein (TAIR:AT2G42440.1); Has 504 Blast hits to 501 proteins in 15 species: Archae - 0; Bacteria - 0; Metazoa - 0; Fungi - 0; Plants - …	4.94507	7.00791	7.02883	6.61879	6.33407	5.98015	6.34953	6.36446	6.22112	6.55053	6.30317	6.37395	5.73224	5.41925	5.57702	4.54683	4.45305	4.10895		-0.252653	-0.0532028	0.0354646	0.246525	0.150793	0.423327	0.640537	-0.107571	0.25032	0	default	1	24	0.148821	11.019	5.9394	0.0645883	-0.069042	0.141541
AT3G15540	0.00125019	0.000161845	27	3	0.478969	2	IAA19	INDOLE-3-ACETIC ACID INDUCIBLE 19:MSG2	IAA19 (INDOLE-3-ACETIC ACID INDUCIBLE 19); transcription factor	IAA induced protein 19	INDOLE-3-ACETIC ACID INDUCIBLE 19 (IAA19); FUNCTIONS IN: transcription factor activity; INVOLVED IN: phototropism, response to auxin stimulus, gravitropism, response to brassinosteroid stimulus; LOCATED IN: nucleus; EXPRESSED IN: 22 plant structures; EXPRESSED DURING: 13 growth stages; CONTAINS InterPro DOMAIN/s: Aux/IAA-ARF-dimerisation (InterPro:IPR011525), AUX/IAA protein (InterPro:IPR003311);…	6.93327	8.60895	8.53979	8.34101	8.08057	7.69564	7.53824	7.59784	7.38552	7.58187	7.47887	7.47506	7.20791	7.11732	6.91808	6.62826	6.61452	6.51767		-0.349644	-0.150743	0.0281004	0.3161	0.103512	0.549974	0.6581	-0.31682	0.203681	0	burg	1	27.2182	0.181336	8.32808	7.48983	0.675568	0.62922	0.0825778
AT3G16500	0.00136311	0.00018029	27	18	0.723966	2	IAA26	INDOLE-3-ACETIC ACID 26:PAP1;PHYTOCHROME-ASSOCIATED PROTEIN 1	PAP1 (PHYTOCHROME-ASSOCIATED PROTEIN 1); transcription factor	phytochrome-associated protein 1 (PAP1)	PHYTOCHROME-ASSOCIATED PROTEIN 1 (PAP1); FUNCTIONS IN: transcription factor activity; INVOLVED IN: response to auxin stimulus; LOCATED IN: nucleus; EXPRESSED IN: 22 plant structures; EXPRESSED DURING: 13 growth stages; CONTAINS InterPro DOMAIN/s: Aux/IAA-ARF-dimerisation (InterPro:IPR011525), AUX/IAA protein (InterPro:IPR003311); BEST Arabidopsis thaliana protein match is: IAA18 (INDOLE-3-ACETIC …	6.49628	6.46037	6.63615	7.19621	7.51865	7.90216	8.05664	8.30137	8.43269	8.17491	8.3093	8.01821	7.92693	8.07901	8.25311	8.22375	8.2404	8.10131		0.307145	0.473422	0.257489	-0.558766	-0.214859	-0.690791	-0.564156	0.624011	-0.293116	0	default	1	24	0.23578	21.6566	7.87242	0.175108	0.0572659	0.0718751
AT3G02875	0.00270183	0.000418408	27	15	0.442379	2	ILR1	IAA-LEUCINE RESISTANT 1	ILR1 (IAA-LEUCINE RESISTANT 1); IAA-Leu conjugate hydrolase/ IAA-Phe conjugate hydrolase/ metallopeptidase	Hydrolyzes amino acid conjugates of the plant growth regulator indole-3-acetic acid (IAA), including IAA-Leu and IAA-Phe. Uses Mg and Co ions as cofactors.	IAA-LEUCINE RESISTANT 1 (ILR1); FUNCTIONS IN: metallopeptidase activity, IAA-Leu conjugate hydrolase activity, IAA-Phe conjugate hydrolase activity; INVOLVED IN: proteolysis, auxin metabolic process; LOCATED IN: endoplasmic reticulum; EXPRESSED IN: 23 plant structures; EXPRESSED DURING: 13 growth stages; CONTAINS InterPro DOMAIN/s: Peptidase M20 (InterPro:IPR002933), Peptidase M20D, amidohydrolas…	5.86503	5.65874	5.84566	6.25554	6.42977	6.42805	6.71065	6.66644	6.47914	6.06288	6.09674	6.05363	6.08721	6.21093	6.10631	6.19748	6.29948	6.25903		0.358366	0.714958	0.659155	-0.669742	-0.307555	-0.626112	-0.500677	0.660376	-0.439693	1	mle	1	26.973	0.253407	21.2293	6.22633	0.490115	0.417274	0.0418953
AT1G19850	0.00439947	0.00076755	27	16.5	0.550199	1	ARF5	AUXIN RESPONSE FACTOR 5:IAA24;INDOLEACETIC ACID 24:MP;MONOPTEROS	MP (MONOPTEROS); transcription factor	Encodes a transcription factor (IAA24) mediating embryo axis formation and vascular development. Similar to AUXIN RESPONSIVE FACTOR 1 (ARF1) shown to bind to auxin responsive elements (AREs), and to the maize transcriptional activator VIVIPAROUS 1( VP1). In situ hybridization shows expression in provascular tissue of embryos, the emerging shoot primordia, then is restricted to provascular tissue,…	MONOPTEROS (MP); FUNCTIONS IN: transcription factor activity; INVOLVED IN: in 8 processes; LOCATED IN: nucleus, membrane; EXPRESSED IN: 21 plant structures; EXPRESSED DURING: 11 growth stages; CONTAINS InterPro DOMAIN/s: Aux/IAA-ARF-dimerisation (InterPro:IPR011525), Transcriptional factor B3 (InterPro:IPR003340), AUX/IAA protein (InterPro:IPR003311), Auxin response factor (InterPro:IPR010525); B…	4.53643	4.75509	5.05085	5.62663	6.15916	6.31689	6.61726	6.6083	6.92975	6.84446	7.05104	6.88027	7.04137	7.325	7.3539	7.71039	7.64113	7.63746		0.189013	0.395723	0.198052	-0.576337	-0.325203	-0.704735	-0.670859	0.439662	-0.371698	0	default	1	24	0.203257	20.5165	6.67935	0.237824	0.128942	0.126055
AT5G16530	0.00536699	0.000982299	21	13.5	0.967467	1	PIN5	PIN-FORMED 5	PIN5 (PIN-FORMED 5); auxin:hydrogen symporter/ transporter	0	PIN-FORMED 5 (PIN5); FUNCTIONS IN: auxin:hydrogen symporter activity, transporter activity; INVOLVED IN: auxin polar transport; LOCATED IN: endomembrane system, integral to membrane; EXPRESSED IN: 16 plant structures; EXPRESSED DURING: 10 growth stages; CONTAINS InterPro DOMAIN/s: Auxin efflux carrier, subgroup (InterPro:IPR014024), Auxin efflux carrier (InterPro:IPR004776); BEST Arabidopsis thal…	4.96143	5.02079	4.94577	5.23585	6.06497	6.20574	6.46906	6.49598	6.52257	6.03092	6.58649	6.55256	6.35268	6.05285	5.9136	5.64854	5.4717	5.74699		0.0662388	0.57489	0.389627	-0.49497	-0.270964	-0.455274	-0.179374	0.421193	-0.220197	0	yule-walker	1	20.2297	0.425268	19.2248	5.95983	0.335039	0.240045	0.0878854
JTK Cycle non-selected genes but which are detected by other tools
AT4G14550	5.79692e-10	4.36654e-12	27	4.5	0.296402	3	IAA14	INDOLE-3-ACETIC ACID INDUCIBLE 14:SLR;SOLITARY ROOT	IAA14 (INDOLE-3-ACETIC ACID INDUCIBLE 14); protein binding / transcription factor/ transcription repressor	IAA14 is a member of the Aux/IAA protein family. Involved in lateral root development. Gain of function mutation decreases auxin-inducible gene expression. Protein is localized to the nucleus. Expressed in stele and root tip epidermis. Functions as a negative regulator of ARF7/19.	INDOLE-3-ACETIC ACID INDUCIBLE 14 (IAA14); FUNCTIONS IN: protein binding, transcription repressor activity, transcription factor activity; INVOLVED IN: response to auxin stimulus, lateral root morphogenesis; LOCATED IN: nucleus; EXPRESSED IN: 24 plant structures; EXPRESSED DURING: 13 growth stages; CONTAINS InterPro DOMAIN/s: Aux/IAA-ARF-dimerisation (InterPro:IPR011525), AUX/IAA protein (InterPr…	6.8083	7.29882	7.38574	7.39223	7.24573	6.95649	6.97782	6.85199	6.8037	7.07529	7.30231	7.51687	7.26343	6.97494	6.57529	5.96616	6.19679	6.13807		-0.628519	-0.0687261	0.0461898	0.246783	-0.0848506	0.546411	0.782533	-0.484483	0.21305	1	burg	1	25.3729	0.342747	11.3904	6.93657	0.563246	0.500853	0.0655835
AT2G20610	2.01985e-08	2.8539e-10	24	16.5	0.406924	3	ALF1	ABERRANT LATERAL ROOT FORMATION 1:HLS3;HOOKLESS 3:RTY;ROOTY:RTY1;ROOTY 1:SUR1;SUPERROOT 1	SUR1 (SUPERROOT 1); S-alkylthiohydroximate lyase/ carbon-sulfur lyase/ transaminase	Confers auxin overproduction. Mutants have an over-proliferation of lateral roots. Encodes a C-S lyase involved in converting S-alkylthiohydroximate to thiohydroximate in glucosinolate biosynthesis.	SUPERROOT 1 (SUR1); FUNCTIONS IN: carbon-sulfur lyase activity, S-alkylthiohydroximate lyase activity, transaminase activity; INVOLVED IN: glucosinolate biosynthetic process, regulation of cell growth by extracellular stimulus, adventitious root development, indoleacetic acid biosynthetic process; LOCATED IN: membrane; EXPRESSED IN: 23 plant structures; EXPRESSED DURING: 13 growth stages; CONTAIN…	8.98827	8.78288	9.12283	9.04521	9.41254	9.6991	9.84527	9.87056	9.71293	8.58328	9.00948	9.07215	9.4034	9.55342	9.69551	9.4725	9.32103	9.21467		0.388229	0.832917	0.787728	-0.830935	-0.384875	-0.807007	-0.712881	0.616205	-0.64234	1	mle	1	23.5748	0.416998	20.8212	9.34216	0.686691	0.641933	0.0386612
AT3G43600	1.0273e-07	1.93214e-09	27	15	0.328658	2	AAO2	ALDEHYDE OXIDASE 2	AAO2 (ALDEHYDE OXIDASE 2); aldehyde oxidase	Encodes aldehyde oxidase AAO2.	ALDEHYDE OXIDASE 2 (AAO2); FUNCTIONS IN: aldehyde oxidase activity; INVOLVED IN: abscisic acid biosynthetic process; EXPRESSED IN: 16 plant structures; EXPRESSED DURING: 13 growth stages; CONTAINS InterPro DOMAIN/s: Aldehyde oxidase/xanthine dehydrogenase (InterPro:IPR016208), Ferredoxin (InterPro:IPR001041), Molybdopterin dehydrogenase, FAD-binding (InterPro:IPR002346), Oxidoreductase, molybdopt…	7.50354	7.54292	7.61719	7.66031	8.0707	8.13839	8.17651	8.12864	7.92724	7.66372	7.60623	7.73267	7.87131	7.9609	8.07962	7.98692	7.90172	7.82638		0.333365	0.910241	0.821895	-0.881455	-0.50367	-0.876632	-0.730074	0.597684	-0.761323	0	burg	1	24.95	0.251317	20.2213	7.87596	0.816979	0.790833	0.0255882
AT3G54640	6.77571e-07	1.88619e-08	27	16.5	0.396363	3	TRP3	TRYPTOPHAN-REQUIRING 3:TSA1;TRYPTOPHAN SYNTHASE ALPHA CHAIN	TSA1 (TRYPTOPHAN SYNTHASE ALPHA CHAIN); tryptophan synthase	Catalyzes the conversion of indole-3-glycerolphosphate to indole, the penultimate reaction in the biosynthesis of tryptophan. Functions as a heterocomplex with tryptophan synthase beta subunit (TSA2).	TRYPTOPHAN SYNTHASE ALPHA CHAIN (TSA1); FUNCTIONS IN: tryptophan synthase activity; INVOLVED IN: tryptophan biosynthetic process, defense response to bacterium, callose deposition in cell wall during defense response; LOCATED IN: chloroplast, chloroplast stroma; EXPRESSED IN: 23 plant structures; EXPRESSED DURING: 13 growth stages; CONTAINS InterPro DOMAIN/s: Tryptophan synthase, alpha chain, act…	9.35993	9.36241	9.27836	9.39705	9.50512	9.78544	9.9834	10.082	10.0703	9.71606	9.67676	9.64313	10.042	10.0556	10.1978	10.1843	9.99403	10.0173		0.495643	0.560293	0.356705	-0.669774	-0.244606	-0.890285	-0.86269	0.692174	-0.46841	0	burg	1	22.3433	0.241178	0.0050683	9.82301	0.76678	0.733462	0.029751
AT1G48670	2.08787e-06	6.94525e-08	21	16.5	0.250445	3			auxin-responsive GH3 family protein	0	auxin-responsive GH3 family protein; FUNCTIONS IN: molecular_function unknown; INVOLVED IN: response to auxin stimulus; LOCATED IN: cellular_component unknown; CONTAINS InterPro DOMAIN/s: GH3 auxin-responsive promoter (InterPro:IPR004993); BEST Arabidopsis thaliana protein match is: auxin-responsive GH3 family protein (TAIR:AT1G48660.1); Has 656 Blast hits to 650 proteins in 109 species: Archae -…	5.08464	5.40946	5.2658	4.69241	5.12395	5.50596	5.62512	5.63142	5.0249	4.76359	5.15365	5.50493	5.44787	5.47151	5.37041	4.93342	4.98541	4.49501		0.00335839	0.555542	0.515034	-0.413193	-0.224626	-0.291168	-0.067046	0.108218	-0.365623	1	yule-walker	1	20.094	0.381611	1.15921	5.20028	0.685796	0.64091	0.0637209
AT3G61300	2.35511e-06	8.06558e-08	27	1.5	0.349522	2			C2 domain-containing protein	0	C2 domain-containing protein; FUNCTIONS IN: molecular_function unknown; INVOLVED IN: tryptophan biosynthetic process; LOCATED IN: cellular_component unknown; CONTAINS InterPro DOMAIN/s: C2 membrane targeting protein (InterPro:IPR018029), C2 calcium/lipid-binding region, CaLB (InterPro:IPR008973), Phosphoribosyltransferase C-terminal, plant (InterPro:IPR013583), C2 calcium-dependent membrane targe…	6.62504	6.13939	4.99606	4.1684	3.65791	3.63495	3.66953	3.62494	3.71544	3.93102	4.02469	3.83432	3.70544	3.51869	3.65517	3.62579	3.63267	3.65665		-0.0222016	-0.646331	-0.534053	0.740555	0.524761	0.703028	0.548108	-0.442583	0.532469	0	default	1	24	0.429486	6.48249	3.95242	0.37039	0.280446	0.16239
AT5G55250	2.0736e-05	1.11762e-06	27	1.5	0.303924	2	IAMT1	IAA CARBOXYLMETHYLTRANSFERASE 1	IAMT1 (IAA CARBOXYLMETHYLTRANSFERASE 1); S-adenosylmethionine-dependent methyltransferase/ indole acetic acid carboxyl methyltransferase	Encodes an enzyme which specifically converts IAA to its methyl ester form MelIAA. This gene belongs to the family of carboxyl methyltransferases whose members catalyze the transfer of the methyl group from S-adenosyl-L-methionine to carboxylic acid-containing substrates to form small molecule methyl esters. Expression of TCP genes is downregulated in mutant iamt1-D.	IAA CARBOXYLMETHYLTRANSFERASE 1 (IAMT1); FUNCTIONS IN: S-adenosylmethionine-dependent methyltransferase activity, indole acetic acid carboxyl methyltransferase activity; INVOLVED IN: polarity specification of adaxial/abaxial axis; LOCATED IN: cellular_component unknown; EXPRESSED IN: 18 plant structures; EXPRESSED DURING: 6 growth stages; CONTAINS InterPro DOMAIN/s: SAM dependent carboxyl methylt…	7.34591	6.98286	6.8754	6.27331	5.32599	5.89462	6.1789	6.77021	7.14167	7.26501	7.41564	7.55375	6.95997	6.31325	5.40635	4.97068	5.07242	5.01978		-0.167702	-0.378054	-0.387487	0.551125	0.435949	0.581572	0.731465	-0.159921	0.620142	0	default	1	24	0.439699	9.23542	6.31881	0.154081	0.0332349	0.137025
AT2G04550	2.91168e-05	1.67148e-06	27	25.5	0.188042	2	IBR5	INDOLE-3-BUTYRIC ACID RESPONSE 5	IBR5 (INDOLE-3-BUTYRIC ACID RESPONSE 5); MAP kinase phosphatase/ protein tyrosine/serine/threonine phosphatase	Encodes a protein phosphatase that interacts with MPK12, but not with other MAP kinases. It can dephosphorylate a dually phosphorylated MPK12 in vitro and can inactivate MPK12 in vivo. ibr5 mutants have reduced sensitivity to auxin and abscisic acid.	INDOLE-3-BUTYRIC ACID RESPONSE 5 (IBR5); FUNCTIONS IN: MAP kinase phosphatase activity, protein tyrosine/serine/threonine phosphatase activity; INVOLVED IN: response to auxin stimulus, protein kinase cascade, response to abscisic acid stimulus, negative regulation of MAP kinase activity; LOCATED IN: nucleus; EXPRESSED IN: 23 plant structures; EXPRESSED DURING: 13 growth stages; CONTAINS InterPro …	7.66475	7.47641	7.31503	7.24389	7.08724	7.09213	7.17858	7.17307	7.24281	7.55925	7.49816	7.23587	7.09601	7.01644	7.04311	7.20079	7.22465	7.15098		0.0932776	-0.817837	-0.821091	0.901016	0.763614	0.757065	0.666767	-0.221759	0.822998	1	burg	1	26.4956	0.178469	4.11501	7.22556	0.715798	0.675197	0.0212082
AT4G37150	4.74764e-05	3.02086e-06	24	9	0.353692	3	ATMES9	ARABIDOPSIS THALIANA METHYL ESTERASE 9:MES9;METHYL ESTERASE 9	MES9 (METHYL ESTERASE 9); hydrolase, acting on ester bonds / methyl indole-3-acetate esterase/ methyl jasmonate esterase/ methyl salicylate esterase	Encodes a protein shown to have carboxylesterase activity, methyl salicylate esterase activity, methyl jasmonate esterase activity, and methyl IAA esterase activity in vitro. MES9 appears to be involved in MeSA hydrolysis in planta. Expression of MES9 can restore systemic acquired resistance in SAR-deficient tobacco plants. This protein does not act on MeGA4, or MEGA9 in vitro.	METHYL ESTERASE 9 (MES9); FUNCTIONS IN: hydrolase activity, acting on ester bonds, methyl salicylate esterase activity, methyl jasmonate esterase activity, methyl indole-3-acetate esterase activity; INVOLVED IN: jasmonic acid metabolic process, defense response to fungus, incompatible interaction, systemic acquired resistance, salicylic acid metabolic process; EXPRESSED IN: 9 plant structures; EX…	8.21508	8.0707	8.41854	8.69151	8.88325	8.80486	8.69795	8.01984	7.92342	7.88369	8.12771	8.32434	8.03491	8.03217	7.52334	6.80858	6.85335	6.82828		-0.458387	0.24581	0.384552	-0.00971825	-0.225093	0.316204	0.583317	-0.301847	-0.0776934	0	yule-walker	1	21.5396	0.480388	17.2377	7.99567	0.795926	0.766772	0.0805467
AT5G17990	6.23483e-05	4.17133e-06	24	16.5	0.160565	3	pat1	PHOSPHORIBOSYLANTHRANILATE TRANSFERASE 1:TRP1;tryptophan biosynthesis 1	TRP1 (tryptophan biosynthesis 1); anthranilate phosphoribosyltransferase	Encodes the tryptophan biosynthetic enzyme phosphoribosylanthranilate transferase (PAT1, called trpD in bacteria). Converts anthranilate and phosphoribosylpyrophosphate into phosphoribosylanthranilate and inorganic pyrophosphate.	tryptophan biosynthesis 1 (TRP1); FUNCTIONS IN: anthranilate phosphoribosyltransferase activity; INVOLVED IN: tryptophan biosynthetic process; LOCATED IN: chloroplast stroma, chloroplast, chloroplast envelope; EXPRESSED IN: 21 plant structures; EXPRESSED DURING: 13 growth stages; CONTAINS InterPro DOMAIN/s: Glycosyl transferase, family 3, N-terminal (InterPro:IPR017459), Anthranilate phosphoribos…	8.56689	8.54385	8.56347	8.47362	8.38666	8.60833	8.82824	8.76874	8.57602	8.17203	8.25078	8.44914	8.72929	8.87898	8.98353	8.933	8.81822	8.82964		0.384467	0.48355	0.44406	-0.653501	-0.338047	-0.769197	-0.9055	0.381024	-0.606382	1	burg	1	21.5396	0.204859	1.1139	8.63491	0.507466	0.437104	0.0267529
AT1G10210	7.75351e-05	5.38327e-06	27	24	0.19379	3	ATMPK1	MITOGEN-ACTIVATED PROTEIN KINASE 1:MPK1;MITOGEN-ACTIVATED PROTEIN KINASE 1	ATMPK1 (MITOGEN-ACTIVATED PROTEIN KINASE 1); MAP kinase/ kinase	Encodes ATMPK1.	MITOGEN-ACTIVATED PROTEIN KINASE 1 (ATMPK1); FUNCTIONS IN: MAP kinase activity, kinase activity; INVOLVED IN: auxin mediated signaling pathway, signal transduction; EXPRESSED IN: 14 plant structures; EXPRESSED DURING: LP.06 six leaves visible, 4 anthesis, LP.04 four leaves visible, 4 leaf senescence stage, petal differentiation and expansion stage; CONTAINS InterPro DOMAIN/s: Protein kinase, ATP …	6.36162	6.18918	6.04064	5.80327	5.82065	5.74383	6.05197	6.19216	6.14981	6.32077	6.15047	6.01433	5.65366	5.42824	5.35864	5.63989	5.83737	5.94748		0.267656	-0.593939	-0.606436	0.747248	0.765556	0.670655	0.608983	0.049108	0.803793	0	burg	1	26.973	0.326003	2.22571	5.90249	0.850595	0.829251	0.0453335
AT2G04400	0.000167713	1.36766e-05	27	16.5	0.378346	2			indole-3-glycerol phosphate synthase (IGPS)	0	indole-3-glycerol phosphate synthase (IGPS); FUNCTIONS IN: indole-3-glycerol-phosphate synthase activity; INVOLVED IN: tryptophan biosynthetic process; LOCATED IN: chloroplast; EXPRESSED IN: 24 plant structures; EXPRESSED DURING: 15 growth stages; CONTAINS InterPro DOMAIN/s: Aldolase-type TIM barrel (InterPro:IPR013785), Ribulose-phosphate binding barrel (InterPro:IPR011060), Indole-3-glycerol ph…	8.34746	8.43277	8.43419	8.40926	8.62242	8.89205	9.01966	9.14684	9.10473	8.51908	8.6359	8.86403	9.30258	9.46696	9.56383	9.57073	9.59411	9.60936		0.349805	0.471653	0.322489	-0.672571	-0.3471	-0.83074	-0.912932	0.463615	-0.533031	0	default	1	24	0.247264	21.5305	9.01109	0.613564	0.558359	0.0484159
AT5G20960	0.000167713	1.36766e-05	27	3	0.152449	2	AAO1	ARABIDOPSIS ALDEHYDE OXIDASE 1:AO1;ALDEHYDE OXIDASE 1:ATAO;:ATAO1;ARABIDOPSIS THALIANA ALDEHYDE OXIDASE 1	AAO1 (ARABIDOPSIS ALDEHYDE OXIDASE 1); aldehyde oxidase/ indole-3-acetaldehyde oxidase	Encodes aldehyde oxidase AA01.	ARABIDOPSIS ALDEHYDE OXIDASE 1 (AAO1); FUNCTIONS IN: indole-3-acetaldehyde oxidase activity, aldehyde oxidase activity; INVOLVED IN: auxin biosynthetic process; EXPRESSED IN: 17 plant structures; EXPRESSED DURING: 7 growth stages; CONTAINS InterPro DOMAIN/s: Aldehyde oxidase/xanthine dehydrogenase (InterPro:IPR016208), Ferredoxin (InterPro:IPR001041), Molybdopterin dehydrogenase, FAD-binding (Int…	10.1341	10.2405	9.93928	9.61106	9.67439	9.57676	9.41848	9.43003	9.47118	9.49871	9.62732	9.58737	9.26756	9.15796	9.18322	9.24903	9.19962	9.37625		-0.158859	-0.584217	-0.441335	0.742462	0.481946	0.837788	0.75977	-0.489305	0.558432	0	burg	1	25.3729	0.169873	6.3091	9.50051	0.561604	0.498976	0.0287247
AT1G04550	0.000167713	1.36766e-05	21	15	0.25757	2	BDL	BODENLOS:IAA12;AUXIN-INDUCED PROTEIN 12	IAA12 (AUXIN-INDUCED PROTEIN 12); transcription factor/ transcription repressor	IAA12/BDL plays a role in auxin-mediated processes of apical-basal patterning in the embryo. bdl mutants lack a primary root meristem	AUXIN-INDUCED PROTEIN 12 (IAA12); FUNCTIONS IN: transcription repressor activity, transcription factor activity; INVOLVED IN: xylem and phloem pattern formation, response to auxin stimulus, embryonic pattern specification, root development; LOCATED IN: nucleus; EXPRESSED IN: 22 plant structures; EXPRESSED DURING: 13 growth stages; CONTAINS InterPro DOMAIN/s: Aux/IAA-ARF-dimerisation (InterPro:IPR…	5.44074	5.91875	5.70368	5.66578	6.00196	6.14698	6.19116	6.11712	6.15038	5.70219	5.99038	6.03376	6.1418	6.22916	6.15119	5.9842	5.91881	5.87728		0.15193	0.774051	0.636148	-0.776261	-0.45478	-0.73419	-0.55402	0.429334	-0.617219	0	yule-walker	1	20.6483	0.210258	0.290661	5.99556	0.776198	0.744226	0.0288198
AT5G67440	0.000204099	1.74268e-05	24	18	0.215494	3	NPY3	NAKED PINS IN YUC MUTANTS 3	NPY3 (NAKED PINS IN YUC MUTANTS 3); protein binding / signal transducer	A member of the NPY gene family (NPY1/AT4G31820, NPY2/AT2G14820, NPY3/AT5G67440, NPY4/AT2G23050, NPY5/AT4G37590). Involved in auxin-mediated organogenesis.	NAKED PINS IN YUC MUTANTS 3 (NPY3); FUNCTIONS IN: protein binding, signal transducer activity; INVOLVED IN: flower development, response to light stimulus; LOCATED IN: cellular_component unknown; EXPRESSED IN: 23 plant structures; EXPRESSED DURING: 13 growth stages; CONTAINS InterPro DOMAIN/s: NPH3 (InterPro:IPR004249), BTB/POZ fold (InterPro:IPR011333), BTB/POZ-like (InterPro:IPR000210); BEST Ar…	5.79678	5.79327	5.53686	5.24351	5.54685	5.8146	5.94808	6.07408	5.9603	5.49371	5.70147	5.69009	5.80443	5.9462	5.8962	5.88834	5.90221	5.73219		0.676917	0.423422	0.244291	-0.423471	0.089217	-0.633019	-0.651587	0.618695	-0.276576	1	mle	1	21.234	0.221838	1.71192	5.76308	0.675528	0.629175	0.0355092
AT3G04730	0.000260584	2.35054e-05	27	3	0.320345	2	IAA16		IAA16; transcription factor	early auxin-induced (IAA16)	IAA16; FUNCTIONS IN: transcription factor activity; INVOLVED IN: response to auxin stimulus; LOCATED IN: nucleus; EXPRESSED IN: 22 plant structures; EXPRESSED DURING: 13 growth stages; CONTAINS InterPro DOMAIN/s: Aux/IAA-ARF-dimerisation (InterPro:IPR011525), AUX/IAA protein (InterPro:IPR003311); BEST Arabidopsis thaliana protein match is: IAA7 (INDOLE-3-ACETIC ACID 7); transcription factor (TAIR…	10.7837	11.0726	10.684	10.7159	10.4986	10.3083	10.3037	10.1241	10.1	10.4203	10.2861	10.3485	10.0368	9.84864	9.82559	9.63197	9.73504	9.75373		-0.309083	-0.420579	-0.254771	0.624497	0.305651	0.790071	0.829841	-0.482224	0.443848	0	mle	1	26.4956	0.172921	7.00948	10.2173	0.607025	0.550886	0.0374607
AT4G31820	0.000479389	5.02176e-05	24	20.25	0.234596	2	ENP	ENHANCER OF PINOID:MAB4;MACCHI-BOU 4:NPY1;NAKED PINS IN YUC MUTANTS 1	ENP (ENHANCER OF PINOID); protein binding / signal transducer	A member of the NPY family genes (NPY1/AT4G31820, NPY2/AT2G14820, NPY3/AT5G67440, NPY4/AT2G23050, NPY5/AT4G37590). Encodes a protein with similarity to NHP3. Contains BTB/POZ domain. Promoter region has canonical auxin response element binding site and Wus binding site. Co-localizes to the late endosome with PID. Regulates cotyledon development through control of PIN1 polarity in concert with PID…	ENHANCER OF PINOID (ENP); FUNCTIONS IN: protein binding, signal transducer activity; INVOLVED IN: in 8 processes; LOCATED IN: late endosome, plasma membrane; EXPRESSED IN: 31 plant structures; EXPRESSED DURING: 14 growth stages; CONTAINS InterPro DOMAIN/s: NPH3 (InterPro:IPR004249), BTB/POZ fold (InterPro:IPR011333), BTB/POZ-like (InterPro:IPR000210); BEST Arabidopsis thaliana protein match is: N…	6.59483	6.81369	6.21461	5.98862	6.03936	6.06314	6.18549	6.49451	6.41225	6.24128	6.21479	6.1148	6.4024	6.54946	6.60549	6.92027	6.83301	7.01181		0.524358	-0.241433	-0.346264	0.0735517	0.264069	-0.249684	-0.560532	0.208256	0.043072	0	mle	1	22.3433	0.251748	4.31366	6.41794	0.482591	0.408675	0.0493564
AT3G61830	0.000527135	5.63044e-05	27	16.5	0.373019	3	ARF18	AUXIN RESPONSE FACTOR 18	ARF18 (AUXIN RESPONSE FACTOR 18); transcription factor	0	AUXIN RESPONSE FACTOR 18 (ARF18); FUNCTIONS IN: transcription factor activity; INVOLVED IN: response to hormone stimulus, regulation of transcription, DNA-dependent, regulation of transcription; LOCATED IN: nucleus; EXPRESSED IN: 22 plant structures; EXPRESSED DURING: 13 growth stages; CONTAINS InterPro DOMAIN/s: Aux/IAA-ARF-dimerisation (InterPro:IPR011525), Transcriptional factor B3 (InterPro:I…	4.35125	4.5382	4.72017	4.92393	5.21295	5.41125	5.60179	5.72899	5.56875	5.23954	5.28718	5.49089	5.56944	5.53154	5.58323	5.60564	5.47952	5.45858		0.249618	0.682453	0.504632	-0.756957	-0.405134	-0.815455	-0.676545	0.608326	-0.495278	0	yule-walker	1	23.3906	0.23577	20.4104	5.35009	0.500981	0.429692	0.060483
AT5G49980	0.000724466	8.36184e-05	24	2.25	0.174457	2	AFB5	Auxin F-Box protein 5	AFB5 (Auxin F-Box protein 5); ubiquitin-protein ligase	0	Auxin F-Box protein 5 (AFB5); FUNCTIONS IN: ubiquitin-protein ligase activity; EXPRESSED IN: 22 plant structures; EXPRESSED DURING: 13 growth stages; CONTAINS InterPro DOMAIN/s: Cyclin-like F-box (InterPro:IPR001810); BEST Arabidopsis thaliana protein match is: F-box family protein (FBX14) (TAIR:AT4G24390.2); Has 1044 Blast hits to 867 proteins in 76 species: Archae - 0; Bacteria - 0; Metazoa - 3…	8.19462	8.13691	8.10694	7.86871	7.83025	7.74698	7.67859	7.66912	7.93431	7.86449	7.87984	7.67064	7.62945	7.6546	7.56825	7.66174	7.86341	7.82725		0.0318742	-0.793211	-0.657294	0.842135	0.685853	0.834936	0.622939	-0.358549	0.676789	0	yule-walker	1	23.3906	0.157973	7.03734	7.7995	0.773455	0.741091	0.0201804
AT4G24390	0.00281868	0.00044046	27	24	0.118884	2			F-box family protein (FBX14)	0	F-box family protein (FBX14); FUNCTIONS IN: ubiquitin-protein ligase activity; INVOLVED IN: ubiquitin-dependent protein catabolic process; EXPRESSED IN: 22 plant structures; EXPRESSED DURING: 13 growth stages; CONTAINS InterPro DOMAIN/s: Cyclin-like F-box (InterPro:IPR001810); BEST Arabidopsis thaliana protein match is: AFB5 (Auxin F-Box protein 5); ubiquitin-protein ligase (TAIR:AT5G49980.1); Ha…	6.54012	6.59168	6.62626	6.51039	6.44205	6.51092	6.59907	6.71082	6.75652	6.82661	6.85599	6.70787	6.5289	6.52955	6.54421	6.54151	6.69791	6.70921		0.317721	-0.476578	-0.635759	0.409739	0.603538	0.235377	0.192672	0.317125	0.626017	1	yule-walker	1	24.1452	0.117902	5.69589	6.62879	0.562588	0.5001	0.0175831
AT3G62980	0.00345991	0.00056818	21	4.5	0.133932	2	TIR1	TRANSPORT INHIBITOR RESPONSE 1	TIR1 (TRANSPORT INHIBITOR RESPONSE 1); auxin binding / protein binding / ubiquitin-protein ligase	Encodes an auxin receptor that mediates auxin-regulated transcription. It contains leucine-rich repeats and an F-box and interacts with ASK1, ASK2 and AtCUL1 to form SCF-TIR1, an SCF ubiquitin ligase complex. Related to yeast Grr1p and human SKP2 proteins, involved in ubiquitin-mediated processes. Required for normal response to auxin and repressed in response to flagellin. As part of the SCF com…	TRANSPORT INHIBITOR RESPONSE 1 (TIR1); FUNCTIONS IN: auxin binding, ubiquitin-protein ligase activity, protein binding; INVOLVED IN: in 7 processes; LOCATED IN: SCF ubiquitin ligase complex, ubiquitin ligase complex; EXPRESSED IN: 24 plant structures; EXPRESSED DURING: 13 growth stages; CONTAINS InterPro DOMAIN/s: Cyclin-like F-box (InterPro:IPR001810); BEST Arabidopsis thaliana protein match is:…	7.63064	7.47663	7.63225	7.51268	7.44187	7.22338	7.38346	7.30784	7.42002	7.71345	7.4684	7.59363	7.31149	7.37982	7.47739	7.64162	8.07705	8.20015		0.120159	-0.535003	-0.550675	0.296552	0.235124	0.172999	-0.148667	-0.103749	0.276983	0	yule-walker	1	21.6957	0.244561	9.43289	7.54477	0.666005	0.618292	0.033252
AT2G36910	0.00820028	0.00166929	24	12	0.140682	2	ATPGP1	ARABIDOPSIS THALIANA P GLYCOPROTEIN1:PGP1;P-GLYCOPROTEIN 1	ABCB1 (ATP BINDING CASSETTE SUBFAMILY B1); ATPase, coupled to transmembrane movement of substances / auxin efflux transmembrane transporter/ calmodulin binding	Belongs to the family of ATP-binding cassette (ABC) transporters. Also known as AtMDR1.Possibly regulates auxin-dependent responses by influencing basipetal auxin transport in the root. Exerts nonredundant, partially overlapping functions with the ABC transporter encoded by AT3G28860. PGP1 mediates cellular efflux of IAA and interacts with PIN genes that may confer an accelerated vectoral compone…	ATP BINDING CASSETTE SUBFAMILY B1 (ABCB1); FUNCTIONS IN: ATPase activity, coupled to transmembrane movement of substances, calmodulin binding, auxin efflux transmembrane transporter activity; INVOLVED IN: in 10 processes; LOCATED IN: plasma membrane; EXPRESSED IN: 26 plant structures; EXPRESSED DURING: 13 growth stages; CONTAINS InterPro DOMAIN/s: ATPase, AAA+ type, core (InterPro:IPR003593), ABC…	9.32396	9.09967	9.47192	9.38889	9.54458	9.52263	9.64802	9.58069	9.25969	8.73636	8.89044	9.1505	9.20865	9.095	9.10157	8.95359	8.91667	8.85267		-0.0441961	0.507326	0.665052	-0.323626	-0.239484	-0.0622786	0.0750599	0.0791044	-0.287768	0	burg	1	25.5897	0.220337	18.8502	9.20127	0.556374	0.492999	0.0299071
AT2G29690	0.00882715	0.0018349	27	16.5	0.283969	2	ASA2	ANTHRANILATE SYNTHASE 2:ATHANSYNAB	ASA2 (ANTHRANILATE SYNTHASE 2); anthranilate synthase	Encode a functional anthranilate synthase protein. Expressed at a constitutive basal level. Expression was not induced by wounding nor bacterial pathogen infiltration. Involved in aromatic amino acid biosynthesis.	ANTHRANILATE SYNTHASE 2 (ASA2); FUNCTIONS IN: anthranilate synthase activity; INVOLVED IN: tryptophan biosynthetic process, aromatic amino acid family biosynthetic process; LOCATED IN: chloroplast, anthranilate synthase complex; EXPRESSED IN: 21 plant structures; EXPRESSED DURING: 13 growth stages; CONTAINS InterPro DOMAIN/s: Anthranilate synthase component I, N-terminal (InterPro:IPR006805), Cho…	5.90384	5.87933	6.19371	6.19471	6.36408	6.5973	6.37018	6.57844	6.70843	6.42566	6.56198	6.73768	6.81876	6.9867	7.14464	7.19202	7.1552	7.15446		0.176256	0.37391	0.221157	-0.598234	-0.359978	-0.725084	-0.76446	0.360557	-0.446534	0	mle	1	27.7222	0.126866	18.1309	6.65078	0.521731	0.453407	0.0569234
AT2G47000	0.0137503	0.00319922	27	6	0.210682	2	MDR4	MULTIDRUG RESISTANCE 4:PGP4;P-GLYCOPROTEIN 4	ABCB4 (ATP BINDING CASSETTE SUBFAMILY B4); ATPase, coupled to transmembrane movement of substances / xenobiotic-transporting ATPase	Multidrug resistance P-glycoprotein (MDR/PGP) subfamily of ABC transporters. Functions in the basipetal redirection of auxin from the root tip. Exhibits apolar plasma membrane localization in the root cap and polar localization in tissues above.	ATP BINDING CASSETTE SUBFAMILY B4 (ABCB4); FUNCTIONS IN: ATPase activity, coupled to transmembrane movement of substances, xenobiotic-transporting ATPase activity; INVOLVED IN: in 8 processes; LOCATED IN: plasma membrane, membrane; EXPRESSED IN: 14 plant structures; EXPRESSED DURING: 4 anthesis, petal differentiation and expansion stage; CONTAINS InterPro DOMAIN/s: ATPase, AAA+ type, core (InterP…	9.91686	9.9683	9.90777	9.85875	9.99505	9.92571	9.77979	9.71814	9.5687	9.45747	9.52226	9.72057	9.59937	9.43263	9.38113	9.09052	9.11999	8.90676		-0.315692	0.0640809	0.22717	0.206909	0.0199552	0.462709	0.647486	-0.317862	0.096176	0	mle	1	22.1778	0.137181	17.5887	9.58546	0.659312	0.610643	0.0328982
[truncated: 136 more columns]

## Sheet: Table 5
Table 5 Colum definition for Table 4
COL	Header Text	Explanation
A	Probe	AGI Code of the gene
B	BH.Q	JTK-Cycle Benjamani-Hochberg q-value
C	ADJ.P	JTK-Cycle Unadjusted P-Value
D	PER	JTK-Cycle Period (hrs)
E	LAG	JTK-Cycle Phase
F	AMP	JTK-Cycle Amplitude
G	Num Crc	Summary of number of Circadian analysis tools (max=3) that show this gene to be high-probability circadian
H	Genename	TAIR Genename
I	Aliases	TAIR Aliases
J	Short_description	TAIR Short description
K	Curator_summary	TAIR Curator summary
L	Comp_desc	TAIR Computational Description
M	0	Expression at 0hr in the transcriptomic data of this work
N	6	Expression at 6hr in the transcriptomic data of this work
O	9	Expression at 9hr in the transcriptomic data of this work
P	12	Expression at 12hr in the transcriptomic data of this work
Q	15	Expression at 15hr in the transcriptomic data of this work
R	18	Expression at 18hr in the transcriptomic data of this work
S	21	Expression at 21hr in the transcriptomic data of this work
T	24	Expression at 24hr in the transcriptomic data of this work
U	27	Expression at 27hr in the transcriptomic data of this work
V	30	Expression at 30hr in the transcriptomic data of this work
W	33	Expression at 33hr in the transcriptomic data of this work
X	36	Expression at 36hr in the transcriptomic data of this work
Y	39	Expression at 39hr in the transcriptomic data of this work
Z	42	Expression at 42hr in the transcriptomic data of this work
AA	45	Expression at 45hr in the transcriptomic data of this work
AB	48	Expression at 48hr in the transcriptomic data of this work
AC	51	Expression at 51hr in the transcriptomic data of this work
AD	54	Expression at 54hr in the transcriptomic data of this work
AE		Plot of expression pattern in this dataset
AF	FB	Correlation of expression of this gene vs FB in the transcriptomic data of this work (PMCC)
AG	CCA1	Correlation of expression of this gene vs CCA1 in the transcriptomic data of this work (PMCC)
AH	LHY	Correlation of expression of this gene vs LHY in the transcriptomic data of this work (PMCC)
AI	APRR1	Correlation of expression of this gene vs APRR1 in the transcriptomic data of this work (PMCC)
AJ	APRR3	Correlation of expression of this gene vs APRR3 in the transcriptomic data of this work (PMCC)
AK	ELF4	Correlation of expression of this gene vs ELF4 in the transcriptomic data of this work (PMCC)
AL	ELF3	Correlation of expression of this gene vs ELF3 in the transcriptomic data of this work (PMCC)
AM	APRR7	Correlation of expression of this gene vs APRR7 in the transcriptomic data of this work (PMCC)
AN	APRR5	Correlation of expression of this gene vs APRR5 in the transcriptomic data of this work (PMCC)
AO	filter_type	ARSER filtering for noise
AP	ar_method	ARSER method for autogressive model fitting
AQ	period_number	ARSER number of cycles in time series
AR	period	ARSER period identified
AS	amplitude	ARSER amplitude for single cosine model
AT	phase	ARSER phase for single cosine model
AU	mean	ARSER mean value for raw y values
AV	R_square	ARSER R square of regression curve
AW	R2_adjust	ARSER adjusted R square of regression curve
AX	coef_var	ARSER (standard deviation) / mean
AY	pvalue	ARSER F test for testing significant regression model
AZ	qvalue	ARSER FDR by stroy method
BA	fdr_BH	ARSER FDR by BH method
BB	2Period	COSOPT Period
BC	2Phase	COSOPT Phase
BD	2pMMC	COSOPT Mean multiple-measures correcetd significance probability
BE	2Amp	COSOPT Amplitude
BF	MEL	COSOPT Mean Expression Level
BG	0	Expression of this gene at 0hr in the transcriptomic data of Endo et al., 2014 Long Day - Whole Leaf (see refs)
BH	4	Expression of this gene at 4hr in the transcriptomic data of Endo et al., 2014 Long Day - Whole Leaf (see refs)
BI	8	Expression of this gene at 8hr in the transcriptomic data of Endo et al., 2014 Long Day - Whole Leaf (see refs)
BJ	12	Expression of this gene at 12hr in the transcriptomic data of Endo et al., 2014 Long Day - Whole Leaf (see refs)
BK	16	Expression of this gene at 16hr in the transcriptomic data of Endo et al., 2014 Long Day - Whole Leaf (see refs)
BL	20	Expression of this gene at 20hr in the transcriptomic data of Endo et al., 2014 Long Day - Whole Leaf (see refs)
BM	24	Expression of this gene at 24hr in the transcriptomic data of Endo et al., 2014 Long Day - Whole Leaf (see refs)
BN	28	Expression of this gene at 28hr in the transcriptomic data of Endo et al., 2014 Long Day - Whole Leaf (see refs)
BO	32	Expression of this gene at 32hr in the transcriptomic data of Endo et al., 2014 Long Day - Whole Leaf (see refs)
BP	36	Expression of this gene at 36hr in the transcriptomic data of Endo et al., 2014 Long Day - Whole Leaf (see refs)
BQ	40	Expression of this gene at 40hr in the transcriptomic data of Endo et al., 2014 Long Day - Whole Leaf (see refs)
BR	44	Expression of this gene at 44hr in the transcriptomic data of Endo et al., 2014 Long Day - Whole Leaf (see refs)
BS		Plot of expression pattern in Endo et al., 2014 Long Day - Whole Leaf
BT	BH.Q	JTK-Cycle Benjamani-Hochberg q-value in Endo et al., 2014 Long Day - Whole Leaf
BU	ADJ.P	JTK-Cycle Unadjusted P-Value in Endo et al., 2014 Long Day - Whole Leaf
BV	PER	JTK-Cycle Period (hrs) in Endo et al., 2014 Long Day - Whole Leaf
BW	LAG	JTK-Cycle Phase in Endo et al., 2014 Long Day - Whole Leaf
BX	AMP	JTK-Cycle Amplitude in Endo et al., 2014 Long Day - Whole Leaf
BY	0	Expression of this gene at 0hr in the transcriptomic data of Endo et al., 2014 Long Day - Mesophyll (see refs)
BZ	4	Expression of this gene at 4hr in the transcriptomic data of Endo et al., 2014 Long Day - Mesophyll (see refs)
CA	8	Expression of this gene at 8hr in the transcriptomic data of Endo et al., 2014 Long Day - Mesophyll (see refs)
CB	12	Expression of this gene at 12hr in the transcriptomic data of Endo et al., 2014 Long Day - Mesophyll (see refs)
CC	16	Expression of this gene at 16hr in the transcriptomic data of Endo et al., 2014 Long Day - Mesophyll (see refs)
CD	20	Expression of this gene at 20hr in the transcriptomic data of Endo et al., 2014 Long Day - Mesophyll (see refs)
CE	24	Expression of this gene at 24hr in the transcriptomic data of Endo et al., 2014 Long Day - Mesophyll (see refs)
CF	28	Expression of this gene at 28hr in the transcriptomic data of Endo et al., 2014 Long Day - Mesophyll (see refs)
CG	32	Expression of this gene at 32hr in the transcriptomic data of Endo et al., 2014 Long Day - Mesophyll (see refs)
CH	36	Expression of this gene at 36hr in the transcriptomic data of Endo et al., 2014 Long Day - Mesophyll (see refs)
CI	40	Expression of this gene at 40hr in the transcriptomic data of Endo et al., 2014 Long Day - Mesophyll (see refs)
CJ	44	Expression of this gene at 44hr in the transcriptomic data of Endo et al., 2014 Long Day - Mesophyll (see refs)
CK		Plot of expression pattern in Endo et al., 2014 Long Day - Mesophyll
CL	BH.Q	JTK-Cycle Benjamani-Hochberg q-value in Endo et al., 2014 Long Day - Mesophyll
CM	ADJ.P	JTK-Cycle Unadjusted P-Value in Endo et al., 2014 Long Day - Mesophyll
CN	PER	JTK-Cycle Period (hrs) in Endo et al., 2014 Long Day - Mesophyll
CO	LAG	JTK-Cycle Phase in Endo et al., 2014 Long Day - Mesophyll
CP	AMP	JTK-Cycle Amplitude in Endo et al., 2014 Long Day - Mesophyll
CQ	0	Expression of this gene at 0hr in the transcriptomic data of Endo et al., 2014 Long Day - Vasculature (see refs)
CR	4	Expression of this gene at 4hr in the transcriptomic data of (see refs)
CS	8	Expression of this gene at 8hr in the transcriptomic data of (see refs)
CT	12	Expression of this gene at 12hr in the transcriptomic data of (see refs)
CU	16	Expression of this gene at 16hr in the transcriptomic data of (see refs)
CV	20	Expression of this gene at 20hr in the transcriptomic data of (see refs)
CW	24	Expression of this gene at 24hr in the transcriptomic data of (see refs)
CX	28	Expression of this gene at 28hr in the transcriptomic data of (see refs)
CY	32	Expression of this gene at 32hr in the transcriptomic data of (see refs)
CZ	36	Expression of this gene at 36hr in the transcriptomic data of (see refs)
DA	40	Expression of this gene at 40hr in the transcriptomic data of (see refs)
DB	44	Expression of this gene at 44hr in the transcriptomic data of (see refs)
DC		Plot of expression pattern in
DD	BH.Q	JTK-Cycle Benjamani-Hochberg q-value in
DE	ADJ.P	JTK-Cycle Unadjusted P-Value in
DF	PER	JTK-Cycle Period (hrs) in
DG	LAG	JTK-Cycle Phase in
DH	AMP	JTK-Cycle Amplitude in
DI	0	Expression of this gene at 0hr in the transcriptomic data of Endo et al., 2014 Short Day - Whole Leaf (see refs)
DJ	4	Expression of this gene at 4hr in the transcriptomic data of Endo et al., 2014 Short Day - Whole Leaf (see refs)
DK	8	Expression of this gene at 8hr in the transcriptomic data of Endo et al., 2014 Short Day - Whole Leaf (see refs)
DL	12	Expression of this gene at 12hr in the transcriptomic data of Endo et al., 2014 Short Day - Whole Leaf (see refs)
DM	16	Expression of this gene at 16hr in the transcriptomic data of Endo et al., 2014 Short Day - Whole Leaf (see refs)
DN	20	Expression of this gene at 20hr in the transcriptomic data of Endo et al., 2014 Short Day - Whole Leaf (see refs)
DO	24	Expression of this gene at 24hr in the transcriptomic data of Endo et al., 2014 Short Day - Whole Leaf (see refs)
DP	28	Expression of this gene at 28hr in the transcriptomic data of Endo et al., 2014 Short Day - Whole Leaf (see refs)
DQ	32	Expression of this gene at 32hr in the transcriptomic data of Endo et al., 2014 Short Day - Whole Leaf (see refs)
DR	36	Expression of this gene at 36hr in the transcriptomic data of Endo et al., 2014 Short Day - Whole Leaf (see refs)
DS	40	Expression of this gene at 40hr in the transcriptomic data of Endo et al., 2014 Short Day - Whole Leaf (see refs)
DT	44	Expression of this gene at 44hr in the transcriptomic data of Endo et al., 2014 Short Day - Whole Leaf (see refs)
DU		Plot of expression pattern in Endo et al., 2014 Short Day - Whole Leaf
DV	BH.Q	JTK-Cycle Benjamani-Hochberg q-value in Endo et al., 2014 Short Day - Whole Leaf
DW	ADJ.P	JTK-Cycle Unadjusted P-Value in Endo et al., 2014 Short Day - Whole Leaf
DX	PER	JTK-Cycle Period (hrs) in Endo et al., 2014 Short Day - Whole Leaf
DY	LAG	JTK-Cycle Phase in Endo et al., 2014 Short Day - Whole Leaf
DZ	AMP	JTK-Cycle Amplitude in Endo et al., 2014 Short Day - Whole Leaf
EA	0	Expression of this gene at 0hr in the transcriptomic data of Endo et al., 2014 Short Day - Mesophyll (see refs)
EB	4	Expression of this gene at 4hr in the transcriptomic data of Endo et al., 2014 Short Day - Mesophyll (see refs)
EC	8	Expression of this gene at 8hr in the transcriptomic data of Endo et al., 2014 Short Day - Mesophyll (see refs)
ED	12	Expression of this gene at 12hr in the transcriptomic data of Endo et al., 2014 Short Day - Mesophyll (see refs)
EE	16	Expression of this gene at 16hr in the transcriptomic data of Endo et al., 2014 Short Day - Mesophyll (see refs)
EF	20	Expression of this gene at 20hr in the transcriptomic data of Endo et al., 2014 Short Day - Mesophyll (see refs)
EG	24	Expression of this gene at 24hr in the transcriptomic data of Endo et al., 2014 Short Day - Mesophyll (see refs)
EH	28	Expression of this gene at 28hr in the transcriptomic data of Endo et al., 2014 Short Day - Mesophyll (see refs)
EI	32	Expression of this gene at 32hr in the transcriptomic data of Endo et al., 2014 Short Day - Mesophyll (see refs)
EJ	36	Expression of this gene at 36hr in the transcriptomic data of Endo et al., 2014 Short Day - Mesophyll (see refs)
EK	40	Expression of this gene at 40hr in the transcriptomic data of Endo et al., 2014 Short Day - Mesophyll (see refs)
EL	44	Expression of this gene at 44hr in the transcriptomic data of Endo et al., 2014 Short Day - Mesophyll (see refs)
EM		Plot of expression pattern in Endo et al., 2014 Short Day - Mesophyll
EN	BH.Q	JTK-Cycle Benjamani-Hochberg q-value in Endo et al., 2014 Short Day - Mesophyll
EO	ADJ.P	JTK-Cycle Unadjusted P-Value in Endo et al., 2014 Short Day - Mesophyll
EP	PER	JTK-Cycle Period (hrs) in Endo et al., 2014 Short Day - Mesophyll
EQ	LAG	JTK-Cycle Phase in Endo et al., 2014 Short Day - Mesophyll
ER	AMP	JTK-Cycle Amplitude in Endo et al., 2014 Short Day - Mesophyll
ES	0	Expression of this gene at 0hr in the transcriptomic data of Endo et al., 2014 Short Day - Vasculature (see refs)
ET	4	Expression of this gene at 4hr in the transcriptomic data of Endo et al., 2014 Short Day - Vasculature (see refs)
EU	8	Expression of this gene at 8hr in the transcriptomic data of Endo et al., 2014 Short Day - Vasculature (see refs)
EV	12	Expression of this gene at 12hr in the transcriptomic data of Endo et al., 2014 Short Day - Vasculature (see refs)
EW	16	Expression of this gene at 16hr in the transcriptomic data of Endo et al., 2014 Short Day - Vasculature (see refs)
EX	20	Expression of this gene at 20hr in the transcriptomic data of Endo et al., 2014 Short Day - Vasculature (see refs)
EY	24	Expression of this gene at 24hr in the transcriptomic data of Endo et al., 2014 Short Day - Vasculature (see refs)
EZ	28	Expression of this gene at 28hr in the transcriptomic data of Endo et al., 2014 Short Day - Vasculature (see refs)
FA	32	Expression of this gene at 32hr in the transcriptomic data of Endo et al., 2014 Short Day - Vasculature (see refs)
FB	36	Expression of this gene at 36hr in the transcriptomic data of Endo et al., 2014 Short Day - Vasculature (see refs)
FC	40	Expression of this gene at 40hr in the transcriptomic data of Endo et al., 2014 Short Day - Vasculature (see refs)
FD	44	Expression of this gene at 44hr in the transcriptomic data of Endo et al., 2014 Short Day - Vasculature (see refs)
FE		Plot of expression pattern in Endo et al., 2014 Short Day - Vasculature
FF	BH.Q	JTK-Cycle Benjamani-Hochberg q-value in Endo et al., 2014 Short Day - Vasculature
FG	ADJ.P	JTK-Cycle Unadjusted P-Value in Endo et al., 2014 Short Day - Vasculature
FH	PER	JTK-Cycle Period (hrs) in Endo et al., 2014 Short Day - Vasculature
FI	LAG	JTK-Cycle Phase in Endo et al., 2014 Short Day - Vasculature
FJ	AMP	JTK-Cycle Amplitude in Endo et al., 2014 Short Day - Vasculature
FK	24	Expression of this gene at 24hr in the transcriptomic data of Covington & Harmer 2007 Auxin and Circadian (see refs)
FL	28	Expression of this gene at 28hr in the transcriptomic data of Covington & Harmer 2007 Auxin and Circadian (see refs)
FM	32	Expression of this gene at 32hr in the transcriptomic data of Covington & Harmer 2007 Auxin and Circadian (see refs)
FN	36	Expression of this gene at 36hr in the transcriptomic data of Covington & Harmer 2007 Auxin and Circadian (see refs)
FO	40	Expression of this gene at 40hr in the transcriptomic data of Covington & Harmer 2007 Auxin and Circadian (see refs)
FP	44	Expression of this gene at 44hr in the transcriptomic data of Covington & Harmer 2007 Auxin and Circadian (see refs)
FQ	48	Expression of this gene at 48hr in the transcriptomic data of Covington & Harmer 2007 Auxin and Circadian (see refs)
FR	52	Expression of this gene at 52hr in the transcriptomic data of Covington & Harmer 2007 Auxin and Circadian (see refs)
FS	56	Expression of this gene at 56hr in the transcriptomic data of Covington & Harmer 2007 Auxin and Circadian (see refs)
FT	60	Expression of this gene at 60hr in the transcriptomic data of Covington & Harmer 2007 Auxin and Circadian (see refs)
FU	64	Expression of this gene at 64hr in the transcriptomic data of Covington & Harmer 2007 Auxin and Circadian (see refs)
FV	68	Expression of this gene at 68hr in the transcriptomic data of Covington & Harmer 2007 Auxin and Circadian (see refs)
FW		Plot of expression pattern in Covington & Harmer 2007 Auxin and Circadian
FX	MBEI	dChip model-based expression index over 12 timepoints
FY	Period	COSOPT Period
FZ	Phase	COSOPT Phase
GA	β	Measure of absolute amplitude
GB	β/MBEI	Absolute amplitude/model-based expression index over 12 timepoints
GC	pMMC-β	COSOPT Mean multiple-measures correcetd significance probability - absolute amplitude
GD	BH.Q	JTK-Cycle Benjamani-Hochberg q-value in Covington & Harmer 2007 Auxin and Circadian
GE	ADJ.P	JTK-Cycle Unadjusted P-Value in Covington & Harmer 2007 Auxin and Circadian
GF	PER	JTK-Cycle Period (hrs) in Covington & Harmer 2007 Auxin and Circadian
GG	LAG	JTK-Cycle Phase in Covington & Harmer 2007 Auxin and Circadian
GH	AMP	JTK-Cycle Amplitude in Covington & Harmer 2007 Auxin and Circadian
